# Supplementary material for: De novo assembly of the Japanese lawngrass (Zoysia japonica Steud.) root transcriptome and identification of candidate unigenes related to early responses under salt stress
Source: Front Plant Sci. 2015 Aug 20;6:610. doi: 10.3389/fpls.2015.00610 (PMC4542685; doi:10.3389/fpls.2015.00610)
Supplement: Supplementary File 1 — Detail of the 21 known AP2/EREBP genes. [file DataSheet1.XLS]

## Sheet: Alignment.txt
# blastx
# Iteration: 0
Unigene ID	PlnTFDB ID	categories in PlnTFDB	% identity	% positives	unigene/plntfdb frames	alignment length	mismatches	gap opens	unigene. start	unigene. end	pln. start	pln. end	evalue	bit score
comp132815_c0	Zea_mays_GRMZM2G159592_P01	AP2/EREBP	61.68	71.03	-2/0	107	29	4	692	381	276	373	8e-29	99.8
comp132815_c0	Zea_mays_GRMZM2G059939_P02	AP2/EREBP	52.8	60	-2/0	125	31	6	692	387	286	405	1e-27	96.7
comp132815_c0	Arabidopsis_thaliana_AT1G68840.1	AP2/EREBP	59.62	61.54	-2/0	52	19	2	692	540	260	310	1e-11	50.1
comp195676_c0	Sorghum_bicolor_5027918	AP2/EREBP	76.67	80	2/0	120	23	1	2	346	194	313	9e-35	116
comp195676_c0	Zea_mays_GRMZM2G081091_P01	AP2/EREBP	71.2	76	2/0	125	26	2	2	346	136	260	2e-34	114
comp195676_c0	Populus_trichocarpa_411265	AP2/EREBP	67.8	76.27	2/0	118	32	2	2	340	28	144	4e-35	112
comp195676_c0	Arabidopsis_lyrata_898836	AP2/EREBP	60	73.33	2/0	120	40	2	2	340	91	209	8e-37	119
comp196695_c0	Zea_mays_GRMZM2G175525_P01	AP2/EREBP	65.06	73.49	3/0	83	24	3	84	320	172	253	1e-18	67.4
comp196695_c0	Sorghum_bicolor_5041828	AP2/EREBP	61.11	70.37	3/0	54	14	2	84	227	138	190	3e-13	52
comp206878_c0	Zea_mays_GRMZM2G129674_P01	AP2/EREBP	75	90	-1/0	20	5	0	173	114	1	20	4e-07	32.7
comp206878_c0	Arabidopsis_lyrata_897690	AP2/EREBP	38.6	59.65	-1/0	57	35	0	173	3	1	57	6e-12	47.4
comp206878_c0	Arabidopsis_thaliana_AT1G53910.3	AP2/EREBP	36.84	59.65	-1/0	57	35	1	173	3	1	56	6e-12	47.4
comp206878_c1	Oryza_sativa_subsp._indica_OsIBCD009072	AP2/EREBP	48.54	59.22	1/0	206	96	3	1	588	107	312	3e-35	116
comp206878_c1	Arabidopsis_thaliana_AT1G72360.1	AP2/EREBP	64.18	76.12	1/0	67	24	0	1	201	24	90	2e-19	69.7
comp211710_c0	Oryza_sativa_subsp._japonica_LOC_Os07g47790.2	AP2/EREBP	56.25	64.06	2/0	64	24	2	71	250	152	215	1e-12	50.8
comp211710_c0	Sorghum_bicolor_5052238	AP2/EREBP	50	58.11	2/0	74	23	5	71	250	162	235	3e-09	41.6
comp217707_c0	Zea_mays_GRMZM2G150119_P01	AP2/EREBP	51.95	58.44	2/0	77	27	2	32	262	182	248	9e-11	47.8
comp217707_c0	Oryza_sativa_subsp._indica_OsIBCD034161	AP2/EREBP	49.35	59.74	2/0	77	29	3	32	259	200	267	6e-12	51.6
comp223421_c0	Zea_mays_GRMZM2G089995_P01	AP2/EREBP	83.33	91.67	2/0	12	2	0	11	46	63	74	0.0007	25
comp223421_c0	Zea_mays_GRMZM2G087121_P01	AP2/EREBP	83.33	91.67	2/0	12	2	0	11	46	63	74	0.0007	25
comp233109_c5	Oryza_sativa_subsp._japonica_LOC_Os07g47790.2	AP2/EREBP	61.36	65.15	3/0	132	28	4	3	356	92	214	9e-13	51.6
comp233109_c5	Oryza_sativa_subsp._indica_OsIBCD024574	AP2/EREBP	61.36	65.15	3/0	132	28	4	3	356	94	216	1e-12	51.6
