# Supplementary material for: De novo assembly of the Japanese lawngrass (Zoysia japonica Steud.) root transcriptome and identification of candidate unigenes related to early responses under salt stress
Source: Front Plant Sci. 2015 Aug 20;6:610. doi: 10.3389/fpls.2015.00610 (PMC4542685; doi:10.3389/fpls.2015.00610)
Supplement: Supplementary File 2 — Length frequency distribution of contigs obtained by de novo assembly. [file DataSheet2.XLS]

Length_span	Numbers	Percent
100~200	592688	82.41%
200~300	48224	6.71%
300~400	23006	3.20%
400~500	12163	1.69%
500~600	7875	1.09%
600~700	5577	0.78%
700~800	4074	0.57%
800~900	3363	0.47%
900~1000	2688	0.37%
1000~1100	2228	0.31%
1100~1200	1951	0.27%
1200~1300	1704	0.24%
1300~1400	1526	0.21%
1400~1500	1279	0.18%
1500~1600	1214	0.17%
1600~1700	1094	0.15%
1700~1800	937	0.13%
1800~1900	911	0.13%
1900~2000	777	0.11%
2000~2100	688	0.10%
2100~2200	602	0.08%
2200~2300	482	0.07%
2300~2400	430	0.06%
2400~2500	408	0.06%
2500~2600	359	0.05%
2600~2700	317	0.04%
2700~2800	296	0.04%
2800~2900	242	0.03%
2900~3000	203	0.03%
>3000	1876	0.26%
	719182	
