# Supplementary material for: De novo assembly of the Japanese lawngrass (Zoysia japonica Steud.) root transcriptome and identification of candidate unigenes related to early responses under salt stress
Source: Front Plant Sci. 2015 Aug 20;6:610. doi: 10.3389/fpls.2015.00610 (PMC4542685; doi:10.3389/fpls.2015.00610)
Supplement: Supplementary File 3 — COG and GO classification of zoysiagrass transcriptome. [file DataSheet3.XLS]

## Sheet: COG
	COG_class_annotation	unigenes numbers
[J]	Translation, ribosomal structure and biogenesis	1645
[K]	Transcription	387
[T]	Signal transduction mechanisms	368
[Q]	Secondary metabolites biosynthesis, transport and catabolism	379
[A]	RNA processing and modification	86
[L]	Replication, recombination and repair	523
[O]	Posttranslational modification, protein turnover, chaperones	1433
[F]	Nucleotide transport and metabolism	214
[Y]	Nuclear structure	1
[I]	Lipid transport and metabolism	512
[U]	Intracellular trafficking, secretion, and vesicular transport	275
[P]	Inorganic ion transport and metabolism	723
[R]	General function prediction only	2325
[S]	Function unknown	639
[C]	Energy production and conversion	828
[V]	Defense mechanisms	264
[Z]	Cytoskeleton	180
[H]	Coenzyme transport and metabolism	264
[B]	Chromatin structure and dynamics	56
[M]	Cell wall/membrane/envelope biogenesis	486
[N]	Cell motility	25
[D]	Cell cycle control, cell division, chromosome partitioning	200
[G]	Carbohydrate transport and metabolism	849
[E]	Amino acid transport and metabolism	818

## Sheet: GO result .txt
GOID	Ontology	Term	m	all
GO:0009697	biological_process	salicylic acid biosynthetic process	437	21188
GO:0009696	biological_process	salicylic acid metabolic process	470	21188
GO:0032870	biological_process	cellular response to hormone stimulus	1943	21188
GO:0065007	biological_process	biological regulation	8558	21188
GO:0045491	biological_process	xylan metabolic process	397	21188
GO:0019438	biological_process	aromatic compound biosynthetic process	2615	21188
GO:0035556	biological_process	intracellular signal transduction	894	21188
GO:0009812	biological_process	flavonoid metabolic process	381	21188
GO:0007165	biological_process	signal transduction	3242	21188
GO:0071705	biological_process	nitrogen compound transport	1404	21188
GO:0009723	biological_process	response to ethylene stimulus	777	21188
GO:0042537	biological_process	benzene-containing compound metabolic process	564	21188
GO:1901617	biological_process	organic hydroxy compound biosynthetic process	1039	21188
GO:0009813	biological_process	flavonoid biosynthetic process	342	21188
GO:0010383	biological_process	cell wall polysaccharide metabolic process	548	21188
GO:1901362	biological_process	organic cyclic compound biosynthetic process	2835	21188
GO:0010200	biological_process	response to chitin	810	21188
GO:0044550	biological_process	secondary metabolite biosynthetic process	953	21188
GO:0033993	biological_process	response to lipid	2124	21188
GO:0010410	biological_process	hemicellulose metabolic process	440	21188
GO:0002376	biological_process	immune system process	1898	21188
GO:0044283	biological_process	small molecule biosynthetic process	2624	21188
GO:0010243	biological_process	response to organic nitrogen	927	21188
GO:0071554	biological_process	cell wall organization or biogenesis	2045	21188
GO:0044036	biological_process	cell wall macromolecule metabolic process	690	21188
GO:0010035	biological_process	response to inorganic substance	3077	21188
GO:0009620	biological_process	response to fungus	1261	21188
GO:0007154	biological_process	cell communication	3862	21188
GO:0009863	biological_process	salicylic acid mediated signaling pathway	711	21188
GO:0006820	biological_process	anion transport	1232	21188
GO:0009751	biological_process	response to salicylic acid stimulus	965	21188
GO:0050832	biological_process	defense response to fungus	971	21188
GO:0009617	biological_process	response to bacterium	1546	21188
GO:0009699	biological_process	phenylpropanoid biosynthetic process	670	21188
GO:0071446	biological_process	cellular response to salicylic acid stimulus	720	21188
GO:0051704	biological_process	multi-organism process	3914	21188
GO:0009698	biological_process	phenylpropanoid metabolic process	798	21188
GO:0006811	biological_process	ion transport	2109	21188
GO:0044711	biological_process	single-organism biosynthetic process	2929	21188
GO:0009753	biological_process	response to jasmonic acid stimulus	955	21188
GO:0009607	biological_process	response to biotic stimulus	3303	21188
GO:0051707	biological_process	response to other organism	3277	21188
GO:0006952	biological_process	defense response	3327	21188
GO:0006950	biological_process	response to stress	7170	21188
GO:0009628	biological_process	response to abiotic stimulus	5544	21188
GO:1901700	biological_process	response to oxygen-containing compound	4406	21188
GO:0010033	biological_process	response to organic substance	5421	21188
GO:0009725	biological_process	response to hormone stimulus	3596	21188
GO:0050896	biological_process	response to stimulus	9918	21188
GO:0042221	biological_process	response to chemical stimulus	6826	21188
GO:0009719	biological_process	response to endogenous stimulus	4009	21188
GO:0031982	cellular_component	vesicle	3540	21188
GO:0031988	cellular_component	membrane-bounded vesicle	3522	21188
GO:0016023	cellular_component	cytoplasmic membrane-bounded vesicle	3510	21188
GO:0031410	cellular_component	cytoplasmic vesicle	3519	21188
GO:0008374	molecular_function	O-acyltransferase activity	89	21188
GO:0005506	molecular_function	iron ion binding	335	21188
