# Supplementary material for: De novo assembly of the Japanese lawngrass (Zoysia japonica Steud.) root transcriptome and identification of candidate unigenes related to early responses under salt stress
Source: Front Plant Sci. 2015 Aug 20;6:610. doi: 10.3389/fpls.2015.00610 (PMC4542685; doi:10.3389/fpls.2015.00610)
Supplement: Supplementary File 4 — Summary and functional annotation of the identified DEGs. [file DataSheet4.XLS]

#ID	FDR	log2FC	regulated	COG_class	COG_class_annotation	GO_annotation	KEGG_annotation	Swissprot_annotation	TrEMBL_annotation	nr_annotation
comp218711_c0	3.65E-12	3.944318061	up	--	--	"Molecular Function: DNA binding (GO:0003677);; Molecular Function: sequence-specific DNA binding transcription factor activity (GO:0003700);; Molecular Function: transcription cofactor activity (GO:0003712);; Molecular Function: binding (GO:0005488);; Cellular Component: nucleus (GO:0005634);; Cellular Component: cytosol (GO:0005829);; Biological Process: glycine catabolic process (GO:0006546);; Biological Process: unsaturated fatty acid biosynthetic process (GO:0006636);; Biological Process: oxidoreduction coenzyme metabolic process (GO:0006733);; Biological Process: vitamin metabolic process (GO:0006766);; Biological Process: heme biosynthetic process (GO:0006783);; Biological Process: circadian rhythm (GO:0007623);; Biological Process: aromatic amino acid family biosynthetic process (GO:0009073);; Biological Process: lipoate metabolic process (GO:0009106);; Biological Process: coenzyme biosynthetic process (GO:0009108);; Biological Process: nucleotide metabolic process (GO:0009117);; Biological Process: response to cold (GO:0009409);; Cellular Component: plastid (GO:0009536);; Biological Process: red, far-red light phototransduction (GO:0009585);; Biological Process: shade avoidance (GO:0009641);; Biological Process: response to light intensity (GO:0009642);; Biological Process: indoleacetic acid biosynthetic process (GO:0009684);; Biological Process: ethylene biosynthetic process (GO:0009693);; Biological Process: jasmonic acid biosynthetic process (GO:0009695);; Biological Process: abscisic acid mediated signaling pathway (GO:0009738);; Biological Process: gibberellic acid mediated signaling pathway (GO:0009740);; Biological Process: blue light signaling pathway (GO:0009785);; Biological Process: negative gravitropism (GO:0009959);; Biological Process: leaf morphogenesis (GO:0009965);; Biological Process: fruit dehiscence (GO:0010047);; Biological Process: negative regulation of photomorphogenesis (GO:0010100);; Biological Process: fruit development (GO:0010154);; Biological Process: red light signaling pathway (GO:0010161);; Biological Process: negative regulation of seed germination (GO:0010187);; Molecular Function: phytochrome binding (GO:0010313);; Biological Process: transmitting tissue development (GO:0010500);; Biological Process: regulation of auxin biosynthetic process (GO:0010600);; Biological Process: regulation of auxin mediated signaling pathway (GO:0010928);; Biological Process: chlorophyll biosynthetic process (GO:0015995);; Biological Process: isopentenyl diphosphate biosynthetic process, mevalonate-independent pathway (GO:0019288);; Biological Process: cysteine biosynthetic process (GO:0019344);; Biological Process: glucosinolate biosynthetic process (GO:0019761);; Biological Process: cellular cation homeostasis (GO:0030003);; Molecular Function: identical protein binding (GO:0042802);; Biological Process: positive regulation of transcription, DNA-dependent (GO:0045893);; Biological Process: carpel formation (GO:0048462);; Biological Process: root hair cell development (GO:0080147);; "	--	Transcription factor PIF5 GN=F17J16.110 OS=Arabidopsis thaliana (Mouse-ear cress) PE=1 SV=1	Putative uncharacterized protein Sb02g002760 GN=Sb02g002760 OS=Sorghum bicolor (Sorghum) PE=4 SV=1	hypothetical protein SORBIDRAFT_02g002760 [Sorghum bicolor] 
comp226536_c0	5.60E-05	-3.906652562	down	[M]	Cell wall/membrane/envelope biogenesis 	"Molecular Function: zinc ion binding (GO:0008270);; "	--	Protein argonaute 12 GN=OSJNBb0070O09.6 OS=Oryza sativa subsp. japonica (Rice) PE=2 SV=2	Putative uncharacterized protein Sb07g026470 GN=Sb07g026470 OS=Sorghum bicolor (Sorghum) PE=4 SV=1	hypothetical protein SORBIDRAFT_07g026470 [Sorghum bicolor] 
comp136448_c0	0.003179274	-2.372748482	down	--	--	--	--	Formin-like protein 14 GN=FH14 OS=Arabidopsis thaliana (Mouse-ear cress) PE=3 SV=3	Uncharacterized protein OS=Oryza glaberrima (African rice) PE=4 SV=1	hypothetical protein OsI_16930 [Oryza sativa Indica Group]
comp227923_c0	7.65E-11	3.434987657	up	--	--	"Biological Process: anaerobic respiration (GO:0009061);; Biological Process: determination of bilateral symmetry (GO:0009855);; Biological Process: polarity specification of adaxial/abaxial axis (GO:0009944);; Biological Process: meristem initiation (GO:0010014);; Biological Process: regulation of meristem growth (GO:0010075);; "	--	--	H0303A11-B0406H05.7 protein GN=H0303A11-B0406H05.7 OS=Oryza sativa (Rice) PE=4 SV=1	H0303A11-B0406H05.7 [Oryza sativa Indica Group]
comp223171_c0	1.51E-05	2.437904905	up	--	--	"Cellular Component: nucleus (GO:0005634);; Cellular Component: endosome (GO:0005768);; Cellular Component: vacuolar membrane (GO:0005774);; Cellular Component: Golgi apparatus (GO:0005794);; Cellular Component: trans-Golgi network (GO:0005802);; Molecular Function: methyltransferase activity (GO:0008168);; Molecular Function: S-adenosylmethionine-dependent methyltransferase activity (GO:0008757);; Biological Process: response to desiccation (GO:0009269);; Biological Process: response to cold (GO:0009409);; Cellular Component: plant-type cell wall (GO:0009505);; Cellular Component: plasmodesma (GO:0009506);; Biological Process: response to salt stress (GO:0009651);; Biological Process: response to abscisic acid stimulus (GO:0009737);; Biological Process: trichoblast differentiation (GO:0010054);; Biological Process: pollen exine formation (GO:0010584);; Cellular Component: membrane (GO:0016020);; Cellular Component: integral to membrane (GO:0016021);; Biological Process: cell growth (GO:0016049);; Molecular Function: kinase activity (GO:0016301);; Biological Process: phosphorylation (GO:0016310);; Biological Process: isopentenyl diphosphate biosynthetic process, mevalonate-independent pathway (GO:0019288);; Biological Process: methylation (GO:0032259);; Biological Process: cell wall biogenesis (GO:0042546);; Biological Process: cell wall pectin metabolic process (GO:0052546);; Biological Process: developmental growth involved in morphogenesis (GO:0060560);; "	--	Probable methyltransferase PMT2 GN=At1g26850 OS=Arabidopsis thaliana (Mouse-ear cress) PE=1 SV=2	Uncharacterized protein GN=Si029241m.g OS=Setaria italica (Foxtail millet) PE=4 SV=1	PREDICTED: probable methyltransferase PMT2-like isoform X1 [Setaria italica] 
comp227760_c0	1.78E-06	-3.838616595	down	--	--	"Molecular Function: anion channel activity (GO:0005253);; Cellular Component: nucleus (GO:0005634);; Cellular Component: plasma membrane (GO:0005886);; Biological Process: purine nucleobase transport (GO:0006863);; Cellular Component: plant-type vacuole membrane (GO:0009705);; Biological Process: response to aluminum ion (GO:0010044);; Biological Process: stomatal movement (GO:0010118);; Cellular Component: endomembrane system (GO:0012505);; Molecular Function: malate transmembrane transporter activity (GO:0015140);; Biological Process: malate transport (GO:0015743);; Cellular Component: membrane (GO:0016020);; Biological Process: cellular carbohydrate metabolic process (GO:0044262);; Biological Process: malate transmembrane transport (GO:0071423);; "	--	Aluminum-activated malate transporter 10 OS=Arabidopsis thaliana (Mouse-ear cress) PE=3 SV=2	Putative uncharacterized protein Sb04g032070 GN=Sb04g032070 OS=Sorghum bicolor (Sorghum) PE=4 SV=1	hypothetical protein ZEAMMB73_069368 [Zea mays]
comp201466_c0	0.002223	1.971156274	up	--	--	"Biological Process: reproduction (GO:0000003);; Molecular Function: diacylglycerol kinase activity (GO:0004143);; Biological Process: response to stress (GO:0006950);; Biological Process: protein kinase C-activating G-protein coupled receptor signaling pathway (GO:0007205);; Cellular Component: chloroplast (GO:0009507);; Biological Process: response to ethylene stimulus (GO:0009723);; Cellular Component: membrane (GO:0016020);; Biological Process: cellular component organization (GO:0016043);; Biological Process: phosphorylation (GO:0016310);; Biological Process: root development (GO:0048364);; "	--	Diacylglycerol kinase 5 GN=DGK5 OS=Arabidopsis thaliana (Mouse-ear cress) PE=2 SV=1	Uncharacterized protein GN=Si009926m.g OS=Setaria italica (Foxtail millet) PE=4 SV=1	PREDICTED: diacylglycerol kinase 5-like [Setaria italica]
comp211714_c0	0.007118733	-1.819167385	down	[R]	General function prediction only 	"Molecular Function: purine nucleobase transmembrane transporter activity (GO:0005345);; Cellular Component: plastid (GO:0009536);; Biological Process: adenine transport (GO:0015853);; Biological Process: guanine transport (GO:0015854);; Biological Process: nucleobase-containing compound transport (GO:0015931);; Cellular Component: membrane (GO:0016020);; Biological Process: transmembrane transport (GO:0055085);; "	K06901|0.0|sbi:SORBI_09g013790|hypothetical protein	Adenine/guanine permease AZG1 GN=AZG1 OS=Arabidopsis thaliana (Mouse-ear cress) PE=2 SV=1	Uncharacterized protein GN=Si024526m.g OS=Setaria italica (Foxtail millet) PE=4 SV=1	PREDICTED: adenine/guanine permease AZG1-like [Setaria italica]
comp195484_c0	1.99E-05	-2.642551764	down	[IQR]	--	"Molecular Function: copper ion binding (GO:0005507);; Cellular Component: mitochondrion (GO:0005739);; Cellular Component: cytosol (GO:0005829);; Biological Process: proline biosynthetic process (GO:0006561);; Biological Process: response to heat (GO:0009408);; Biological Process: response to water deprivation (GO:0009414);; Biological Process: response to fructose stimulus (GO:0009750);; Biological Process: regulation of abscisic acid biosynthetic process (GO:0010115);; Molecular Function: xanthoxin dehydrogenase activity (GO:0010301);; Molecular Function: oxidoreductase activity (GO:0016491);; Biological Process: defense response to bacterium (GO:0042742);; Biological Process: diterpene phytoalexin precursor biosynthetic process pathway (GO:0051504);; Biological Process: oxidation-reduction process (GO:0055114);; "	--	Momilactone A synthase OS=Oryza sativa subsp. japonica (Rice) PE=2 SV=1	Predicted protein (Fragment) OS=Hordeum vulgare var. distichum (Two-rowed barley) PE=2 SV=1	predicted protein [Hordeum vulgare subsp. vulgare]
comp219800_c0	0.000149749	-2.307915224	down	--	--	"Cellular Component: intracellular membrane-bounded organelle (GO:0043231);; Cellular Component: cytoplasmic part (GO:0044444);; "	--	Formin-like protein 5 GN=P0453E05.107 OS=Oryza sativa subsp. japonica (Rice) PE=2 SV=2	Uncharacterized protein GN=Si017766m.g OS=Setaria italica (Foxtail millet) PE=4 SV=1	PREDICTED: uncharacterized protein LOC101765176 [Setaria italica]
comp227010_c0	1.80E-06	-2.725310829	down	--	--	"Cellular Component: plant-type cell wall (GO:0009505);; Biological Process: defense response to virus (GO:0051607);; "	--	Protein NDR1 (Precursor) GN=NDR1 OS=Arabidopsis thaliana (Mouse-ear cress) PE=1 SV=1	VAMP protein SEC22 GN=ZEAMMB73_871315 OS=Zea mays (Maize) PE=2 SV=1	LOC100284275 [Zea mays] 
comp459912_c0	0.005774853	-2.207827095	down	--	--	"Cellular Component: nucleus (GO:0005634);; "	--	F-box protein At3g26010 GN=At3g26010 OS=Arabidopsis thaliana (Mouse-ear cress) PE=2 SV=1	Uncharacterized protein GN=Si013684m.g OS=Setaria italica (Foxtail millet) PE=4 SV=1	PREDICTED: putative F-box/kelch-repeat protein At1g15680-like [Setaria italica]
comp212667_c0	8.26E-05	-2.329763772	down	[C]	Energy production and conversion 	"Molecular Function: D-arabinono-1,4-lactone oxidase activity (GO:0003885);; Cellular Component: mitochondrion (GO:0005739);; Molecular Function: UDP-N-acetylmuramate dehydrogenase activity (GO:0008762);; Cellular Component: membrane (GO:0016020);; Molecular Function: oxidoreductase activity, acting on the CH-CH group of donors, cytochrome as acceptor (GO:0016632);; Biological Process: L-ascorbic acid biosynthetic process (GO:0019853);; Biological Process: cellular metabolic process (GO:0044237);; Biological Process: primary metabolic process (GO:0044238);; Cellular Component: intracellular organelle part (GO:0044446);; Molecular Function: L-gulonolactone oxidase activity (GO:0050105);; Molecular Function: flavin adenine dinucleotide binding (GO:0050660);; Biological Process: oxidation-reduction process (GO:0055114);; Biological Process: organic substance metabolic process (GO:0071704);; "	--	Arginine/serine-rich protein 45 GN=F19K19.9 OS=Arabidopsis thaliana (Mouse-ear cress) PE=1 SV=1	Uncharacterized protein GN=Si016721m.g OS=Setaria italica (Foxtail millet) PE=4 SV=1	PREDICTED: L-gulonolactone oxidase-like isoform X1 [Setaria italica]
comp219303_c0	1.35E-05	2.44705897	up	--	--	"Molecular Function: protein binding (GO:0005515);; Cellular Component: nucleus (GO:0005634);; Biological Process: anthocyanin-containing compound biosynthetic process (GO:0009718);; Cellular Component: chloroplast envelope (GO:0009941);; Biological Process: response to chitin (GO:0010200);; Biological Process: cellular response to phosphate starvation (GO:0016036);; Molecular Function: protein dimerization activity (GO:0046983);; Biological Process: root hair cell development (GO:0080147);; "	--	Transcription factor bHLH106 GN=T3K9.10 OS=Arabidopsis thaliana (Mouse-ear cress) PE=2 SV=1	Putative uncharacterized protein Sb01g003830 GN=Sb01g003830 OS=Sorghum bicolor (Sorghum) PE=4 SV=1	PREDICTED: transcription factor bHLH106-like [Setaria italica]
comp211094_c0	0.00864112	-1.773252828	down	--	--	"Molecular Function: aspartic-type endopeptidase activity (GO:0004190);; Molecular Function: binding (GO:0005488);; Biological Process: proteolysis (GO:0006508);; Biological Process: cellular aromatic compound metabolic process (GO:0006725);; Biological Process: defense response (GO:0006952);; Molecular Function: peptidase activity (GO:0008233);; Cellular Component: plant-type cell wall (GO:0009505);; Biological Process: response to endogenous stimulus (GO:0009719);; Biological Process: response to organic substance (GO:0010033);; Cellular Component: cytoplasmic membrane-bounded vesicle (GO:0016023);; Biological Process: cellular nitrogen compound metabolic process (GO:0034641);; Cellular Component: intracellular membrane-bounded organelle (GO:0043231);; Cellular Component: cytoplasmic part (GO:0044444);; Cellular Component: apoplast (GO:0048046);; Biological Process: regulation of cellular process (GO:0050794);; Biological Process: response to other organism (GO:0051707);; Biological Process: cellular response to stimulus (GO:0051716);; "	--	Aspartic proteinase nepenthesin-1 (Precursor) GN=nep1 OS=Nepenthes gracilis (Slender pitcher plant) PE=1 SV=1	Uncharacterized protein GN=Si035816m.g OS=Setaria italica (Foxtail millet) PE=4 SV=1	PREDICTED: protein ASPARTIC PROTEASE IN GUARD CELL 2-like [Setaria italica]
comp217225_c2	0.00584623	-2.531334394	down	[M]	Cell wall/membrane/envelope biogenesis 	"Molecular Function: binding (GO:0005488);; Cellular Component: nucleoplasm (GO:0005654);; Biological Process: cellular process (GO:0009987);; Cellular Component: cytoplasmic membrane-bounded vesicle (GO:0016023);; "	--	CASP-like protein Os02g0134500 OS=Oryza sativa subsp. japonica (Rice) PE=2 SV=2	Uncharacterized protein GN=Si008337m.g OS=Setaria italica (Foxtail millet) PE=4 SV=1	PREDICTED: uncharacterized protein LOC101782830 [Setaria italica]
comp223979_c2	0.006736293	-2.21917294	down	--	--	"Cellular Component: Golgi membrane (GO:0000139);; Biological Process: microtubule cytoskeleton organization (GO:0000226);; Biological Process: double-strand break repair via homologous recombination (GO:0000724);; Biological Process: cytokinesis by cell plate formation (GO:0000911);; Cellular Component: endosome (GO:0005768);; Cellular Component: endoplasmic reticulum (GO:0005783);; Cellular Component: trans-Golgi network (GO:0005802);; Cellular Component: plasma membrane (GO:0005886);; Biological Process: response to cold (GO:0009409);; Biological Process: response to water deprivation (GO:0009414);; Cellular Component: plastid (GO:0009536);; Biological Process: response to salt stress (GO:0009651);; Biological Process: plant-type cell wall biogenesis (GO:0009832);; Biological Process: pollen germination (GO:0009846);; Biological Process: leaf morphogenesis (GO:0009965);; Biological Process: response to cyclopentenone (GO:0010583);; Cellular Component: integral to membrane (GO:0016021);; Cellular Component: cytoplasmic membrane-bounded vesicle (GO:0016023);; Molecular Function: cellulose synthase (UDP-forming) activity (GO:0016760);; Cellular Component: integral to Golgi membrane (GO:0030173);; Biological Process: cellulose biosynthetic process (GO:0030244);; Biological Process: regulation of cell proliferation (GO:0042127);; Biological Process: cell wall macromolecule metabolic process (GO:0044036);; Biological Process: root hair elongation (GO:0048767);; Molecular Function: mannan synthase activity (GO:0051753);; "	K00770|1e-107|sbi:SORBI_08g017750|hypothetical protein	Cellulose synthase-like protein D4 GN=OsJ_035046 OS=Oryza sativa subsp. japonica (Rice) PE=2 SV=1	Putative cellulose synthase-like family protein GN=ZEAMMB73_398894 OS=Zea mays (Maize) PE=4 SV=1	putative cellulose synthase-like family protein [Zea mays]
comp202001_c0	7.30E-05	2.331879699	up	[J]	Translation, ribosomal structure and biogenesis 	"Molecular Function: binding (GO:0005488);; Cellular Component: intracellular membrane-bounded organelle (GO:0043231);; "	--	Arginine/serine-rich protein 45 GN=F19K19.9 OS=Arabidopsis thaliana (Mouse-ear cress) PE=1 SV=1	Putative uncharacterized protein Sb03g003695 (Fragment) GN=Sb03g003695 OS=Sorghum bicolor (Sorghum) PE=4 SV=1	hypothetical protein SORBIDRAFT_03g003695 [Sorghum bicolor] 
comp177385_c0	0.001027398	2.62269841	up	[RTKL]	--	"Molecular Function: nucleotide binding (GO:0000166);; Molecular Function: protein kinase activity (GO:0004672);; Cellular Component: cytoplasm (GO:0005737);; Cellular Component: mitochondrion (GO:0005739);; Biological Process: cell adhesion (GO:0007155);; Cellular Component: plastid (GO:0009536);; Biological Process: embryo development ending in seed dormancy (GO:0009793);; Biological Process: trichome morphogenesis (GO:0010090);; Biological Process: stomatal complex morphogenesis (GO:0010103);; Biological Process: inflorescence development (GO:0010229);; Molecular Function: kinase activity (GO:0016301);; Biological Process: phosphorylation (GO:0016310);; Biological Process: actin nucleation (GO:0045010);; Biological Process: root hair cell differentiation (GO:0048765);; Biological Process: cell wall organization (GO:0071555);; "	--	Mitogen-activated protein kinase kinase kinase YODA GN=YDA OS=Arabidopsis thaliana (Mouse-ear cress) PE=1 SV=1	Uncharacterized protein GN=OB07G11010 OS=Oryza brachyantha PE=4 SV=1	putative MAP3K protein kinase(Mitogen-activated protein kinase) [Oryza sativa Japonica Group] 
comp156399_c0	0.000258823	-2.204696958	down	[M]	Cell wall/membrane/envelope biogenesis 	"Biological Process: developmental process involved in reproduction (GO:0003006);; Molecular Function: polygalacturonase activity (GO:0004650);; Cellular Component: extracellular region (GO:0005576);; Cellular Component: mitochondrion (GO:0005739);; Biological Process: carbohydrate metabolic process (GO:0005975);; Biological Process: multicellular organismal development (GO:0007275);; Molecular Function: hydrolase activity, acting on glycosyl bonds (GO:0016798);; Cellular Component: intrinsic to membrane (GO:0031224);; Biological Process: anatomical structure development (GO:0048856);; Cellular Component: cell periphery (GO:0071944);; "	--	Probable polygalacturonase OS=Vitis vinifera (Grape) PE=1 SV=1	Uncharacterized protein GN=Si016984m.g OS=Setaria italica (Foxtail millet) PE=4 SV=1	PREDICTED: probable polygalacturonase-like [Setaria italica]
comp218956_c0	2.13E-05	2.371174599	up	--	--	"Cellular Component: ubiquitin ligase complex (GO:0000151);; Biological Process: MAPK cascade (GO:0000165);; Biological Process: respiratory burst involved in defense response (GO:0002679);; Molecular Function: ubiquitin-protein ligase activity (GO:0004842);; Cellular Component: nucleus (GO:0005634);; Cellular Component: mitochondrion (GO:0005739);; Cellular Component: cytosol (GO:0005829);; Biological Process: protein targeting to membrane (GO:0006612);; Biological Process: cellular membrane fusion (GO:0006944);; Biological Process: response to water deprivation (GO:0009414);; Cellular Component: plasmodesma (GO:0009506);; Biological Process: ethylene biosynthetic process (GO:0009693);; Biological Process: defense response to fungus, incompatible interaction (GO:0009817);; Biological Process: systemic acquired resistance, salicylic acid mediated signaling pathway (GO:0009862);; Biological Process: jasmonic acid mediated signaling pathway (GO:0009867);; Biological Process: response to chitin (GO:0010200);; Biological Process: regulation of hydrogen peroxide metabolic process (GO:0010310);; Biological Process: regulation of plant-type hypersensitive response (GO:0010363);; Biological Process: proline transport (GO:0015824);; Biological Process: protein ubiquitination (GO:0016567);; Biological Process: negative regulation of defense response (GO:0031348);; Biological Process: defense response to bacterium (GO:0042742);; Biological Process: negative regulation of programmed cell death (GO:0043069);; Biological Process: protein autophosphorylation (GO:0046777);; Biological Process: regulation of long-day photoperiodism, flowering (GO:0048586);; Biological Process: protein autoubiquitination (GO:0051865);; Molecular Function: transmembrane receptor protein serine/threonine kinase binding (GO:0070696);; "	--	U-box domain-containing protein 25 GN=PUB25 OS=Arabidopsis thaliana (Mouse-ear cress) PE=2 SV=1	Putative uncharacterized protein Sb01g041450 GN=Sb01g041450 OS=Sorghum bicolor (Sorghum) PE=4 SV=1	hypothetical protein SORBIDRAFT_01g041450 [Sorghum bicolor] 
comp215247_c0	0.006556638	1.769759464	up	--	--	"Biological Process: respiratory burst involved in defense response (GO:0002679);; Molecular Function: sequence-specific DNA binding transcription factor activity (GO:0003700);; Cellular Component: nucleus (GO:0005634);; Biological Process: regulation of transcription, DNA-dependent (GO:0006355);; Biological Process: toxin catabolic process (GO:0009407);; Biological Process: response to water deprivation (GO:0009414);; Biological Process: response to nematode (GO:0009624);; Biological Process: response to salt stress (GO:0009651);; Biological Process: anthocyanin-containing compound biosynthetic process (GO:0009718);; Biological Process: response to auxin stimulus (GO:0009733);; Biological Process: response to abscisic acid stimulus (GO:0009737);; Biological Process: jasmonic acid mediated signaling pathway (GO:0009867);; Biological Process: response to chitin (GO:0010200);; Biological Process: response to cyclopentenone (GO:0010583);; Biological Process: proline transport (GO:0015824);; Biological Process: cellular response to extracellular stimulus (GO:0031668);; Biological Process: regulation of response to nutrient levels (GO:0032107);; Biological Process: intracellular signal transduction (GO:0035556);; Biological Process: defense response to bacterium (GO:0042742);; Molecular Function: sequence-specific DNA binding (GO:0043565);; Biological Process: regulation of DNA-dependent transcription in response to stress (GO:0043620);; Biological Process: positive regulation of transcription, DNA-dependent (GO:0045893);; Biological Process: lateral root development (GO:0048527);; Biological Process: defense response to fungus (GO:0050832);; Biological Process: defense response by callose deposition (GO:0052542);; Biological Process: cellular response to hydrogen peroxide (GO:0070301);; "	--	Probable WRKY transcription factor 71 GN=WRKY71 OS=Arabidopsis thaliana (Mouse-ear cress) PE=2 SV=1	Predicted protein (Fragment) OS=Hordeum vulgare var. distichum (Two-rowed barley) PE=2 SV=1	predicted protein [Hordeum vulgare subsp. vulgare]
comp227958_c0	0.006077098	1.799818648	up	[S]	Function unknown 	"Biological Process: immune response-regulating signaling pathway (GO:0002764);; Molecular Function: protein serine/threonine kinase activity (GO:0004674);; Molecular Function: protein binding (GO:0005515);; Molecular Function: ATP binding (GO:0005524);; Cellular Component: plasma membrane (GO:0005886);; Biological Process: polysaccharide metabolic process (GO:0005976);; Biological Process: cellular protein modification process (GO:0006464);; Biological Process: protein phosphorylation (GO:0006468);; Biological Process: epidermis development (GO:0008544);; Biological Process: macromolecule biosynthetic process (GO:0009059);; Cellular Component: chloroplast (GO:0009507);; Biological Process: plant-type hypersensitive response (GO:0009626);; Biological Process: hormone-mediated signaling pathway (GO:0009755);; Biological Process: post-embryonic morphogenesis (GO:0009886);; Biological Process: root morphogenesis (GO:0010015);; Biological Process: defense response signaling pathway, resistance gene-independent (GO:0010204);; Biological Process: regulation of anion channel activity (GO:0010359);; Cellular Component: integral to membrane (GO:0016021);; Cellular Component: cytoplasmic membrane-bounded vesicle (GO:0016023);; Biological Process: detection of bacterium (GO:0016045);; Biological Process: cell growth (GO:0016049);; Biological Process: phosphorylation (GO:0016310);; Molecular Function: transmembrane receptor protein kinase activity (GO:0019199);; Biological Process: regulation of metabolic process (GO:0019222);; Biological Process: cell differentiation (GO:0030154);; Biological Process: cellular carbohydrate metabolic process (GO:0044262);; Biological Process: carboxylic acid biosynthetic process (GO:0046394);; Biological Process: gametophyte development (GO:0048229);; Biological Process: regulation of meristem development (GO:0048509);; Biological Process: cellular process involved in reproduction (GO:0048610);; Biological Process: anther development (GO:0048653);; Biological Process: developmental growth involved in morphogenesis (GO:0060560);; Biological Process: regulation of biological quality (GO:0065008);; Biological Process: cellular macromolecule localization (GO:0070727);; Biological Process: cell wall organization (GO:0071555);; Biological Process: plant-type cell wall organization or biogenesis (GO:0071669);; "	--	Putative receptor-like protein kinase At3g47110 (Precursor) GN=At3g47110 OS=Arabidopsis thaliana (Mouse-ear cress) PE=3 SV=1	Uncharacterized protein GN=Si000145m.g OS=Setaria italica (Foxtail millet) PE=4 SV=1	PREDICTED: probable LRR receptor-like serine/threonine-protein kinase At3g47570-like [Setaria italica]
comp205157_c0	3.85E-08	3.593959974	up	--	--	--	--	--	Uncharacterized protein GN=F775_03457 OS=Aegilops tauschii (Tausch's goatgrass) PE=4 SV=1	hypothetical protein F775_03457 [Aegilops tauschii]
comp207077_c1	0.001214744	1.998627365	up	--	--	"Biological Process: response to stress (GO:0006950);; Biological Process: signal transduction (GO:0007165);; Biological Process: metabolic process (GO:0008152);; Biological Process: response to abiotic stimulus (GO:0009628);; Biological Process: response to hormone stimulus (GO:0009725);; "	--	Probable F-box protein At1g60180 GN=At2g36090 OS=Arabidopsis thaliana (Mouse-ear cress) PE=2 SV=1	Os11g0155100 protein GN=OsJ_33014 OS=Oryza sativa subsp. japonica (Rice) PE=4 SV=1	Os11g0155100 [Oryza sativa Japonica Group] 
comp224252_c0	0.003437359	-1.894348091	down	--	--	"Cellular Component: mitochondrion (GO:0005739);; Biological Process: cell wall biogenesis (GO:0042546);; Biological Process: xylan metabolic process (GO:0045491);; "	--	--	Uncharacterized protein GN=Si034929m.g OS=Setaria italica (Foxtail millet) PE=4 SV=1	PREDICTED: uncharacterized protein LOC101785890 [Setaria italica]
comp223163_c1	0.002177294	1.962934427	up	--	--	"Molecular Function: hydrolase activity, hydrolyzing O-glycosyl compounds (GO:0004553);; Cellular Component: plasma membrane (GO:0005886);; Biological Process: sucrose biosynthetic process (GO:0005986);; Biological Process: galactose metabolic process (GO:0006012);; Biological Process: response to oxidative stress (GO:0006979);; Biological Process: response to water deprivation (GO:0009414);; Cellular Component: chloroplast (GO:0009507);; Biological Process: response to abscisic acid stimulus (GO:0009737);; Biological Process: raffinose family oligosaccharide biosynthetic process (GO:0010325);; Molecular Function: kinase activity (GO:0016301);; Biological Process: mannitol biosynthetic process (GO:0019593);; Molecular Function: galactinol-raffinose galactosyltransferase activity (GO:0047268);; Molecular Function: galactinol-sucrose galactosyltransferase activity (GO:0047274);; "	--	Galactinol--sucrose galactosyltransferase OS=Oryza sativa subsp. japonica (Rice) PE=1 SV=1	Putative uncharacterized protein Sb03g004540 GN=Sb03g004540 OS=Sorghum bicolor (Sorghum) PE=4 SV=1	hypothetical protein SORBIDRAFT_03g004540 [Sorghum bicolor] 
comp227096_c0	0.000640984	2.099859106	up	--	--	"Molecular Function: protein serine/threonine kinase activity (GO:0004674);; Molecular Function: calcium ion binding (GO:0005509);; Molecular Function: ATP binding (GO:0005524);; Cellular Component: extracellular region (GO:0005576);; Cellular Component: plasma membrane (GO:0005886);; Biological Process: protein phosphorylation (GO:0006468);; Biological Process: defense response (GO:0006952);; Biological Process: oligosaccharide metabolic process (GO:0009311);; Biological Process: response to fungus (GO:0009620);; Biological Process: response to salicylic acid stimulus (GO:0009751);; Biological Process: unidimensional cell growth (GO:0009826);; Biological Process: cellular water homeostasis (GO:0009992);; Cellular Component: cytoplasmic membrane-bounded vesicle (GO:0016023);; Molecular Function: kinase activity (GO:0016301);; Molecular Function: polysaccharide binding (GO:0030247);; Biological Process: cellular biosynthetic process (GO:0044249);; Biological Process: lateral root development (GO:0048527);; Biological Process: reproductive structure development (GO:0048608);; Biological Process: carbohydrate derivative biosynthetic process (GO:1901137);; "	--	Wall-associated receptor kinase 4 (Precursor) GN=WAK4 OS=Arabidopsis thaliana (Mouse-ear cress) PE=2 SV=1	Putative uncharacterized protein Sb04g036600 GN=Sb04g036600 OS=Sorghum bicolor (Sorghum) PE=3 SV=1	hypothetical protein SORBIDRAFT_04g036600 [Sorghum bicolor] 
comp210476_c2	0.004303266	-2.815827638	down	--	--	"Biological Process: cell division (GO:0051301);; "	K03363|6e-47|osa:4336870|Os04g0599800	--	Uncharacterized protein OS=Oryza glaberrima (African rice) PE=4 SV=1	OSJNBa0083N12.7 [Oryza sativa Japonica Group] 
comp220311_c0	0.00024852	2.314576786	up	[M]	Cell wall/membrane/envelope biogenesis 	"Molecular Function: phospholipid binding (GO:0005543);; Biological Process: response to osmotic stress (GO:0006970);; Cellular Component: membrane (GO:0016020);; Biological Process: cellular component organization (GO:0016043);; Molecular Function: transferase activity, transferring glycosyl groups (GO:0016757);; Molecular Function: cellulose synthase (UDP-forming) activity (GO:0016760);; Biological Process: cellulose biosynthetic process (GO:0030244);; Biological Process: response to chemical stimulus (GO:0042221);; Biological Process: cell wall biogenesis (GO:0042546);; Cellular Component: intracellular membrane-bounded organelle (GO:0043231);; Biological Process: cellular biosynthetic process (GO:0044249);; Biological Process: cellular polysaccharide metabolic process (GO:0044264);; Cellular Component: cytoplasmic part (GO:0044444);; Biological Process: anatomical structure development (GO:0048856);; Biological Process: plant-type cell wall organization or biogenesis (GO:0071669);; "	--	Cellulose synthase-like protein D4 GN=CSLD4 OS=Arabidopsis thaliana (Mouse-ear cress) PE=2 SV=1	Cellulose synthase 4 GN=CesA4 OS=Pythium aphanidermatum PE=4 SV=1	cellulose synthase 4 [Pythium aphanidermatum]
comp197451_c0	3.65E-10	3.861995928	up	--	--	"Biological Process: drug transmembrane transport (GO:0006855);; Molecular Function: drug transmembrane transporter activity (GO:0015238);; Molecular Function: antiporter activity (GO:0015297);; Cellular Component: membrane (GO:0016020);; Molecular Function: transmembrane transporter activity (GO:0022857);; "	--	MATE efflux family protein 9 GN=F3L12.7 OS=Arabidopsis thaliana (Mouse-ear cress) PE=2 SV=1	Putative uncharacterized protein Sb04g031980 GN=Sb04g031980 OS=Sorghum bicolor (Sorghum) PE=4 SV=1	hypothetical protein SORBIDRAFT_04g031980 [Sorghum bicolor] 
comp230158_c0	0.001240445	-2.213426124	down	[O]	Posttranslational modification, protein turnover, chaperones 	--	--	Arginine/serine-rich protein 45 GN=F19K19.9 OS=Arabidopsis thaliana (Mouse-ear cress) PE=1 SV=1	Putative uncharacterized protein Sb03g009720 GN=Sb03g009720 OS=Sorghum bicolor (Sorghum) PE=4 SV=1	hypothetical protein SORBIDRAFT_03g009720 [Sorghum bicolor] 
comp334358_c0	0.001070591	-2.103306005	down	[S]	Function unknown 	"Biological Process: response to molecule of bacterial origin (GO:0002237);; Molecular Function: protein serine/threonine kinase activity (GO:0004674);; Molecular Function: protein tyrosine kinase activity (GO:0004713);; Molecular Function: protein binding (GO:0005515);; Molecular Function: ATP binding (GO:0005524);; Cellular Component: plasma membrane (GO:0005886);; Biological Process: polysaccharide metabolic process (GO:0005976);; Biological Process: protein phosphorylation (GO:0006468);; Biological Process: defense response (GO:0006952);; Biological Process: transmembrane receptor protein tyrosine kinase signaling pathway (GO:0007169);; Biological Process: pattern specification process (GO:0007389);; Biological Process: embryo development (GO:0009790);; Biological Process: root morphogenesis (GO:0010015);; Biological Process: stomatal complex morphogenesis (GO:0010103);; Biological Process: seed maturation (GO:0010431);; Biological Process: regulation of gene expression (GO:0010468);; Cellular Component: integral to membrane (GO:0016021);; Cellular Component: cytoplasmic membrane-bounded vesicle (GO:0016023);; Biological Process: cell growth (GO:0016049);; Molecular Function: oxidoreductase activity (GO:0016491);; Biological Process: cell differentiation (GO:0030154);; Biological Process: cellular macromolecule biosynthetic process (GO:0034645);; Biological Process: regulation of growth (GO:0040008);; Cellular Component: intracellular membrane-bounded organelle (GO:0043231);; Cellular Component: cytoplasmic part (GO:0044444);; Biological Process: gametophyte development (GO:0048229);; Biological Process: leaf development (GO:0048366);; Biological Process: stamen development (GO:0048443);; Biological Process: regulation of meristem development (GO:0048509);; Biological Process: regulation of post-embryonic development (GO:0048580);; Biological Process: developmental growth (GO:0048589);; Biological Process: cell division (GO:0051301);; Biological Process: cell wall organization (GO:0071555);; Biological Process: plant-type cell wall organization or biogenesis (GO:0071669);; Biological Process: regulation of reproductive process (GO:2000241);; "	--	Probable LRR receptor-like serine/threonine-protein kinase At1g12460 (Precursor) GN=At1g12460 OS=Arabidopsis thaliana (Mouse-ear cress) PE=1 SV=1	Putative uncharacterized protein Sb01g048690 GN=Sb01g048690 OS=Sorghum bicolor (Sorghum) PE=4 SV=1	hypothetical protein SORBIDRAFT_01g048690 [Sorghum bicolor] 
comp230543_c1	0.006245255	1.763502489	up	--	--	"Biological Process: microtubule cytoskeleton organization (GO:0000226);; Biological Process: cytokinesis by cell plate formation (GO:0000911);; Molecular Function: hydrolase activity, hydrolyzing O-glycosyl compounds (GO:0004553);; Cellular Component: extracellular region (GO:0005576);; Cellular Component: nucleus (GO:0005634);; Cellular Component: cytoplasm (GO:0005737);; Cellular Component: endoplasmic reticulum (GO:0005783);; Biological Process: carbohydrate metabolic process (GO:0005975);; Biological Process: DNA methylation (GO:0006306);; Biological Process: methylation-dependent chromatin silencing (GO:0006346);; Biological Process: cell communication (GO:0007154);; Cellular Component: plant-type cell wall (GO:0009505);; Cellular Component: plasmodesma (GO:0009506);; Biological Process: regulation of flower development (GO:0009909);; Biological Process: leaf morphogenesis (GO:0009965);; Biological Process: chromatin silencing by small RNA (GO:0031048);; Biological Process: regulation of protein localization (GO:0032880);; Biological Process: regulation of cell proliferation (GO:0042127);; Molecular Function: glucan endo-1,3-beta-D-glucosidase activity (GO:0042973);; Cellular Component: anchored to plasma membrane (GO:0046658);; Biological Process: floral organ formation (GO:0048449);; Biological Process: histone H3-K9 methylation (GO:0051567);; "	--	Glucan endo-1,3-beta-glucosidase 11 (Precursor) GN=At1g32860 OS=Arabidopsis thaliana (Mouse-ear cress) PE=1 SV=1	Uncharacterized protein GN=ZEAMMB73_523045 OS=Zea mays (Maize) PE=2 SV=1	putative O-glycosyl hydrolase family 17 protein [Zea mays] 
comp222646_c0	1.25E-07	2.971269447	up	--	--	"Cellular Component: nucleus (GO:0005634);; "	--	Arginine/serine-rich protein 45 GN=F19K19.9 OS=Arabidopsis thaliana (Mouse-ear cress) PE=1 SV=1	Uncharacterized protein GN=Si008747m.g OS=Setaria italica (Foxtail millet) PE=4 SV=1	PREDICTED: uncharacterized protein LOC101775408 [Setaria italica]
comp233177_c0	0.005946494	-1.851464537	down	--	--	"Cellular Component: mitochondrion (GO:0005739);; Biological Process: proteolysis (GO:0006508);; Molecular Function: peptidase activity (GO:0008233);; Biological Process: cellular process (GO:0009987);; Cellular Component: intracellular membrane-bounded organelle (GO:0043231);; Cellular Component: intracellular organelle part (GO:0044446);; "	--	Microtubule-associated protein TORTIFOLIA1 GN=T24A18.10 OS=Arabidopsis thaliana (Mouse-ear cress) PE=1 SV=2	Putative uncharacterized protein Sb04g028430 GN=Sb04g028430 OS=Sorghum bicolor (Sorghum) PE=4 SV=1	hypothetical protein SORBIDRAFT_04g028430 [Sorghum bicolor] 
comp172079_c0	3.26E-05	-2.429358912	down	--	--	"Cellular Component: endoplasmic reticulum (GO:0005783);; Cellular Component: integral to plasma membrane (GO:0005887);; Biological Process: transport (GO:0006810);; Cellular Component: plastid (GO:0009536);; Cellular Component: cytoplasmic membrane-bounded vesicle (GO:0016023);; Molecular Function: sugar transmembrane transporter activity (GO:0051119);; "	--	Bidirectional sugar transporter SWEET3a GN=OsJ_17551 OS=Oryza sativa subsp. japonica (Rice) PE=3 SV=2	Uncharacterized protein GN=Si024657m.g OS=Setaria italica (Foxtail millet) PE=4 SV=1	PREDICTED: bidirectional sugar transporter SWEET3a-like [Setaria italica]
comp175561_c0	0.000806659	-4.002673033	down	--	--	"Molecular Function: carboxylesterase activity (GO:0004091);; Cellular Component: extracellular region (GO:0005576);; Cellular Component: chloroplast (GO:0009507);; Biological Process: stomatal complex morphogenesis (GO:0010103);; Cellular Component: cytoplasmic membrane-bounded vesicle (GO:0016023);; Molecular Function: lipase activity (GO:0016298);; Molecular Function: transferase activity, transferring acyl groups (GO:0016746);; Molecular Function: hydrolase activity (GO:0016787);; Biological Process: sexual reproduction (GO:0019953);; "	--	GDSL esterase/lipase At1g59406 (Precursor) GN=At1g59406 OS=Arabidopsis thaliana (Mouse-ear cress) PE=2 SV=1	Putative uncharacterized protein Sb01g021130 GN=Sb01g021130 OS=Sorghum bicolor (Sorghum) PE=4 SV=1	hypothetical protein SORBIDRAFT_01g021130 [Sorghum bicolor] 
comp224149_c0	0.000614997	-2.163954252	down	--	--	"Biological Process: very long-chain fatty acid metabolic process (GO:0000038);; Biological Process: polysaccharide biosynthetic process (GO:0000271);; Molecular Function: glycerol-3-phosphate O-acyltransferase activity (GO:0004366);; Cellular Component: mitochondrion (GO:0005739);; Cellular Component: endoplasmic reticulum (GO:0005783);; Biological Process: phosphatidylglycerol biosynthetic process (GO:0006655);; Biological Process: pattern specification process (GO:0007389);; Biological Process: metabolic process (GO:0008152);; Biological Process: regulation of cell size (GO:0008361);; Cellular Component: chloroplast (GO:0009507);; Biological Process: multidimensional cell growth (GO:0009825);; Biological Process: flower development (GO:0009908);; Biological Process: auxin polar transport (GO:0009926);; Biological Process: cell tip growth (GO:0009932);; Biological Process: regulation of meristem growth (GO:0010075);; Biological Process: cutin biosynthetic process (GO:0010143);; Biological Process: suberin biosynthetic process (GO:0010345);; Cellular Component: membrane (GO:0016020);; Cellular Component: cytoplasmic membrane-bounded vesicle (GO:0016023);; Molecular Function: phosphatase activity (GO:0016791);; Biological Process: cuticle development (GO:0042335);; Biological Process: anthocyanin accumulation in tissues in response to UV light (GO:0043481);; Biological Process: pollen sperm cell differentiation (GO:0048235);; Biological Process: root hair elongation (GO:0048767);; Biological Process: cell wall organization (GO:0071555);; Biological Process: response to karrikin (GO:0080167);; Molecular Function: glycerol-3-phosphate 2-O-acyltransferase activity (GO:0090447);; "	--	Glycerol-3-phosphate 2-O-acyltransferase 6 GN=GPAT6 OS=Arabidopsis thaliana (Mouse-ear cress) PE=1 SV=1	Uncharacterized protein GN=Si035268m.g OS=Setaria italica (Foxtail millet) PE=4 SV=1	PREDICTED: glycerol-3-phosphate 2-O-acyltransferase 6-like [Setaria italica]
comp223703_c0	0.001814193	-2.270040171	down	--	--	"Biological Process: response to stimulus (GO:0050896);; "	K09422|3e-46|zma:100279722|hypothetical protein LOC100279722	Myb-related protein 330 GN=MYB330 OS=Antirrhinum majus (Garden snapdragon) PE=2 SV=1	Uncharacterized protein GN=Si026734m.g OS=Setaria italica (Foxtail millet) PE=4 SV=1	PREDICTED: transcription repressor MYB4-like [Setaria italica]
comp210450_c1	0.000120557	-2.288169698	down	[S]	Function unknown 	"Cellular Component: vacuolar membrane (GO:0005774);; Cellular Component: plasma membrane (GO:0005886);; Biological Process: ion transport (GO:0006811);; Biological Process: iron ion transport (GO:0006826);; Biological Process: oligopeptide transport (GO:0006857);; Biological Process: amino acid transport (GO:0006865);; Biological Process: response to nematode (GO:0009624);; Biological Process: response to iron ion (GO:0010039);; Biological Process: response to zinc ion (GO:0010043);; Molecular Function: oligopeptide transporter activity (GO:0015198);; Cellular Component: integral to membrane (GO:0016021);; Biological Process: seed development (GO:0048316);; Molecular Function: iron-nicotianamine transmembrane transporter activity (GO:0051980);; Biological Process: iron ion homeostasis (GO:0055072);; Biological Process: transmembrane transport (GO:0055085);; "	--	Iron-phytosiderophore transporter yellow stripe 1 GN=YS1 OS=Zea mays (Maize) PE=2 SV=1	Putative uncharacterized protein Sb04g033320 GN=Sb04g033320 OS=Sorghum bicolor (Sorghum) PE=4 SV=1	hypothetical protein SORBIDRAFT_04g033320 [Sorghum bicolor] 
comp130208_c0	0.001363735	-2.07866428	down	--	--	"Molecular Function: catalytic activity (GO:0003824);; Biological Process: cellular component organization (GO:0016043);; Biological Process: macromolecule metabolic process (GO:0043170);; Biological Process: primary metabolic process (GO:0044238);; Cellular Component: cell part (GO:0044464);; "	--	Proline-rich receptor-like protein kinase PERK2 GN=PERK2 OS=Arabidopsis thaliana (Mouse-ear cress) PE=2 SV=3	SAD1f GN=SAD1f OS=Volvox carteri f. nagariensis PE=4 SV=1	PREDICTED: pollen-specific leucine-rich repeat extensin-like protein 1-like [Setaria italica]
comp222971_c0	0.000229286	2.165659961	up	[R]	General function prediction only 	"Molecular Function: iron ion binding (GO:0005506);; Biological Process: response to stress (GO:0006950);; Biological Process: jasmonic acid metabolic process (GO:0009694);; Biological Process: response to jasmonic acid stimulus (GO:0009753);; Biological Process: response to red light (GO:0010114);; Cellular Component: membrane (GO:0016020);; Molecular Function: oxidoreductase activity, acting on single donors with incorporation of molecular oxygen, incorporation of two atoms of oxygen (GO:0016702);; Molecular Function: oxidoreductase activity, acting on paired donors, with incorporation or reduction of molecular oxygen, 2-oxoglutarate as one donor, and incorporation of one atom each of oxygen into both donors (GO:0016706);; Biological Process: secondary metabolic process (GO:0019748);; Biological Process: cellular biosynthetic process (GO:0044249);; Biological Process: gibberellin catabolic process (GO:0045487);; Molecular Function: C-19 gibberellin 2-beta-dioxygenase activity (GO:0052634);; Molecular Function: C-20 gibberellin 2-beta-dioxygenase activity (GO:0052635);; Biological Process: oxidation-reduction process (GO:0055114);; "	--	Gibberellin 2-beta-dioxygenase 1 GN=GA2OX1 OS=Pisum sativum (Garden pea) PE=1 SV=1	Predicted protein OS=Hordeum vulgare var. distichum (Two-rowed barley) PE=2 SV=1	PREDICTED: gibberellin 2-beta-dioxygenase 1-like [Setaria italica]
comp131676_c0	7.42E-10	3.886103984	up	--	--	--	--	--	ATFP4 OS=Zea mays (Maize) PE=2 SV=1	ATFP4 [Zea mays]
comp228199_c1	0.001450001	2.014931947	up	--	--	"Biological Process: tryptophan biosynthetic process (GO:0000162);; Molecular Function: sequence-specific DNA binding transcription factor activity (GO:0003700);; Molecular Function: anthranilate phosphoribosyltransferase activity (GO:0004048);; Molecular Function: signal transducer activity (GO:0004871);; Molecular Function: protein binding (GO:0005515);; Cellular Component: nucleus (GO:0005634);; Cellular Component: cytoplasm (GO:0005737);; Cellular Component: cytosol (GO:0005829);; Biological Process: regulation of transcription, DNA-dependent (GO:0006355);; Biological Process: protein N-linked glycosylation (GO:0006487);; Biological Process: tryptophan catabolic process (GO:0006569);; Biological Process: signal transduction (GO:0007165);; Cellular Component: chloroplast stroma (GO:0009570);; Biological Process: systemic acquired resistance (GO:0009627);; Biological Process: photomorphogenesis (GO:0009640);; Biological Process: response to salt stress (GO:0009651);; Biological Process: indoleacetic acid biosynthetic process (GO:0009684);; Biological Process: gibberellic acid mediated signaling pathway (GO:0009740);; Biological Process: response to jasmonic acid stimulus (GO:0009753);; Cellular Component: chloroplast envelope (GO:0009941);; Biological Process: regulation of seed germination (GO:0010029);; Biological Process: seed dormancy process (GO:0010162);; Biological Process: response to chitin (GO:0010200);; Biological Process: response to endoplasmic reticulum stress (GO:0034976);; Biological Process: defense response to bacterium (GO:0042742);; Biological Process: negative regulation of biological process (GO:0048519);; "	--	Chitin-inducible gibberellin-responsive protein 2 GN=OJ1127_E01.113 OS=Oryza sativa subsp. japonica (Rice) PE=2 SV=1	Uncharacterized protein GN=Si035089m.g OS=Setaria italica (Foxtail millet) PE=4 SV=1	PREDICTED: chitin-inducible gibberellin-responsive protein 2-like [Setaria italica]
comp219579_c1	4.61E-05	3.399269771	up	--	--	"Cellular Component: cytoplasmic membrane-bounded vesicle (GO:0016023);; "	--	Arginine/serine-rich protein 45 GN=F19K19.9 OS=Arabidopsis thaliana (Mouse-ear cress) PE=1 SV=1	H0201G08.4 protein GN=H0201G08.4 OS=Oryza sativa (Rice) PE=2 SV=1	H0201G08.4 [Oryza sativa Indica Group] 
comp162256_c0	0.000174667	2.345864676	up	--	--	--	--	--	Uncharacterized protein GN=Si004158m.g OS=Setaria italica (Foxtail millet) PE=4 SV=1	PREDICTED: uncharacterized protein LOC101770987 [Setaria italica]
comp230694_c0	1.15E-07	2.905393642	up	[M]	Cell wall/membrane/envelope biogenesis 	"Molecular Function: nucleotide binding (GO:0000166);; Cellular Component: cytosol (GO:0005829);; Molecular Function: dTDP-glucose 4,6-dehydratase activity (GO:0008460);; Molecular Function: dTDP-4-dehydrorhamnose reductase activity (GO:0008831);; Cellular Component: plasmodesma (GO:0009506);; Cellular Component: chloroplast (GO:0009507);; Biological Process: response to sucrose stimulus (GO:0009744);; Biological Process: mucilage biosynthetic process (GO:0010192);; Biological Process: seed coat development (GO:0010214);; Biological Process: response to UV-B (GO:0010224);; Biological Process: UDP-rhamnose biosynthetic process (GO:0010253);; Molecular Function: UDP-L-rhamnose synthase activity (GO:0010280);; Biological Process: auxin efflux (GO:0010315);; Molecular Function: UDP-4-keto-6-deoxy-glucose-3,5-epimerase activity (GO:0010489);; Molecular Function: UDP-4-keto-rhamnose-4-keto-reductase activity (GO:0010490);; Biological Process: extracellular polysaccharide biosynthetic process (GO:0045226);; Molecular Function: UDP-glucose 4,6-dehydratase activity (GO:0050377);; Molecular Function: coenzyme binding (GO:0050662);; Biological Process: flavonol biosynthetic process (GO:0051555);; "	K12450|0.0|osa:4332425|Os03g0278200	Probable rhamnose biosynthetic enzyme 1 GN=RHM1 OS=Arabidopsis thaliana (Mouse-ear cress) PE=1 SV=1	Rhamnose biosynthetic enzyme 1, putative, expressed GN=OsJ_10344 OS=Oryza sativa subsp. japonica (Rice) PE=4 SV=1	Os03g0278200 [Oryza sativa Japonica Group] 
comp227427_c1	0.00614332	-2.058671422	down	--	--	"Biological Process: telomere maintenance (GO:0000723);; Molecular Function: nucleic acid binding (GO:0003676);; Molecular Function: DNA-directed DNA polymerase activity (GO:0003887);; Biological Process: base-excision repair, gap-filling (GO:0006287);; Biological Process: nucleotide-excision repair, DNA gap filling (GO:0006297);; Biological Process: double-strand break repair (GO:0006302);; Biological Process: DNA recombination (GO:0006310);; Biological Process: chromatin silencing (GO:0006342);; Biological Process: chromosome segregation (GO:0007059);; Biological Process: meiosis I (GO:0007127);; Biological Process: regulation of mitotic cell cycle (GO:0007346);; Molecular Function: 3'-5' exonuclease activity (GO:0008408);; Biological Process: regulation of cell cycle process (GO:0010564);; Biological Process: RNA interference (GO:0016246);; Biological Process: translesion synthesis (GO:0019985);; Biological Process: histone lysine methylation (GO:0034968);; Biological Process: DNA replication, removal of RNA primer (GO:0043137);; Cellular Component: delta DNA polymerase complex (GO:0043625);; Biological Process: DNA replication proofreading (GO:0045004);; Biological Process: floral whorl development (GO:0048438);; Biological Process: floral organ formation (GO:0048449);; Biological Process: phyllome development (GO:0048827);; Biological Process: regulation of DNA metabolic process (GO:0051052);; Molecular Function: iron-sulfur cluster binding (GO:0051536);; Biological Process: production of small RNA involved in gene silencing by RNA (GO:0070918);; "	K02327|4e-11|sbi:SORBI_04g004200|hypothetical protein	DNA polymerase delta catalytic subunit GN=POLD1 OS=Oryza sativa subsp. japonica (Rice) PE=2 SV=1	DNA polymerase GN=OB11G14370 OS=Oryza brachyantha PE=3 SV=1	PREDICTED: DNA polymerase delta catalytic subunit-like [Setaria italica]
comp225275_c0	2.06E-08	3.266404285	up	--	--	"Biological Process: response to stress (GO:0006950);; Biological Process: multicellular organismal development (GO:0007275);; Biological Process: anatomical structure development (GO:0048856);; "	--	Protein LE25 GN=LE25 OS=Solanum lycopersicum (Tomato) PE=2 SV=1	Uncharacterized protein GN=Si007698m.g OS=Setaria italica (Foxtail millet) PE=4 SV=1	PREDICTED: protein LE25-like [Setaria italica]
comp208742_c0	1.54E-05	-2.547565141	down	--	--	"Molecular Function: calmodulin binding (GO:0005516);; Cellular Component: nucleus (GO:0005634);; Cellular Component: mitochondrion (GO:0005739);; Cellular Component: cytosol (GO:0005829);; Cellular Component: plasma membrane (GO:0005886);; Biological Process: acetyl-CoA metabolic process (GO:0006084);; Biological Process: defense response (GO:0006952);; Biological Process: microtubule nucleation (GO:0007020);; Biological Process: regulation of meristem growth (GO:0010075);; Biological Process: glucosinolate biosynthetic process (GO:0019761);; "	--	Protein IQ-DOMAIN 14 GN=IQD14 OS=Arabidopsis thaliana (Mouse-ear cress) PE=1 SV=1	Putative uncharacterized protein Sb03g042570 GN=Sb03g042570 OS=Sorghum bicolor (Sorghum) PE=4 SV=1	hypothetical protein SORBIDRAFT_03g042570 [Sorghum bicolor] 
comp227187_c3	7.61E-05	3.517069986	up	[K]	Transcription 	"Molecular Function: DNA binding (GO:0003677);; Molecular Function: DNA-directed RNA polymerase activity (GO:0003899);; Biological Process: transcription, DNA-dependent (GO:0006351);; Cellular Component: chloroplast (GO:0009507);; Cellular Component: organellar chromatophore (GO:0070111);; "	--	"DNA-directed RNA polymerase subunit beta&apos; GN=rpoC1 OS=Mesostigma viride PE=3 SV=1"	[pt] DNA-directed RNA polymerase subunit GN=Gasu_40590 OS=Galdieria sulphuraria (Red alga) PE=3 SV=1	"RNA polymerase beta&apos; subunit [Mesostigma viride] "
comp124468_c0	0.000602835	2.945535546	up	--	--	--	--	--	Uncharacterized protein GN=Si039963m.g OS=Setaria italica (Foxtail millet) PE=4 SV=1	--
comp229968_c0	0.005060186	1.874616255	up	--	--	"Molecular Function: aspartic-type endopeptidase activity (GO:0004190);; Biological Process: proteolysis (GO:0006508);; Biological Process: cellular aromatic compound metabolic process (GO:0006725);; Biological Process: defense response (GO:0006952);; Molecular Function: peptidase activity (GO:0008233);; Cellular Component: plant-type cell wall (GO:0009505);; Biological Process: response to endogenous stimulus (GO:0009719);; Biological Process: response to organic substance (GO:0010033);; Cellular Component: cytoplasmic membrane-bounded vesicle (GO:0016023);; Cellular Component: intracellular membrane-bounded organelle (GO:0043231);; Biological Process: oxoacid metabolic process (GO:0043436);; Biological Process: cellular metabolic process (GO:0044237);; Cellular Component: cytoplasmic part (GO:0044444);; Biological Process: regulation of cellular process (GO:0050794);; Biological Process: localization (GO:0051179);; Biological Process: response to other organism (GO:0051707);; Biological Process: cellular response to stimulus (GO:0051716);; "	--	Aspartic proteinase-like protein 2 (Precursor) GN=At1g65240 OS=Arabidopsis thaliana (Mouse-ear cress) PE=1 SV=2	Uncharacterized protein GN=Si001064m.g OS=Setaria italica (Foxtail millet) PE=4 SV=1	PREDICTED: aspartic proteinase-like protein 2-like isoform X1 [Setaria italica]
comp235295_c0	0.000237354	2.142067915	up	--	--	--	--	Proline-rich receptor-like protein kinase PERK8 GN=PERK8 OS=Arabidopsis thaliana (Mouse-ear cress) PE=1 SV=1	Predicted protein (Fragment) OS=Hordeum vulgare var. distichum (Two-rowed barley) PE=2 SV=1	predicted protein [Hordeum vulgare subsp. vulgare]
comp203558_c0	1.80E-05	-4.540162533	down	[T]	Signal transduction mechanisms 	"Biological Process: RNA processing (GO:0006396);; Cellular Component: plastid (GO:0009536);; Cellular Component: nuclear lumen (GO:0031981);; Biological Process: regulation of biological process (GO:0050789);; "	--	Arginine/serine-rich protein 45 GN=F19K19.9 OS=Arabidopsis thaliana (Mouse-ear cress) PE=1 SV=1	Putative uncharacterized protein Sb04g009730 GN=Sb04g009730 OS=Sorghum bicolor (Sorghum) PE=4 SV=1	hypothetical protein SORBIDRAFT_04g009730 [Sorghum bicolor] 
comp230811_c0	0.001262013	-2.048301636	down	[RTKL]	--	"Biological Process: response to molecule of fungal origin (GO:0002238);; Molecular Function: protein serine/threonine kinase activity (GO:0004674);; Molecular Function: ATP binding (GO:0005524);; Cellular Component: nucleus (GO:0005634);; Cellular Component: cytosol (GO:0005829);; Cellular Component: plasma membrane (GO:0005886);; Biological Process: protein phosphorylation (GO:0006468);; Biological Process: response to stress (GO:0006950);; Biological Process: response to mechanical stimulus (GO:0009612);; Biological Process: response to parasitic fungus (GO:0009623);; Biological Process: abscisic acid mediated signaling pathway (GO:0009738);; Biological Process: defense response, incompatible interaction (GO:0009814);; Biological Process: plant-type cell wall modification (GO:0009827);; Biological Process: seed germination (GO:0009845);; Biological Process: pollen tube growth (GO:0009860);; Cellular Component: endomembrane system (GO:0012505);; Biological Process: calcium-mediated signaling (GO:0019722);; Biological Process: protein autophosphorylation (GO:0046777);; Biological Process: root hair cell differentiation (GO:0048765);; Molecular Function: GTPase binding (GO:0051020);; Biological Process: regulation of unidimensional cell growth (GO:0051510);; Biological Process: plant-type cell wall cellulose metabolic process (GO:0052541);; Biological Process: cell wall pectin metabolic process (GO:0052546);; Biological Process: cellular response to ethylene stimulus (GO:0071369);; "	--	Probable receptor-like serine/threonine-protein kinase At5g57670 GN=At5g57670 OS=Arabidopsis thaliana (Mouse-ear cress) PE=2 SV=1	Uncharacterized protein GN=Si013447m.g OS=Setaria italica (Foxtail millet) PE=4 SV=1	PREDICTED: probable receptor-like serine/threonine-protein kinase At5g57670-like isoform X1 [Setaria italica]
comp235053_c3	8.06E-09	-3.525167008	down	[S]	Function unknown 	"Biological Process: polysaccharide catabolic process (GO:0000272);; Biological Process: response to molecule of bacterial origin (GO:0002237);; Molecular Function: protein serine/threonine kinase activity (GO:0004674);; Molecular Function: protein binding (GO:0005515);; Molecular Function: ATP binding (GO:0005524);; Cellular Component: plasma membrane (GO:0005886);; Biological Process: starch metabolic process (GO:0005982);; Biological Process: protein phosphorylation (GO:0006468);; Biological Process: response to stress (GO:0006950);; Biological Process: signal transduction (GO:0007165);; Biological Process: transmembrane receptor protein tyrosine kinase signaling pathway (GO:0007169);; Cellular Component: chloroplast (GO:0009507);; Biological Process: response to abiotic stimulus (GO:0009628);; Biological Process: response to hormone stimulus (GO:0009725);; Biological Process: post-embryonic development (GO:0009791);; Biological Process: tissue development (GO:0009888);; Biological Process: meristem initiation (GO:0010014);; Biological Process: root morphogenesis (GO:0010015);; Biological Process: procambium histogenesis (GO:0010067);; Biological Process: regulation of floral meristem growth (GO:0010080);; Biological Process: xylem development (GO:0010089);; Biological Process: stomatal complex morphogenesis (GO:0010103);; Biological Process: secondary shoot formation (GO:0010223);; Biological Process: seed maturation (GO:0010431);; Biological Process: regulation of gene expression (GO:0010468);; Cellular Component: integral to membrane (GO:0016021);; Cellular Component: cytoplasmic membrane-bounded vesicle (GO:0016023);; Biological Process: cellular component organization (GO:0016043);; Biological Process: cell growth (GO:0016049);; Biological Process: cell differentiation (GO:0030154);; Biological Process: cellular macromolecule biosynthetic process (GO:0034645);; Biological Process: shoot development (GO:0048367);; Biological Process: organ development (GO:0048513);; Biological Process: positive regulation of biological process (GO:0048518);; Biological Process: reproductive structure development (GO:0048608);; Biological Process: anther development (GO:0048653);; Biological Process: specification of floral organ number (GO:0048833);; Biological Process: regulation of biological quality (GO:0065008);; Biological Process: cell wall organization or biogenesis (GO:0071554);; "	--	Leucine-rich repeat receptor-like protein kinase PXL2 (Precursor) GN=PXL2 OS=Arabidopsis thaliana (Mouse-ear cress) PE=2 SV=1	Uncharacterized protein GN=Si034042m.g OS=Setaria italica (Foxtail millet) PE=4 SV=1	PREDICTED: leucine-rich repeat receptor-like protein kinase PXL2-like [Setaria italica]
comp195676_c0	0.005789398	1.774748259	up	--	--	"Biological Process: respiratory burst involved in defense response (GO:0002679);; Molecular Function: DNA binding (GO:0003677);; Molecular Function: sequence-specific DNA binding transcription factor activity (GO:0003700);; Molecular Function: protein binding (GO:0005515);; Cellular Component: nucleus (GO:0005634);; Biological Process: regulation of transcription, DNA-dependent (GO:0006355);; Cellular Component: chloroplast (GO:0009507);; Biological Process: response to mechanical stimulus (GO:0009612);; Biological Process: jasmonic acid and ethylene-dependent systemic resistance (GO:0009861);; Biological Process: induced systemic resistance, jasmonic acid mediated signaling pathway (GO:0009864);; Biological Process: ethylene mediated signaling pathway (GO:0009873);; Biological Process: response to inorganic substance (GO:0010035);; Biological Process: response to chitin (GO:0010200);; Biological Process: intracellular signal transduction (GO:0035556);; Biological Process: positive regulation of transcription, DNA-dependent (GO:0045893);; Biological Process: defense response to fungus (GO:0050832);; "	K14516|5e-57|sbi:SORBI_01g000352|hypothetical protein	Ethylene-responsive transcription factor 1B GN=K14B15.15 OS=Arabidopsis thaliana (Mouse-ear cress) PE=1 SV=2	Uncharacterized protein (Fragment) GN=Si038911m.g OS=Setaria italica (Foxtail millet) PE=4 SV=1	PREDICTED: ethylene-responsive transcription factor 1B-like [Setaria italica]
comp221049_c0	0.00157216	-2.097321943	down	--	--	"Cellular Component: plastid (GO:0009536);; "	--	--	Putative uncharacterized protein Sb02g028360 GN=Sb02g028360 OS=Sorghum bicolor (Sorghum) PE=4 SV=1	hypothetical protein SORBIDRAFT_02g028360 [Sorghum bicolor] 
comp131155_c0	0.000884231	-2.475061898	down	--	--	"Cellular Component: cytoplasmic membrane-bounded vesicle (GO:0016023);; "	--	--	Uncharacterized protein GN=Si023898m.g OS=Setaria italica (Foxtail millet) PE=4 SV=1	PREDICTED: uncharacterized protein LOC101766876 [Setaria italica]
comp216614_c0	0.008454858	-2.010735058	down	--	--	--	--	--	Putative uncharacterized protein GN=OsJ_35873 OS=Oryza sativa subsp. japonica (Rice) PE=2 SV=1	hypothetical protein OsJ_35873 [Oryza sativa Japonica Group]
comp214114_c0	0.001275801	-2.608921081	down	--	--	"Biological Process: microtubule cytoskeleton organization (GO:0000226);; Biological Process: cytokinesis by cell plate formation (GO:0000911);; Cellular Component: cytoplasm (GO:0005737);; Cellular Component: plasma membrane (GO:0005886);; Biological Process: cell proliferation (GO:0008283);; Cellular Component: chloroplast (GO:0009507);; Cellular Component: secondary cell wall (GO:0009531);; Biological Process: plant-type cell wall organization (GO:0009664);; Biological Process: auxin polar transport (GO:0009926);; Biological Process: xylem development (GO:0010089);; Biological Process: response to far red light (GO:0010218);; Biological Process: glucuronoxylan metabolic process (GO:0010413);; Molecular Function: Rac GTPase activator activity (GO:0030675);; Biological Process: positive regulation of Rac GTPase activity (GO:0032855);; Biological Process: xylan biosynthetic process (GO:0045492);; Biological Process: root hair cell differentiation (GO:0048765);; "	--	Rho GTPase-activating protein 2 GN=ROPGAP2 OS=Arabidopsis thaliana (Mouse-ear cress) PE=1 SV=1	Uncharacterized protein GN=Si022047m.g OS=Setaria italica (Foxtail millet) PE=4 SV=1	PREDICTED: uncharacterized protein LOC101775243 [Setaria italica]
comp225446_c1	6.43E-05	3.790712053	up	[G]	Carbohydrate transport and metabolism 	"Molecular Function: alpha-amylase activity (GO:0004556);; Molecular Function: calcium ion binding (GO:0005509);; Biological Process: starch catabolic process (GO:0005983);; Biological Process: sucrose catabolic process (GO:0005987);; Biological Process: circadian rhythm (GO:0007623);; Cellular Component: chloroplast stroma (GO:0009570);; Biological Process: response to abscisic acid stimulus (GO:0009737);; Biological Process: response to gibberellin stimulus (GO:0009739);; Cellular Component: cytoplasmic membrane-bounded vesicle (GO:0016023);; Biological Process: secretion by cell (GO:0032940);; Cellular Component: apoplast (GO:0048046);; "	--	Alpha-amylase isozyme 3D (Precursor) OS=Oryza sativa subsp. japonica (Rice) PE=2 SV=2	Uncharacterized protein GN=Si013789m.g OS=Setaria italica (Foxtail millet) PE=3 SV=1	PREDICTED: alpha-amylase isozyme 3D-like [Setaria italica]
comp130547_c0	2.77E-09	3.283231654	up	--	--	--	--	--	Uncharacterized protein GN=Si033127m.g OS=Setaria italica (Foxtail millet) PE=4 SV=1	PREDICTED: uncharacterized protein LOC101759275 [Setaria italica]
comp223394_c0	6.55E-06	-3.886847119	down	--	--	"Molecular Function: lipase activity (GO:0016298);; Cellular Component: intracellular membrane-bounded organelle (GO:0043231);; Cellular Component: cytoplasmic part (GO:0044444);; Biological Process: acylglycerol catabolic process (GO:0046464);; Molecular Function: carboxylic ester hydrolase activity (GO:0052689);; "	--	Phospholipase A1-II 1 OS=Oryza sativa subsp. japonica (Rice) PE=2 SV=2	Putative uncharacterized protein GN=SELMODRAFT_443915 OS=Selaginella moellendorffii (Spikemoss) PE=4 SV=1	Chain A, Structure And Molecular Model Refinement Of Rhizomucor Miehei Triacylglyceride Lipase: A Case Study Of The Use Of Simulated Annealing In Partial Model Refinement
comp227059_c0	0.003776977	-1.990571655	down	--	--	"Biological Process: transition metal ion transport (GO:0000041);; Molecular Function: nucleotide binding (GO:0000166);; Biological Process: polysaccharide biosynthetic process (GO:0000271);; Molecular Function: peptide receptor activity (GO:0001653);; Biological Process: response to molecule of bacterial origin (GO:0002237);; Molecular Function: guanylate cyclase activity (GO:0004383);; Molecular Function: protein kinase activity (GO:0004672);; Molecular Function: protein serine/threonine kinase activity (GO:0004674);; Molecular Function: ATP binding (GO:0005524);; Cellular Component: cell wall (GO:0005618);; Cellular Component: nucleus (GO:0005634);; Cellular Component: vacuole (GO:0005773);; Cellular Component: cytosol (GO:0005829);; Cellular Component: plasma membrane (GO:0005886);; Biological Process: starch catabolic process (GO:0005983);; Biological Process: regulation of transcription, DNA-dependent (GO:0006355);; Biological Process: ion transport (GO:0006811);; Biological Process: defense response (GO:0006952);; Biological Process: immune response (GO:0006955);; Biological Process: organelle organization (GO:0006996);; Biological Process: signal transduction (GO:0007165);; Biological Process: transmembrane receptor protein tyrosine kinase signaling pathway (GO:0007169);; Biological Process: response to water deprivation (GO:0009414);; Cellular Component: plasmodesma (GO:0009506);; Biological Process: response to wounding (GO:0009611);; Biological Process: plant-type cell wall organization (GO:0009664);; Biological Process: response to jasmonic acid stimulus (GO:0009753);; Biological Process: post-embryonic development (GO:0009791);; Biological Process: multidimensional cell growth (GO:0009825);; Biological Process: plant-type cell wall biogenesis (GO:0009832);; Biological Process: determination of bilateral symmetry (GO:0009855);; Biological Process: organ morphogenesis (GO:0009887);; Biological Process: cell tip growth (GO:0009932);; Biological Process: regulation of meristem structural organization (GO:0009934);; Biological Process: polarity specification of adaxial/abaxial axis (GO:0009944);; Biological Process: meristem initiation (GO:0010014);; Biological Process: positive regulation of seed germination (GO:0010030);; Biological Process: xylem and phloem pattern formation (GO:0010051);; Biological Process: procambium histogenesis (GO:0010067);; Biological Process: regulation of meristem growth (GO:0010075);; Biological Process: xylem development (GO:0010089);; Biological Process: stomatal complex morphogenesis (GO:0010103);; Biological Process: secondary shoot formation (GO:0010223);; Biological Process: regulation of anion channel activity (GO:0010359);; Biological Process: microsporocyte differentiation (GO:0010480);; Biological Process: regulation of hormone levels (GO:0010817);; Molecular Function: beta-amylase activity (GO:0016161);; Biological Process: phosphorylation (GO:0016310);; Biological Process: glucosinolate biosynthetic process (GO:0019761);; Biological Process: cell cycle process (GO:0022402);; Biological Process: cellulose metabolic process (GO:0030243);; Molecular Function: receptor serine/threonine kinase binding (GO:0033612);; Biological Process: response to lipid (GO:0033993);; Biological Process: anthocyanin accumulation in tissues in response to UV light (GO:0043481);; Molecular Function: protein self-association (GO:0043621);; Biological Process: cell wall macromolecule metabolic process (GO:0044036);; Biological Process: protein autophosphorylation (GO:0046777);; Biological Process: gametophyte development (GO:0048229);; Biological Process: leaf development (GO:0048366);; Biological Process: shoot development (GO:0048367);; Biological Process: flower morphogenesis (GO:0048439);; Biological Process: organ development (GO:0048513);; Biological Process: negative regulation of biological process (GO:0048519);; Biological Process: root hair elongation (GO:0048767);; Biological Process: response to alcohol (GO:0097305);; Biological Process: regulation of seed maturation (GO:2000034);; Biological Process: positive regulation of secondary growth (GO:2000605);; "	--	Receptor-like protein kinase 2 (Precursor) GN=RCH2 OS=Arabidopsis thaliana (Mouse-ear cress) PE=1 SV=1	Uncharacterized protein GN=Si009213m.g OS=Setaria italica (Foxtail millet) PE=4 SV=1	PREDICTED: LRR receptor-like serine/threonine-protein kinase RCH1-like [Setaria italica]
comp226459_c0	0.000779292	2.080740924	up	--	--	"Biological Process: regulation of transcription, DNA-dependent (GO:0006355);; Biological Process: response to stress (GO:0006950);; Biological Process: response to abiotic stimulus (GO:0009628);; Biological Process: response to hormone stimulus (GO:0009725);; Biological Process: response to organic cyclic compound (GO:0014070);; Cellular Component: intracellular membrane-bounded organelle (GO:0043231);; "	--	Formin-like protein 18 (Precursor) GN=B1160F02.7 OS=Oryza sativa subsp. japonica (Rice) PE=2 SV=1	Putative AP2/EREBP transcription factor superfamily protein GN=ZEAMMB73_039079 OS=Zea mays (Maize) PE=4 SV=1	putative AP2/EREBP transcription factor superfamily protein [Zea mays]
comp195318_c1	9.60E-12	4.115964356	up	--	--	"Biological Process: alternative nuclear mRNA splicing, via spliceosome (GO:0000380);; Molecular Function: double-stranded DNA binding (GO:0003690);; Molecular Function: single-stranded DNA binding (GO:0003697);; Molecular Function: mRNA binding (GO:0003729);; Molecular Function: protein kinase activity (GO:0004672);; Molecular Function: calmodulin binding (GO:0005516);; Cellular Component: cell wall (GO:0005618);; Cellular Component: nucleolus (GO:0005730);; Cellular Component: mitochondrion (GO:0005739);; Cellular Component: peroxisome (GO:0005777);; Cellular Component: endoplasmic reticulum (GO:0005783);; Cellular Component: Golgi apparatus (GO:0005794);; Cellular Component: cytosol (GO:0005829);; Cellular Component: plasma membrane (GO:0005886);; Biological Process: gluconeogenesis (GO:0006094);; Biological Process: glycolysis (GO:0006096);; Biological Process: tRNA modification (GO:0006400);; Biological Process: mRNA export from nucleus (GO:0006406);; Biological Process: protein targeting to vacuole (GO:0006623);; Biological Process: water transport (GO:0006833);; Biological Process: hyperosmotic response (GO:0006972);; Biological Process: Golgi organization (GO:0007030);; Biological Process: fatty acid catabolic process (GO:0009062);; Biological Process: response to cold (GO:0009409);; Biological Process: response to water deprivation (GO:0009414);; Cellular Component: plasmodesma (GO:0009506);; Cellular Component: chloroplast (GO:0009507);; Biological Process: embryo sac development (GO:0009553);; Biological Process: response to salt stress (GO:0009651);; Biological Process: etioplast organization (GO:0009662);; Biological Process: response to abscisic acid stimulus (GO:0009737);; Biological Process: lignin biosynthetic process (GO:0009809);; Biological Process: negative regulation of flower development (GO:0009910);; Biological Process: meristem structural organization (GO:0009933);; Biological Process: response to zinc ion (GO:0010043);; Biological Process: regulation of stomatal movement (GO:0010119);; Biological Process: response to chitin (GO:0010200);; Biological Process: secondary shoot formation (GO:0010223);; Biological Process: vegetative to reproductive phase transition of meristem (GO:0010228);; Biological Process: regulation of plant-type hypersensitive response (GO:0010363);; Biological Process: histone H3-K36 methylation (GO:0010452);; Biological Process: RNA secondary structure unwinding (GO:0010501);; Biological Process: carotenoid biosynthetic process (GO:0016117);; Biological Process: brassinosteroid biosynthetic process (GO:0016132);; Molecular Function: cinnamoyl-CoA reductase activity (GO:0016621);; Biological Process: positive regulation of histone methylation (GO:0031062);; Biological Process: DNA duplex unwinding (GO:0032508);; Biological Process: regulation of gene expression, epigenetic (GO:0040029);; Biological Process: negative regulation of circadian rhythm (GO:0042754);; Molecular Function: histone methyltransferase activity (H3-K4 specific) (GO:0042800);; Molecular Function: protein homodimerization activity (GO:0042803);; Biological Process: cellular metabolic process (GO:0044237);; Molecular Function: carotenoid isomerase activity (GO:0046608);; Biological Process: response to cadmium ion (GO:0046686);; Molecular Function: histone methyltransferase activity (H3-K36 specific) (GO:0046975);; Cellular Component: apoplast (GO:0048046);; Biological Process: seed development (GO:0048316);; Biological Process: leaf development (GO:0048366);; Biological Process: ovule development (GO:0048481);; Biological Process: anther development (GO:0048653);; Molecular Function: coenzyme binding (GO:0050662);; Biological Process: defense response to fungus (GO:0050832);; Biological Process: oxidation-reduction process (GO:0055114);; Biological Process: sporopollenin biosynthetic process (GO:0080110);; Biological Process: 5-carbamoylmethyluridine metabolic process (GO:0080178);; "	--	Cinnamoyl-CoA reductase 2 GN=CCR2 OS=Arabidopsis thaliana (Mouse-ear cress) PE=1 SV=1	Uncharacterized protein GN=Si020133m.g OS=Setaria italica (Foxtail millet) PE=4 SV=1	PREDICTED: cinnamoyl-CoA reductase 1-like [Setaria italica]
comp229079_c0	0.001890824	-2.195005459	down	--	--	--	--	--	Retrotransposon protein, putative, unclassified GN=LOC_Os11g35740 OS=Oryza sativa subsp. japonica (Rice) PE=4 SV=1	retrotransposon protein, putative, unclassified [Oryza sativa Japonica Group]
comp202595_c0	3.24E-07	3.515651299	up	--	--	"Molecular Function: DNA binding (GO:0003677);; Molecular Function: transposase activity (GO:0004803);; Biological Process: transposition, DNA-mediated (GO:0006313);; Biological Process: DNA integration (GO:0015074);; "	--	--	OSIGBa0101C23.14 protein GN=OSIGBa0101C23.14 OS=Oryza sativa (Rice) PE=4 SV=1	PREDICTED: uncharacterized protein LOC101782666 [Setaria italica]
comp153557_c0	0.00057501	-3.583084645	down	--	--	--	--	--	Uncharacterized protein GN=Si004183m.g OS=Setaria italica (Foxtail millet) PE=4 SV=1	--
comp223979_c1	4.48E-05	-2.538168716	down	--	--	"Cellular Component: cell wall (GO:0005618);; Cellular Component: Golgi apparatus (GO:0005794);; Cellular Component: plasma membrane (GO:0005886);; Molecular Function: zinc ion binding (GO:0008270);; Biological Process: response to water deprivation (GO:0009414);; Cellular Component: chloroplast (GO:0009507);; Biological Process: primary cell wall biogenesis (GO:0009833);; Biological Process: secondary cell wall biogenesis (GO:0009834);; Biological Process: salicylic acid mediated signaling pathway (GO:0009863);; Biological Process: jasmonic acid mediated signaling pathway (GO:0009867);; Biological Process: ethylene mediated signaling pathway (GO:0009873);; Biological Process: xylem development (GO:0010089);; Biological Process: positive regulation of abscisic acid biosynthetic process (GO:0010116);; Biological Process: vegetative to reproductive phase transition of meristem (GO:0010228);; Biological Process: rhamnogalacturonan I side chain metabolic process (GO:0010400);; Biological Process: glucuronoxylan metabolic process (GO:0010413);; Cellular Component: integral to membrane (GO:0016021);; Molecular Function: cellulose synthase (UDP-forming) activity (GO:0016760);; Biological Process: protein desumoylation (GO:0016926);; Biological Process: cellulose biosynthetic process (GO:0030244);; Biological Process: hyperosmotic salinity response (GO:0042538);; Biological Process: defense response to bacterium (GO:0042742);; Biological Process: xylan biosynthetic process (GO:0045492);; Biological Process: hydrogen peroxide biosynthetic process (GO:0050665);; Biological Process: defense response to fungus (GO:0050832);; Biological Process: cell wall thickening (GO:0052386);; "	K10999|1e-29|sbi:SORBI_01g019720|hypothetical protein	Cellulose synthase A catalytic subunit 7 [UDP-forming] GN=OSJNBa0006L06.10 OS=Oryza sativa subsp. japonica (Rice) PE=2 SV=1	Uncharacterized protein OS=Zea mays (Maize) PE=2 SV=1	unknown [Zea mays]
comp281474_c0	0.001835584	2.920736542	up	--	--	--	--	--	Putative uncharacterized protein (Fragment) OS=Medicago truncatula (Barrel medic) PE=2 SV=1	unknown [Medicago truncatula]
comp194682_c3	0.00877059	-3.600875188	down	--	--	--	--	--	--	--
comp229524_c0	0.000197983	-2.272511014	down	--	--	"Cellular Component: mitochondrion (GO:0005739);; Cellular Component: plastid (GO:0009536);; "	--	Formin-like protein 5 GN=P0453E05.107 OS=Oryza sativa subsp. japonica (Rice) PE=2 SV=2	Putative uncharacterized protein GN=OsI_21140 OS=Oryza sativa subsp. indica (Rice) PE=2 SV=1	PREDICTED: myc-associated zinc finger protein-like [Setaria italica]
comp188930_c0	0.000401616	-3.356814247	down	[R]	General function prediction only 	"Molecular Function: binding (GO:0005488);; Cellular Component: nucleus (GO:0005634);; Cellular Component: cytoskeleton (GO:0005856);; Biological Process: RNA processing (GO:0006396);; Biological Process: defense response (GO:0006952);; Biological Process: signal transduction (GO:0007165);; Cellular Component: plastid (GO:0009536);; Biological Process: response to abscisic acid stimulus (GO:0009737);; Biological Process: cellular component organization (GO:0016043);; Biological Process: regulation of cellular metabolic process (GO:0031323);; Biological Process: cellular response to hormone stimulus (GO:0032870);; Cellular Component: protein complex (GO:0043234);; Biological Process: cellular component biogenesis (GO:0044085);; Biological Process: cellular biosynthetic process (GO:0044249);; Cellular Component: cytoplasmic part (GO:0044444);; Cellular Component: intracellular organelle part (GO:0044446);; Biological Process: system development (GO:0048731);; Biological Process: establishment of localization (GO:0051234);; Biological Process: response to other organism (GO:0051707);; "	--	Probable cytosolic iron-sulfur protein assembly protein CIAO1 homolog GN=CHLREDRAFT_130093 OS=Chlamydomonas reinhardtii (Chlamydomonas smithii) PE=3 SV=1	Uncharacterized protein GN=Si017346m.g OS=Setaria italica (Foxtail millet) PE=4 SV=1	PREDICTED: WD repeat-containing protein 86-like [Setaria italica]
comp204443_c0	2.13E-05	-2.512512348	down	--	--	"Molecular Function: methyltransferase activity (GO:0008168);; Biological Process: lipid biosynthetic process (GO:0008610);; Biological Process: methylation (GO:0032259);; Cellular Component: cell part (GO:0044464);; "	--	Formin-like protein 16 (Precursor) GN=OsJ_008039 OS=Oryza sativa subsp. japonica (Rice) PE=2 SV=1	Uncharacterized protein GN=Si030388m.g OS=Setaria italica (Foxtail millet) PE=4 SV=1	PREDICTED: uncharacterized protein LOC101772217 [Setaria italica]
comp218338_c0	2.13E-05	-2.517116588	down	[CHR]	--	"Biological Process: cell morphogenesis (GO:0000902);; Molecular Function: protein binding (GO:0005515);; Cellular Component: nucleus (GO:0005634);; Cellular Component: cytoplasm (GO:0005737);; Cellular Component: cytosol (GO:0005829);; Biological Process: lipid metabolic process (GO:0006629);; Biological Process: response to stress (GO:0006950);; Biological Process: organelle organization (GO:0006996);; Biological Process: cell communication (GO:0007154);; Biological Process: response to light stimulus (GO:0009416);; Biological Process: photorespiration (GO:0009853);; Biological Process: oxidative photosynthetic carbon pathway (GO:0009854);; Biological Process: epidermal cell differentiation (GO:0009913);; Biological Process: response to inorganic substance (GO:0010035);; Biological Process: gene expression (GO:0010467);; Biological Process: photosynthesis (GO:0015979);; Cellular Component: membrane (GO:0016020);; Biological Process: RNA metabolic process (GO:0016070);; Molecular Function: hydroxypyruvate reductase activity (GO:0016618);; Molecular Function: hydrolase activity (GO:0016787);; Biological Process: carboxylic acid metabolic process (GO:0019752);; Molecular Function: glyoxylate reductase (NADP) activity (GO:0030267);; Biological Process: cellular component biogenesis (GO:0044085);; Biological Process: cellular protein metabolic process (GO:0044267);; Molecular Function: hydroxyphenylpyruvate reductase activity (GO:0047995);; Biological Process: regulation of cellular process (GO:0050794);; Molecular Function: NAD binding (GO:0051287);; Biological Process: cellular response to stimulus (GO:0051716);; Biological Process: oxidation-reduction process (GO:0055114);; Molecular Function: organic cyclic compound binding (GO:0097159);; "	--	Glyoxylate/hydroxypyruvate reductase HPR3 GN=HPR3 OS=Arabidopsis thaliana (Mouse-ear cress) PE=2 SV=1	Uncharacterized protein GN=Si009857m.g OS=Setaria italica (Foxtail millet) PE=3 SV=1	PREDICTED: glyoxylate/hydroxypyruvate reductase HPR3-like [Setaria italica]
comp130135_c0	5.52E-07	2.7863	up	--	--	"Molecular Function: nucleic acid binding (GO:0003676);; Molecular Function: metal ion binding (GO:0046872);; "	--	--	Putative uncharacterized protein Sb03g040490 GN=Sb03g040490 OS=Sorghum bicolor (Sorghum) PE=4 SV=1	hypothetical protein SORBIDRAFT_03g040490 [Sorghum bicolor] 
comp168512_c0	0.001357169	2.085736379	up	--	--	"Molecular Function: iron ion binding (GO:0005506);; Molecular Function: oxidoreductase activity, acting on paired donors, with incorporation or reduction of molecular oxygen, 2-oxoglutarate as one donor, and incorporation of one atom each of oxygen into both donors (GO:0016706);; Biological Process: oxidation-reduction process (GO:0055114);; Biological Process: response to karrikin (GO:0080167);; "	--	--	Putative uncharacterized protein Sb01g038520 GN=Sb01g038520 OS=Sorghum bicolor (Sorghum) PE=3 SV=1	hypothetical protein SORBIDRAFT_01g038520 [Sorghum bicolor] 
comp226326_c0	0.001592081	-2.058746081	down	--	--	"Molecular Function: protein kinase activity (GO:0004672);; Biological Process: protein phosphorylation (GO:0006468);; Cellular Component: plastid (GO:0009536);; Cellular Component: membrane (GO:0016020);; Biological Process: cellular component organization (GO:0016043);; Cellular Component: cell part (GO:0044464);; "	--	Early nodulin-20 (Precursor) GN=ENOD20 OS=Medicago truncatula (Barrel medic) PE=3 SV=1	Uncharacterized protein GN=Si035478m.g OS=Setaria italica (Foxtail millet) PE=4 SV=1	PREDICTED: uncharacterized protein LOC101754447 [Setaria italica]
comp130430_c0	0.00308756	1.908626323	up	--	--	--	--	--	--	--
comp233990_c0	0.008817276	-1.782634593	down	--	--	"Molecular Function: binding (GO:0005488);; Biological Process: defense response (GO:0006952);; Cellular Component: cell part (GO:0044464);; "	--	Putative disease resistance protein At1g50180 GN=At1g50180 OS=Arabidopsis thaliana (Mouse-ear cress) PE=3 SV=2	Putative uncharacterized protein Sb05g026180 GN=Sb05g026180 OS=Sorghum bicolor (Sorghum) PE=4 SV=1	PREDICTED: disease resistance protein RPM1-like isoform X4 [Setaria italica]
comp215386_c0	0.001867381	2.091465546	up	--	--	--	--	--	--	--
comp223670_c1	4.39E-05	-3.938503927	down	--	--	--	--	--	Uncharacterized protein GN=Si033932m.g OS=Setaria italica (Foxtail millet) PE=4 SV=1	hypothetical protein SORBIDRAFT_01g038070 [Sorghum bicolor] 
comp191062_c0	2.78E-15	5.972603433	up	--	--	--	--	Leucine-rich repeat extensin-like protein 5 (Precursor) GN=LRX5 OS=Arabidopsis thaliana (Mouse-ear cress) PE=2 SV=2	Putative uncharacterized protein (Fragment) GN=VOLCADRAFT_63308 OS=Volvox carteri (Green alga) PE=4 SV=1	hypothetical protein VOLCADRAFT_63308 [Volvox carteri f. nagariensis] 
comp198136_c0	0.000456526	-2.165136546	down	--	--	"Biological Process: cell morphogenesis (GO:0000902);; Biological Process: developmental process involved in reproduction (GO:0003006);; Biological Process: post-embryonic development (GO:0009791);; Biological Process: tissue development (GO:0009888);; Biological Process: response to organic substance (GO:0010033);; Cellular Component: membrane (GO:0016020);; Biological Process: cell growth (GO:0016049);; Biological Process: root development (GO:0048364);; Biological Process: cell development (GO:0048468);; Biological Process: regulation of cellular process (GO:0050794);; Biological Process: developmental growth involved in morphogenesis (GO:0060560);; Cellular Component: cell periphery (GO:0071944);; "	--	Lysine-rich arabinogalactan protein 19 (Precursor) GN=AGP19 OS=Arabidopsis thaliana (Mouse-ear cress) PE=2 SV=2	Putative uncharacterized protein OS=Zea mays (Maize) PE=2 SV=1	uncharacterized protein LOC100275537 precursor [Zea mays] 
comp208823_c0	8.93E-06	2.675267092	up	[R]	General function prediction only 	"Cellular Component: mitochondrion (GO:0005739);; Cellular Component: plastid (GO:0009536);; "	--	--	Putative uncharacterized protein Sb01g019830 GN=Sb01g019830 OS=Sorghum bicolor (Sorghum) PE=4 SV=1	hypothetical protein ZEAMMB73_003585 [Zea mays]
comp206811_c1	0.000133831	2.191361192	up	--	--	"Cellular Component: intracellular membrane-bounded organelle (GO:0043231);; Cellular Component: cytoplasmic part (GO:0044444);; "	--	Blue copper protein (Precursor) GN=F5O24.120 OS=Arabidopsis thaliana (Mouse-ear cress) PE=1 SV=2	Uncharacterized protein GN=OB08G12650 OS=Oryza brachyantha PE=4 SV=1	hypothetical protein OsJ_25979 [Oryza sativa Japonica Group]
comp152116_c0	0	-7.251814065	down	--	--	--	--	--	Uncharacterized protein GN=PYU1_G010152 OS=Pythium ultimum PE=4 SV=1	--
comp186134_c0	1.94E-14	5.541295847	up	--	--	--	--	--	--	--
comp210352_c2	0.002682093	-2.890216651	down	--	--	--	--	--	--	--
comp204277_c0	0.007127685	-2.601234565	down	--	--	"Cellular Component: cytoplasm (GO:0005737);; Biological Process: response to hormone stimulus (GO:0009725);; Biological Process: negative regulation of biological process (GO:0048519);; Biological Process: regulation of cellular process (GO:0050794);; Biological Process: proteolysis involved in cellular protein catabolic process (GO:0051603);; "	--	F-box protein At3g58530 GN=At3g58530 OS=Arabidopsis thaliana (Mouse-ear cress) PE=2 SV=1	Putative uncharacterized protein GN=SELMODRAFT_420841 OS=Selaginella moellendorffii (Spikemoss) PE=4 SV=1	hypothetical protein SELMODRAFT_420841 [Selaginella moellendorffii] 
comp231079_c2	3.07E-06	-2.888001369	down	--	--	"Molecular Function: peroxidase activity (GO:0004601);; Cellular Component: extracellular region (GO:0005576);; Cellular Component: nucleus (GO:0005634);; Cellular Component: vacuolar membrane (GO:0005774);; Cellular Component: Golgi apparatus (GO:0005794);; Cellular Component: cytosol (GO:0005829);; Biological Process: iron ion transport (GO:0006826);; Biological Process: response to desiccation (GO:0009269);; Biological Process: response to cold (GO:0009409);; Biological Process: response to light stimulus (GO:0009416);; Cellular Component: plant-type cell wall (GO:0009505);; Cellular Component: plasmodesma (GO:0009506);; Biological Process: plant-type cell wall organization (GO:0009664);; Biological Process: lignin metabolic process (GO:0009808);; Biological Process: unidimensional cell growth (GO:0009826);; Biological Process: cellular response to iron ion starvation (GO:0010106);; Biological Process: response to nitrate (GO:0010167);; Biological Process: regulation of anion channel activity (GO:0010359);; Biological Process: nitrate transport (GO:0015706);; Cellular Component: cytoplasmic membrane-bounded vesicle (GO:0016023);; Molecular Function: heme binding (GO:0020037);; Biological Process: hyperosmotic salinity response (GO:0042538);; Biological Process: defense response to bacterium (GO:0042742);; Biological Process: hydrogen peroxide catabolic process (GO:0042744);; Molecular Function: metal ion binding (GO:0046872);; Cellular Component: apoplast (GO:0048046);; Biological Process: lateral root development (GO:0048527);; Biological Process: root hair cell differentiation (GO:0048765);; Biological Process: defense response to fungus (GO:0050832);; Biological Process: pathogen-associated molecular pattern dependent induction by symbiont of host innate immune response (GO:0052033);; Biological Process: oxidation-reduction process (GO:0055114);; Biological Process: cellular response to hypoxia (GO:0071456);; "	--	Peroxidase 1 (Precursor) GN=OJ1057_B02.6 OS=Oryza sativa subsp. japonica (Rice) PE=2 SV=2	Putative uncharacterized protein Sb09g024580 GN=Sb09g024580 OS=Sorghum bicolor (Sorghum) PE=3 SV=1	hypothetical protein SORBIDRAFT_09g024580 [Sorghum bicolor] 
comp156215_c0	0.003512738	-2.461570444	down	--	--	--	--	Probable calcium-binding protein CML49 GN=CML49 OS=Arabidopsis thaliana (Mouse-ear cress) PE=2 SV=1	Uncharacterized protein GN=ZEAMMB73_979189 OS=Zea mays (Maize) PE=2 SV=1	hypothetical protein [Zea mays] 
comp290104_c0	2.67E-13	6.071856968	up	--	--	--	--	--	Putative uncharacterized protein OS=Picea sitchensis (Sitka spruce) PE=4 SV=1	unknown [Picea sitchensis]
comp197591_c0	2.18E-05	3.667060246	up	--	--	--	--	--	--	--
comp232283_c0	0.000230798	4.021633515	up	[RTKL]	--	"Molecular Function: protein serine/threonine kinase activity (GO:0004674);; Molecular Function: ATP binding (GO:0005524);; Biological Process: protein phosphorylation (GO:0006468);; "	K02218|9e-76|zma:100192545|hypothetical protein LOC100192545	Casein kinase I isoform delta-like GN=At4g26100 OS=Arabidopsis thaliana (Mouse-ear cress) PE=2 SV=2	Uncharacterized protein OS=Zea mays (Maize) PE=2 SV=1	casein kinase I [Setosphaeria turcica]
comp235427_c0	0.005269201	2.031810487	up	--	--	"Cellular Component: mitochondrion (GO:0005739);; "	--	Putative syntaxin-24 GN=SYP24 OS=Arabidopsis thaliana (Mouse-ear cress) PE=3 SV=1	Uncharacterized protein GN=Si004426m.g OS=Setaria italica (Foxtail millet) PE=4 SV=1	PREDICTED: putative syntaxin-24-like [Setaria italica]
comp221298_c0	0.007161356	-2.498763918	down	--	--	--	--	--	--	--
comp217707_c0	4.22E-06	2.528603759	up	--	--	"Biological Process: cellular aromatic compound metabolic process (GO:0006725);; Biological Process: nitrogen compound metabolic process (GO:0006807);; Biological Process: response to osmotic stress (GO:0006970);; Biological Process: response to abscisic acid stimulus (GO:0009737);; Biological Process: primary metabolic process (GO:0044238);; Biological Process: regulation of cellular process (GO:0050794);; Biological Process: cellular response to stimulus (GO:0051716);; "	--	Ethylene-responsive transcription factor ERF113 GN=ERF113 OS=Arabidopsis thaliana (Mouse-ear cress) PE=2 SV=1	Putative AP2/EREBP transcription factor superfamily protein GN=ZEAMMB73_959922 OS=Zea mays (Maize) PE=4 SV=1	PREDICTED: ethylene-responsive transcription factor ERF110-like [Setaria italica]
comp222147_c0	0.000999364	1.987890336	up	--	--	--	--	Vegetative cell wall protein gp1 (Precursor) GN=GP1 OS=Chlamydomonas reinhardtii (Chlamydomonas smithii) PE=2 SV=1	Uncharacterized protein GN=OB07G31180 OS=Oryza brachyantha PE=4 SV=1	hypothetical protein VOLCADRAFT_101814 [Volvox carteri f. nagariensis] 
comp221287_c0	0.004889801	2.261387744	up	--	--	"Molecular Function: protein binding (GO:0005515);; Cellular Component: nucleus (GO:0005634);; Cellular Component: cytoplasm (GO:0005737);; Biological Process: protein targeting to membrane (GO:0006612);; Biological Process: cellular membrane fusion (GO:0006944);; Biological Process: response to heat (GO:0009408);; Biological Process: response to xenobiotic stimulus (GO:0009410);; Cellular Component: plastid (GO:0009536);; Biological Process: detection of biotic stimulus (GO:0009595);; Biological Process: response to wounding (GO:0009611);; Biological Process: response to insect (GO:0009625);; Biological Process: induced systemic resistance (GO:0009682);; Biological Process: salicylic acid biosynthetic process (GO:0009697);; Biological Process: defense response to bacterium, incompatible interaction (GO:0009816);; Biological Process: defense response to fungus, incompatible interaction (GO:0009817);; Biological Process: systemic acquired resistance, salicylic acid mediated signaling pathway (GO:0009862);; Biological Process: regulation of systemic acquired resistance (GO:0010112);; Biological Process: response to chitin (GO:0010200);; Biological Process: regulation of plant-type hypersensitive response (GO:0010363);; Biological Process: negative regulation of defense response (GO:0031348);; Biological Process: intracellular signal transduction (GO:0035556);; Biological Process: negative regulation of programmed cell death (GO:0043069);; Biological Process: positive regulation of transcription, DNA-dependent (GO:0045893);; Biological Process: defense response by callose deposition (GO:0052542);; Biological Process: effector dependent induction by symbiont of host immune response (GO:0080185);; Molecular Function: salicylic acid binding (GO:1901149);; Biological Process: regulation of jasmonic acid mediated signaling pathway (GO:2000022);; Biological Process: regulation of salicylic acid mediated signaling pathway (GO:2000031);; "	--	Regulatory protein NPR3 GN=NPR3 OS=Arabidopsis thaliana (Mouse-ear cress) PE=1 SV=1	Uncharacterized protein OS=Zea mays (Maize) PE=2 SV=1	hypothetical protein ZEAMMB73_089872 [Zea mays]
comp171325_c0	0.003911968	-2.594349082	down	--	--	"Cellular Component: mitochondrion (GO:0005739);; Cellular Component: membrane (GO:0016020);; "	--	--	Os01g0386600 protein GN=Os01g0386600 OS=Oryza sativa subsp. japonica (Rice) PE=4 SV=1	Os01g0386600 [Oryza sativa Japonica Group] 
comp172622_c0	0.001665314	2.557860405	up	--	--	--	--	--	--	--
comp222089_c1	8.98E-05	-2.459023545	down	--	--	"Molecular Function: transcription regulatory region sequence-specific DNA binding (GO:0000976);; Molecular Function: sequence-specific DNA binding transcription factor activity (GO:0003700);; Cellular Component: nucleus (GO:0005634);; Biological Process: regulation of transcription, DNA-dependent (GO:0006355);; Biological Process: response to water deprivation (GO:0009414);; Biological Process: negative regulation of abscisic acid mediated signaling pathway (GO:0009788);; Molecular Function: protein homodimerization activity (GO:0042803);; Biological Process: positive regulation of transcription, DNA-dependent (GO:0045893);; "	--	Homeobox-leucine zipper protein HOX21 GN=HOX21 OS=Oryza sativa subsp. indica (Rice) PE=2 SV=2	Uncharacterized protein GN=Si036519m.g OS=Setaria italica (Foxtail millet) PE=3 SV=1	PREDICTED: homeobox-leucine zipper protein HOX21-like [Setaria italica]
comp166494_c0	9.67E-05	2.246456856	up	[E]	Amino acid transport and metabolism 	"Molecular Function: glutamate-ammonia ligase activity (GO:0004356);; Molecular Function: glutathione synthase activity (GO:0004363);; Molecular Function: ATP binding (GO:0005524);; Cellular Component: mitochondrion (GO:0005739);; Biological Process: glycolysis (GO:0006096);; Biological Process: pentose-phosphate shunt (GO:0006098);; Biological Process: glutamine biosynthetic process (GO:0006542);; Biological Process: glutathione biosynthetic process (GO:0006750);; Biological Process: water transport (GO:0006833);; Biological Process: hyperosmotic response (GO:0006972);; Biological Process: Golgi organization (GO:0007030);; Biological Process: aging (GO:0007568);; Biological Process: nitrogen fixation (GO:0009399);; Biological Process: response to cold (GO:0009409);; Cellular Component: chloroplast thylakoid membrane (GO:0009535);; Cellular Component: chloroplast stroma (GO:0009570);; Biological Process: response to blue light (GO:0009637);; Biological Process: response to high light intensity (GO:0009644);; Biological Process: response to salt stress (GO:0009651);; Biological Process: response to sucrose stimulus (GO:0009744);; Biological Process: response to glucose stimulus (GO:0009749);; Biological Process: response to fructose stimulus (GO:0009750);; Cellular Component: chloroplast envelope (GO:0009941);; Biological Process: response to red light (GO:0010114);; Biological Process: regulation of proton transport (GO:0010155);; Biological Process: response to far red light (GO:0010218);; Cellular Component: cytoplasmic membrane-bounded vesicle (GO:0016023);; Biological Process: cysteine biosynthetic process (GO:0019344);; Biological Process: ammonia assimilation cycle (GO:0019676);; Cellular Component: cytosolic ribosome (GO:0022626);; Biological Process: nitrate assimilation (GO:0042128);; Biological Process: response to cadmium ion (GO:0046686);; Cellular Component: apoplast (GO:0048046);; "	K01915|0.0|osa:4337272|Os04g0659100	Glutamine synthetase, chloroplastic (Precursor) OS=Oryza sativa subsp. japonica (Rice) PE=1 SV=1	Glutamine synthetase GN=OB04G35160 OS=Oryza brachyantha PE=3 SV=1	PREDICTED: glutamine synthetase, chloroplastic-like [Setaria italica]
comp231687_c2	5.96E-06	2.50954593	up	--	--	"Molecular Function: calcium ion binding (GO:0005509);; Cellular Component: nucleus (GO:0005634);; Biological Process: organelle localization (GO:0051640);; "	--	Probable calcium-binding protein CML50 GN=CML50 OS=Arabidopsis thaliana (Mouse-ear cress) PE=2 SV=1	Uncharacterized protein GN=Si014345m.g OS=Setaria italica (Foxtail millet) PE=4 SV=1	PREDICTED: probable calcium-binding protein CML50-like [Setaria italica]
comp230525_c0	3.80E-05	2.465686784	up	--	--	"Molecular Function: translation initiation factor activity (GO:0003743);; Cellular Component: plasma membrane (GO:0005886);; Biological Process: translational initiation (GO:0006413);; Biological Process: amino acid transport (GO:0006865);; Biological Process: response to wounding (GO:0009611);; Biological Process: response to nitrate (GO:0010167);; Molecular Function: nitrate transmembrane transporter activity (GO:0015112);; Biological Process: nitrate transport (GO:0015706);; Biological Process: cellular membrane organization (GO:0016044);; Biological Process: cellular response to stress (GO:0033554);; Biological Process: regulation of programmed cell death (GO:0043067);; Biological Process: innate immune response (GO:0045087);; Biological Process: intracellular transport (GO:0046907);; "	--	High-affinity nitrate transporter 3.1 (Precursor) GN=At5g50200 OS=Arabidopsis thaliana (Mouse-ear cress) PE=1 SV=1	Uncharacterized protein GN=Si016924m.g OS=Setaria italica (Foxtail millet) PE=4 SV=1	PREDICTED: WAS/WASL-interacting protein family member 1-like [Setaria italica]
comp133262_c0	0.000481182	-2.812448587	down	[R]	General function prediction only 	"Molecular Function: iron ion binding (GO:0005506);; Cellular Component: cytoplasm (GO:0005737);; Biological Process: response to red or far red light (GO:0009639);; Biological Process: jasmonic acid metabolic process (GO:0009694);; Biological Process: response to jasmonic acid stimulus (GO:0009753);; Biological Process: response to red light (GO:0010114);; Biological Process: heat acclimation (GO:0010286);; Cellular Component: membrane (GO:0016020);; Biological Process: terpenoid biosynthetic process (GO:0016114);; Molecular Function: oxidoreductase activity, acting on single donors with incorporation of molecular oxygen, incorporation of two atoms of oxygen (GO:0016702);; Molecular Function: ion binding (GO:0043167);; Biological Process: gibberellin catabolic process (GO:0045487);; Molecular Function: C-19 gibberellin 2-beta-dioxygenase activity (GO:0052634);; Molecular Function: C-20 gibberellin 2-beta-dioxygenase activity (GO:0052635);; Biological Process: oxidation-reduction process (GO:0055114);; "	--	Gibberellin 2-beta-dioxygenase 6 GN=GA2OX6 OS=Arabidopsis thaliana (Mouse-ear cress) PE=2 SV=1	Gibberellin 2-beta-dioxygenase 2 GN=F775_11577 OS=Aegilops tauschii (Tausch's goatgrass) PE=4 SV=1	Gibberellin 2-beta-dioxygenase 2 [Aegilops tauschii]
comp220615_c0	1.16E-10	5.566446145	up	[L]	Replication, recombination and repair 	"Biological Process: developmental process involved in reproduction (GO:0003006);; Molecular Function: catalytic activity (GO:0003824);; Biological Process: metabolic process (GO:0008152);; Biological Process: post-embryonic development (GO:0009791);; Biological Process: cellular component organization (GO:0016043);; Biological Process: anatomical structure development (GO:0048856);; Biological Process: regulation of biological process (GO:0050789);; Biological Process: response to stimulus (GO:0050896);; Cellular Component: cell periphery (GO:0071944);; "	--	Vegetative cell wall protein gp1 (Precursor) GN=GP1 OS=Chlamydomonas reinhardtii (Chlamydomonas smithii) PE=2 SV=1	Plus agglutinin GN=SAG1 OS=Chlamydomonas reinhardtii (Chlamydomonas smithii) PE=4 SV=1	plus agglutinin [Chlamydomonas reinhardtii]
comp206422_c0	0.008719251	-1.877163359	down	--	--	"Cellular Component: plasma membrane (GO:0005886);; Molecular Function: electron carrier activity (GO:0009055);; Cellular Component: plasmodesma (GO:0009506);; Molecular Function: protein disulfide oxidoreductase activity (GO:0015035);; Biological Process: cell redox homeostasis (GO:0045454);; Biological Process: anther development (GO:0048653);; "	--	Uncharacterized protein At3g28850 GN=At3g28850 OS=Arabidopsis thaliana (Mouse-ear cress) PE=1 SV=1	Uncharacterized protein OS=Zea mays (Maize) PE=2 SV=1	PREDICTED: uncharacterized protein LOC101764798 [Setaria italica]
comp223639_c0	0.004682794	-1.884577385	down	[Q]	Secondary metabolites biosynthesis, transport and catabolism 	"Molecular Function: copper ion binding (GO:0005507);; Biological Process: iron ion transport (GO:0006826);; Biological Process: cellular response to iron ion starvation (GO:0010106);; Biological Process: response to nitrate (GO:0010167);; Biological Process: glucuronoxylan metabolic process (GO:0010413);; Biological Process: nitrate transport (GO:0015706);; Cellular Component: cytoplasmic membrane-bounded vesicle (GO:0016023);; Biological Process: xylan biosynthetic process (GO:0045492);; Biological Process: lignin catabolic process (GO:0046274);; Biological Process: response to copper ion (GO:0046688);; Cellular Component: apoplast (GO:0048046);; Molecular Function: hydroquinone:oxygen oxidoreductase activity (GO:0052716);; Biological Process: oxidation-reduction process (GO:0055114);; "	--	Laccase-23 (Precursor) GN=LAC23 OS=Oryza sativa subsp. japonica (Rice) PE=2 SV=1	Uncharacterized protein GN=Si027545m.g OS=Setaria italica (Foxtail millet) PE=4 SV=1	PREDICTED: laccase-23-like [Setaria italica]
comp162633_c0	0.007180773	-1.871905271	down	[G]	Carbohydrate transport and metabolism 	"Molecular Function: catalytic activity (GO:0003824);; Molecular Function: alpha-L-fucosidase activity (GO:0004560);; Biological Process: carbohydrate metabolic process (GO:0005975);; Biological Process: cell adhesion (GO:0007155);; Biological Process: cellular process (GO:0009987);; Cellular Component: cytoplasmic membrane-bounded vesicle (GO:0016023);; Cellular Component: intracellular membrane-bounded organelle (GO:0043231);; Biological Process: primary metabolic process (GO:0044238);; Biological Process: organic substance metabolic process (GO:0071704);; "	--	Alpha-L-fucosidase 1 (Precursor) GN=FUC1 OS=Arabidopsis thaliana (Mouse-ear cress) PE=1 SV=2	Uncharacterized protein GN=Si029623m.g OS=Setaria italica (Foxtail millet) PE=4 SV=1	PREDICTED: putative alpha-L-fucosidase 1-like [Setaria italica]
comp235053_c2	0.000419122	-2.148211885	down	[S]	Function unknown 	"Biological Process: transition metal ion transport (GO:0000041);; Molecular Function: nucleotide binding (GO:0000166);; Biological Process: response to molecule of bacterial origin (GO:0002237);; Biological Process: regionalization (GO:0003002);; Molecular Function: protein serine/threonine kinase activity (GO:0004674);; Molecular Function: protein binding (GO:0005515);; Molecular Function: ATP binding (GO:0005524);; Cellular Component: plasma membrane (GO:0005886);; Biological Process: cellular protein modification process (GO:0006464);; Biological Process: protein phosphorylation (GO:0006468);; Biological Process: defense response (GO:0006952);; Biological Process: immune response (GO:0006955);; Biological Process: macromolecule biosynthetic process (GO:0009059);; Cellular Component: chloroplast (GO:0009507);; Biological Process: hormone-mediated signaling pathway (GO:0009755);; Biological Process: embryo development (GO:0009790);; Biological Process: meristem structural organization (GO:0009933);; Biological Process: regulation of meristem growth (GO:0010075);; Biological Process: stomatal complex morphogenesis (GO:0010103);; Biological Process: regulation of anion channel activity (GO:0010359);; Cellular Component: integral to membrane (GO:0016021);; Biological Process: cell growth (GO:0016049);; Biological Process: phosphorylation (GO:0016310);; Biological Process: cell differentiation (GO:0030154);; Molecular Function: signaling receptor activity (GO:0038023);; Biological Process: anther development (GO:0048653);; Biological Process: regulation of biological quality (GO:0065008);; Biological Process: cell wall organization (GO:0071555);; "	--	Probable LRR receptor-like serine/threonine-protein kinase At4g26540 (Precursor) GN=At4g26540 OS=Arabidopsis thaliana (Mouse-ear cress) PE=1 SV=1	Putative uncharacterized protein Sb02g027710 GN=Sb02g027710 OS=Sorghum bicolor (Sorghum) PE=4 SV=1	hypothetical protein SORBIDRAFT_02g027710 [Sorghum bicolor] 
comp268453_c0	3.28E-10	4.761667724	up	[S]	Function unknown 	--	--	--	Predicted protein GN=POPTRDRAFT_677245 OS=Populus trichocarpa (Western balsam poplar) PE=4 SV=1	--
comp208087_c0	8.91E-05	-2.959527771	down	--	--	"Biological Process: cell morphogenesis (GO:0000902);; Molecular Function: ubiquitin-protein ligase activity (GO:0004842);; Cellular Component: nucleus (GO:0005634);; Cellular Component: cytosol (GO:0005829);; Biological Process: protein N-linked glycosylation (GO:0006487);; Biological Process: N-terminal protein myristoylation (GO:0006499);; Biological Process: calcium ion transport (GO:0006816);; Biological Process: Golgi organization (GO:0007030);; Cellular Component: plastid (GO:0009536);; Biological Process: plant-type hypersensitive response (GO:0009626);; Biological Process: response to salt stress (GO:0009651);; Biological Process: defense response to fungus, incompatible interaction (GO:0009817);; Biological Process: protein ubiquitination (GO:0016567);; Biological Process: negative regulation of defense response (GO:0031348);; Biological Process: regulation of protein localization (GO:0032880);; Biological Process: defense response to bacterium (GO:0042742);; Biological Process: negative regulation of programmed cell death (GO:0043069);; Cellular Component: protein complex (GO:0043234);; Biological Process: protein autophosphorylation (GO:0046777);; Biological Process: Golgi vesicle transport (GO:0048193);; Biological Process: regulation of long-day photoperiodism, flowering (GO:0048586);; Biological Process: root hair elongation (GO:0048767);; Molecular Function: transmembrane receptor protein serine/threonine kinase binding (GO:0070696);; "	--	U-box domain-containing protein 4 GN=PUB4 OS=Arabidopsis thaliana (Mouse-ear cress) PE=1 SV=3	Spotted leaf protein 11 OS=Zea mays (Maize) PE=2 SV=1	spotted leaf protein 11 [Zea mays] 
comp126789_c0	0.000354788	3.961535104	up	--	--	--	--	--	--	hydrophobin 3 precursor [Fusarium culmorum]
comp218139_c0	0.001566755	1.928117418	up	[R]	General function prediction only 	"Cellular Component: chloroplast (GO:0009507);; Cellular Component: integral to membrane (GO:0016021);; Cellular Component: cytoplasmic membrane-bounded vesicle (GO:0016023);; "	--	--	Uncharacterized protein GN=Si032240m.g OS=Setaria italica (Foxtail millet) PE=4 SV=1	PREDICTED: uncharacterized protein LOC101762929 [Setaria italica]
comp228009_c1	5.54E-06	-3.224312696	down	[RTKL]	--	"Biological Process: MAPK cascade (GO:0000165);; Biological Process: microtubule cytoskeleton organization (GO:0000226);; Biological Process: cytokinesis by cell plate formation (GO:0000911);; Molecular Function: protein serine/threonine kinase activity (GO:0004674);; Molecular Function: ATP binding (GO:0005524);; Cellular Component: vacuole (GO:0005773);; Cellular Component: plasma membrane (GO:0005886);; Biological Process: regulation of transcription, DNA-dependent (GO:0006355);; Biological Process: protein phosphorylation (GO:0006468);; Biological Process: protein targeting to membrane (GO:0006612);; Biological Process: cellular membrane fusion (GO:0006944);; Biological Process: cellular response to nitrogen starvation (GO:0006995);; Biological Process: pollen development (GO:0009555);; Biological Process: salicylic acid biosynthetic process (GO:0009697);; Biological Process: abscisic acid mediated signaling pathway (GO:0009738);; Biological Process: seed germination (GO:0009845);; Biological Process: systemic acquired resistance, salicylic acid mediated signaling pathway (GO:0009862);; Biological Process: jasmonic acid mediated signaling pathway (GO:0009867);; Biological Process: response to chitin (GO:0010200);; Biological Process: regulation of hydrogen peroxide metabolic process (GO:0010310);; Biological Process: regulation of plant-type hypersensitive response (GO:0010363);; Molecular Function: kinase activity (GO:0016301);; Molecular Function: carbohydrate binding (GO:0030246);; Biological Process: negative regulation of defense response (GO:0031348);; Biological Process: regulation of protein dephosphorylation (GO:0035304);; Biological Process: defense response to bacterium (GO:0042742);; Biological Process: negative regulation of programmed cell death (GO:0043069);; Biological Process: defense response to fungus (GO:0050832);; "	--	L-type lectin-domain containing receptor kinase VIII.2 (Precursor) GN=LECRK82 OS=Arabidopsis thaliana (Mouse-ear cress) PE=2 SV=1	Uncharacterized protein GN=Si021314m.g OS=Setaria italica (Foxtail millet) PE=3 SV=1	PREDICTED: L-type lectin-domain containing receptor kinase VIII.1-like [Setaria italica]
comp200860_c0	3.79E-05	-2.951787873	down	[I]	Lipid transport and metabolism 	"Biological Process: cellular process (GO:0009987);; Cellular Component: membrane (GO:0016020);; Cellular Component: intracellular membrane-bounded organelle (GO:0043231);; Cellular Component: intracellular organelle part (GO:0044446);; "	--	CASP-like protein Sb05g025790 GN=Sb05g025790 OS=Sorghum bicolor (Sorghum) PE=2 SV=1	Putative uncharacterized protein GN=OsI_04929 OS=Oryza sativa subsp. indica (Rice) PE=3 SV=1	hypothetical protein SORBIDRAFT_05g025790 [Sorghum bicolor] 
comp178789_c0	0.006166417	1.856106261	up	[N]	Cell motility 	"Cellular Component: cytoplasm (GO:0005737);; Biological Process: transport (GO:0006810);; Biological Process: protein transport (GO:0015031);; Cellular Component: intracellular membrane-bounded organelle (GO:0043231);; "	K12191|1e-146|zma:100284688|charged multivesicular body protein 2a	Vacuolar protein sorting-associated protein 2 homolog 1 GN=T12H3.8 OS=Arabidopsis thaliana (Mouse-ear cress) PE=1 SV=2	Uncharacterized protein GN=BRADI4G09340 OS=Brachypodium distachyon (Purple false brome) PE=4 SV=1	PREDICTED: vacuolar protein sorting-associated protein 2 homolog 1-like [Brachypodium distachyon]
comp155443_c0	0.00024415	2.391982823	up	--	--	--	--	--	--	--
comp287568_c0	0.007017064	2.717984004	up	--	--	--	--	--	--	--
comp201354_c0	0.000797157	3.209973005	up	--	--	--	--	--	Putative uncharacterized protein Sb07g022330 GN=Sb07g022330 OS=Sorghum bicolor (Sorghum) PE=4 SV=1	Chloroplast, high sulfur B2-like protein [Theobroma cacao]
comp224275_c0	0.006042458	2.230696834	up	[F]	Nucleotide transport and metabolism 	"Molecular Function: nucleoside diphosphate kinase activity (GO:0004550);; Molecular Function: ATP binding (GO:0005524);; Cellular Component: mitochondrion (GO:0005739);; Cellular Component: mitochondrial inner membrane (GO:0005743);; Cellular Component: Golgi apparatus (GO:0005794);; Cellular Component: cytosol (GO:0005829);; Biological Process: nucleoside diphosphate phosphorylation (GO:0006165);; Biological Process: GTP biosynthetic process (GO:0006183);; Biological Process: UTP biosynthetic process (GO:0006228);; Biological Process: CTP biosynthetic process (GO:0006241);; Biological Process: response to oxidative stress (GO:0006979);; Molecular Function: zinc ion binding (GO:0008270);; Cellular Component: chloroplast (GO:0009507);; Cellular Component: thylakoid (GO:0009579);; Biological Process: photorespiration (GO:0009853);; Biological Process: red or far-red light signaling pathway (GO:0010017);; Biological Process: second-messenger-mediated signaling (GO:0019932);; Molecular Function: metal ion binding (GO:0046872);; Molecular Function: cobalt ion binding (GO:0050897);; "	K00940|1e-62|ppp:PHYPADRAFT_125853|NDPK2a	Nucleoside diphosphate kinase 2, chloroplastic (Precursor) GN=NDPK2 OS=Nicotiana tabacum (Common tobacco) PE=1 SV=1	Nucleoside diphosphate kinase OS=Lotus japonicus (Lotus corniculatus var. japonicus) PE=2 SV=1	unknown [Lotus japonicus]
comp226708_c1	2.94E-07	4.397563457	up	--	--	--	--	--	--	hog1 protein, partial [Corynespora cassiicola] 
comp179300_c0	0.005399416	1.880600676	up	--	--	"Molecular Function: protein binding (GO:0005515);; Biological Process: response to abiotic stimulus (GO:0009628);; Biological Process: response to salicylic acid stimulus (GO:0009751);; Biological Process: response to jasmonic acid stimulus (GO:0009753);; Biological Process: hormone-mediated signaling pathway (GO:0009755);; Biological Process: regulation of defense response (GO:0031347);; Biological Process: cellular metabolic process (GO:0044237);; Biological Process: innate immune response (GO:0045087);; Biological Process: response to other organism (GO:0051707);; "	K13464|6e-75|osa:4347164|Os09g0439200	Protein TIFY 10A GN=T29M8.5 OS=Arabidopsis thaliana (Mouse-ear cress) PE=1 SV=1	Uncharacterized protein GN=Si031037m.g OS=Setaria italica (Foxtail millet) PE=4 SV=1	PREDICTED: protein TIFY 10A-like [Setaria italica]
comp195877_c0	0	4.76541885	up	--	--	"Biological Process: reproduction (GO:0000003);; Molecular Function: binding (GO:0005488);; Cellular Component: cytoplasm (GO:0005737);; Biological Process: transcription, DNA-dependent (GO:0006351);; Biological Process: regulation of transcription, DNA-dependent (GO:0006355);; Biological Process: signal transduction (GO:0007165);; Cellular Component: plastid (GO:0009536);; Biological Process: response to bacterium (GO:0009617);; Cellular Component: membrane (GO:0016020);; Biological Process: regulation of defense response (GO:0031347);; Cellular Component: intracellular membrane-bounded organelle (GO:0043231);; Molecular Function: sequence-specific DNA binding (GO:0043565);; Biological Process: innate immune response (GO:0045087);; Biological Process: positive regulation of cellular process (GO:0048522);; Biological Process: negative regulation of cellular process (GO:0048523);; Biological Process: cellular response to organic substance (GO:0071310);; "	--	Transcription factor TGA2 GN=MOJ9.12 OS=Arabidopsis thaliana (Mouse-ear cress) PE=1 SV=1	Putative uncharacterized protein GN=OsI_00493 OS=Oryza sativa subsp. indica (Rice) PE=2 SV=1	hypothetical protein OsI_00493 [Oryza sativa Indica Group]
comp224359_c0	2.21E-05	-2.638822873	down	[L]	Replication, recombination and repair 	--	K01246|3e-66|sbi:SORBI_02g024850|hypothetical protein	--	Predicted protein OS=Hordeum vulgare var. distichum (Two-rowed barley) PE=2 SV=1	PREDICTED: uncharacterized protein LOC101755070 [Setaria italica]
comp223533_c0	0.001143447	-2.058042449	down	--	--	"Biological Process: MAPK cascade (GO:0000165);; Biological Process: respiratory burst involved in defense response (GO:0002679);; Molecular Function: peroxidase activity (GO:0004601);; Molecular Function: calcium ion binding (GO:0005509);; Molecular Function: protein binding (GO:0005515);; Cellular Component: integral to plasma membrane (GO:0005887);; Biological Process: RNA processing (GO:0006396);; Biological Process: protein targeting to membrane (GO:0006612);; Biological Process: iron ion transport (GO:0006826);; Biological Process: osmosensory signaling pathway (GO:0007231);; Biological Process: response to heat (GO:0009408);; Biological Process: response to cold (GO:0009409);; Biological Process: response to water deprivation (GO:0009414);; Biological Process: response to wounding (GO:0009611);; Biological Process: salicylic acid biosynthetic process (GO:0009697);; Biological Process: response to ethylene stimulus (GO:0009723);; Biological Process: response to auxin stimulus (GO:0009733);; Biological Process: abscisic acid mediated signaling pathway (GO:0009738);; Biological Process: seed germination (GO:0009845);; Biological Process: systemic acquired resistance, salicylic acid mediated signaling pathway (GO:0009862);; Biological Process: jasmonic acid mediated signaling pathway (GO:0009867);; Biological Process: ethylene mediated signaling pathway (GO:0009873);; Biological Process: cellular response to iron ion starvation (GO:0010106);; Biological Process: regulation of stomatal movement (GO:0010119);; Biological Process: response to nitrate (GO:0010167);; Biological Process: vegetative to reproductive phase transition of meristem (GO:0010228);; Biological Process: regulation of plant-type hypersensitive response (GO:0010363);; Biological Process: nitrate transport (GO:0015706);; Molecular Function: NAD(P)H oxidase activity (GO:0016174);; Biological Process: protein desumoylation (GO:0016926);; Biological Process: endoplasmic reticulum unfolded protein response (GO:0030968);; Biological Process: negative regulation of defense response (GO:0031348);; Cellular Component: nuclear lumen (GO:0031981);; Biological Process: carbohydrate homeostasis (GO:0033500);; Biological Process: hyperosmotic salinity response (GO:0042538);; Biological Process: negative regulation of programmed cell death (GO:0043069);; Molecular Function: metal ion binding (GO:0046872);; Molecular Function: oxidoreductase activity, acting on NADH or NADPH, oxygen as acceptor (GO:0050664);; Biological Process: hydrogen peroxide biosynthetic process (GO:0050665);; Biological Process: defense response to fungus (GO:0050832);; Biological Process: defense response by callose deposition (GO:0052542);; Biological Process: oxidation-reduction process (GO:0055114);; "	K13447|1e-142|sbi:SORBI_03g033800|hypothetical protein	Respiratory burst oxidase homolog protein A GN=RBOHA OS=Solanum tuberosum (Potato) PE=1 SV=1	Uncharacterized protein GN=Si000193m.g OS=Setaria italica (Foxtail millet) PE=4 SV=1	PREDICTED: respiratory burst oxidase homolog protein A-like [Setaria italica]
comp224456_c0	1.07E-06	2.675672458	up	--	--	"Biological Process: transition metal ion transport (GO:0000041);; Molecular Function: DNA binding (GO:0003677);; Molecular Function: sequence-specific DNA binding transcription factor activity (GO:0003700);; Molecular Function: protein binding (GO:0005515);; Cellular Component: nucleolus (GO:0005730);; Cellular Component: chloroplast (GO:0009507);; Biological Process: detection of biotic stimulus (GO:0009595);; Biological Process: response to external stimulus (GO:0009605);; Biological Process: systemic acquired resistance (GO:0009627);; Biological Process: response to abiotic stimulus (GO:0009628);; Biological Process: salicylic acid biosynthetic process (GO:0009697);; Biological Process: abscisic acid mediated signaling pathway (GO:0009738);; Biological Process: defense response to bacterium, incompatible interaction (GO:0009816);; Biological Process: salicylic acid mediated signaling pathway (GO:0009863);; Biological Process: jasmonic acid mediated signaling pathway (GO:0009867);; Biological Process: leaf senescence (GO:0010150);; Biological Process: response to ozone (GO:0010193);; Biological Process: response to chitin (GO:0010200);; Biological Process: inorganic anion transport (GO:0015698);; Biological Process: cellular membrane organization (GO:0016044);; Biological Process: macromolecule localization (GO:0033036);; Biological Process: cellular response to stress (GO:0033554);; Biological Process: response to hydrogen peroxide (GO:0042542);; Biological Process: regulation of programmed cell death (GO:0043067);; Biological Process: regulation of innate immune response (GO:0045088);; Biological Process: positive regulation of transcription, DNA-dependent (GO:0045893);; Biological Process: negative regulation of biological process (GO:0048519);; "	--	Probable WRKY transcription factor 38 GN=WRKY38 OS=Arabidopsis thaliana (Mouse-ear cress) PE=1 SV=1	WRKY-type transcription factor (Fragment) OS=Zea mays subsp. mays (maize) PE=2 SV=1	WRKY DNA binding domain containing protein [Zea mays] 
comp213406_c0	4.87E-06	2.65309222	up	--	--	"Biological Process: response to water stimulus (GO:0009415);; Cellular Component: chloroplast (GO:0009507);; Biological Process: negative regulation of hydrogen peroxide biosynthetic process (GO:0010730);; Cellular Component: ribonucleoprotein complex (GO:0030529);; "	--	Probable mediator of RNA polymerase II transcription subunit 19b GN=F7K24.230 OS=Arabidopsis thaliana (Mouse-ear cress) PE=2 SV=1	Dehydrin 13 OS=Zea mays (Maize) PE=4 SV=1	dehydrin 13 [Zea mays]
comp227421_c0	0.000176995	-2.944099713	down	--	--	--	--	EID1-like F-box protein 3 GN=EDL3 OS=Arabidopsis thaliana (Mouse-ear cress) PE=2 SV=1	Uncharacterized protein GN=OsJ_03781 OS=Oryza sativa subsp. japonica (Rice) PE=4 SV=1	hypothetical protein OsJ_03781 [Oryza sativa Japonica Group]
comp194735_c0	8.36E-06	4.035068431	up	[O]	Posttranslational modification, protein turnover, chaperones 	"Biological Process: cell morphogenesis (GO:0000902);; Molecular Function: protein kinase activity (GO:0004672);; Biological Process: protein phosphorylation (GO:0006468);; Cellular Component: membrane (GO:0016020);; Biological Process: cell growth (GO:0016049);; Biological Process: cell differentiation (GO:0030154);; Biological Process: root development (GO:0048364);; Biological Process: developmental growth involved in morphogenesis (GO:0060560);; Cellular Component: cell periphery (GO:0071944);; "	--	Vegetative cell wall protein gp1 (Precursor) GN=GP1 OS=Chlamydomonas reinhardtii (Chlamydomonas smithii) PE=2 SV=1	Predicted protein (Fragment) GN=POPTRDRAFT_658978 OS=Populus trichocarpa (Western balsam poplar) PE=4 SV=1	predicted protein [Populus trichocarpa] 
comp223755_c0	0.001412329	2.121027954	up	--	--	"Molecular Function: copper ion binding (GO:0005507);; Cellular Component: extracellular region (GO:0005576);; Cellular Component: plasma membrane (GO:0005886);; Molecular Function: electron carrier activity (GO:0009055);; Cellular Component: cytoplasmic membrane-bounded vesicle (GO:0016023);; Cellular Component: anchored to membrane (GO:0031225);; Cellular Component: intracellular membrane-bounded organelle (GO:0043231);; Biological Process: cellular metabolic process (GO:0044237);; Biological Process: primary metabolic process (GO:0044238);; Cellular Component: cytoplasmic part (GO:0044444);; "	--	Uclacyanin-2 (Precursor) GN=At2g44790 OS=Arabidopsis thaliana (Mouse-ear cress) PE=1 SV=1	Putative uncharacterized protein Sb02g012910 GN=Sb02g012910 OS=Sorghum bicolor (Sorghum) PE=4 SV=1	hypothetical protein SORBIDRAFT_02g012910 [Sorghum bicolor] 
comp223888_c1	6.99E-06	-2.851384888	down	--	--	"Molecular Function: sequence-specific DNA binding transcription factor activity (GO:0003700);; Molecular Function: protein binding (GO:0005515);; Cellular Component: nucleus (GO:0005634);; Cellular Component: cytoplasm (GO:0005737);; Biological Process: transcription, DNA-dependent (GO:0006351);; Biological Process: regulation of transcription, DNA-dependent (GO:0006355);; Biological Process: multicellular organismal development (GO:0007275);; Biological Process: response to abiotic stimulus (GO:0009628);; Biological Process: response to gibberellin stimulus (GO:0009739);; Biological Process: hormone-mediated signaling pathway (GO:0009755);; Biological Process: regulation of cellular metabolic process (GO:0031323);; "	--	Nodulation-signaling pathway 2 protein GN=NSP2 OS=Medicago truncatula (Barrel medic) PE=1 SV=1	Uncharacterized protein GN=Si040022m.g OS=Setaria italica (Foxtail millet) PE=4 SV=1	PREDICTED: nodulation-signaling pathway 2 protein-like [Setaria italica]
comp223890_c0	0.000107601	2.284855727	up	--	--	"Molecular Function: nucleoside transmembrane transporter activity (GO:0005337);; Cellular Component: plasma membrane (GO:0005886);; Biological Process: transport (GO:0006810);; Biological Process: purine nucleobase transport (GO:0006863);; Biological Process: pyrimidine nucleoside transport (GO:0015864);; Cellular Component: integral to membrane (GO:0016021);; "	--	Equilibrative nucleotide transporter 3 OS=Arabidopsis thaliana (Mouse-ear cress) PE=1 SV=1	Uncharacterized protein GN=Si029954m.g OS=Setaria italica (Foxtail millet) PE=4 SV=1	PREDICTED: equilibrative nucleotide transporter 3-like isoform X1 [Setaria italica] 
comp149111_c1	0.000202985	3.393366519	up	--	--	--	--	--	--	--
comp129988_c0	0.000526669	2.089126584	up	--	--	--	--	--	Uncharacterized protein GN=OB10G21820 OS=Oryza brachyantha PE=4 SV=1	hypothetical protein ZEAMMB73_284819 [Zea mays]
comp230143_c2	0.002688362	2.435305926	up	[M]	Cell wall/membrane/envelope biogenesis 	--	--	--	Putative uncharacterized protein GN=AURANDRAFT_70520 OS=Aureococcus anophagefferens (Harmful bloom alga) PE=4 SV=1	hypothetical protein AURANDRAFT_70520 [Aureococcus anophagefferens]
comp212482_c2	5.48E-07	4.068599213	up	--	--	--	--	--	--	--
comp216182_c0	0.007650131	-1.802479647	down	[U]	Intracellular trafficking, secretion, and vesicular transport 	"Cellular Component: extracellular region (GO:0005576);; Cellular Component: plasma membrane (GO:0005886);; Biological Process: cellular component organization (GO:0016043);; Cellular Component: anchored to membrane (GO:0031225);; Cellular Component: intracellular membrane-bounded organelle (GO:0043231);; Biological Process: primary metabolic process (GO:0044238);; Cellular Component: cytoplasmic part (GO:0044444);; Biological Process: organic substance metabolic process (GO:0071704);; "	--	Arabinogalactan protein 1 (Precursor) OS=Oryza sativa subsp. japonica (Rice) PE=1 SV=1	Uncharacterized protein OS=Zea mays (Maize) PE=2 SV=1	uncharacterized protein LOC100274631 precursor [Zea mays] 
comp131091_c0	8.01E-08	2.989388275	up	--	--	"Cellular Component: cytoplasmic membrane-bounded vesicle (GO:0016023);; "	--	Phylloplanin (Precursor) OS=Nicotiana tabacum (Common tobacco) PE=1 SV=1	Putative uncharacterized protein Sb01g035810 GN=Sb01g035810 OS=Sorghum bicolor (Sorghum) PE=4 SV=1	hypothetical protein SORBIDRAFT_01g035810 [Sorghum bicolor] 
comp226093_c1	0.001275801	-2.608921081	down	[V]	Defense mechanisms 	"Cellular Component: plasma membrane (GO:0005886);; Biological Process: drug transmembrane transport (GO:0006855);; Biological Process: fatty acid catabolic process (GO:0009062);; Molecular Function: drug transmembrane transporter activity (GO:0015238);; Molecular Function: antiporter activity (GO:0015297);; Biological Process: cadmium ion transport (GO:0015691);; Cellular Component: membrane (GO:0016020);; Biological Process: sequestering of metal ion (GO:0051238);; "	--	MATE efflux family protein 7 GN=F3L12.9 OS=Arabidopsis thaliana (Mouse-ear cress) PE=2 SV=1	Uncharacterized protein OS=Zea mays (Maize) PE=2 SV=1	uncharacterized protein LOC100279305 [Zea mays] 
comp226342_c0	2.33E-10	-3.542663233	down	--	--	"Cellular Component: nucleus (GO:0005634);; Biological Process: iron ion transport (GO:0006826);; Biological Process: pollen development (GO:0009555);; Biological Process: pollen tube growth (GO:0009860);; Biological Process: response to zinc ion (GO:0010043);; Biological Process: phloem transport (GO:0010233);; Molecular Function: nicotianamine synthase activity (GO:0030410);; Biological Process: nicotianamine biosynthetic process (GO:0030418);; Biological Process: cellular response to iron ion (GO:0071281);; Biological Process: cellular response to ethylene stimulus (GO:0071369);; Biological Process: cellular response to nitric oxide (GO:0071732);; "	K05953|1e-175|zma:100191831|hypothetical protein LOC100191831	Nicotianamine synthase 1 GN=NAS1 OS=Oryza sativa subsp. japonica (Rice) PE=2 SV=1	Uncharacterized protein GN=ZEAMMB73_199822 OS=Zea mays (Maize) PE=2 SV=1	hypothetical protein [Zea mays] 
comp230501_c0	1.22E-08	3.047565386	up	--	--	"Molecular Function: nucleotide binding (GO:0000166);; Molecular Function: binding (GO:0005488);; Cellular Component: vacuole (GO:0005773);; Cellular Component: endoplasmic reticulum (GO:0005783);; Biological Process: cation transport (GO:0006812);; Biological Process: defense response (GO:0006952);; Molecular Function: cation transmembrane transporter activity (GO:0008324);; Biological Process: response to organic substance (GO:0010033);; Molecular Function: ion transmembrane transporter activity (GO:0015075);; Cellular Component: membrane (GO:0016020);; Molecular Function: hydrolase activity, acting on acid anhydrides, catalyzing transmembrane movement of substances (GO:0016820);; Cellular Component: organelle membrane (GO:0031090);; Molecular Function: ion binding (GO:0043167);; Cellular Component: intracellular organelle part (GO:0044446);; Biological Process: regulation of biological process (GO:0050789);; Biological Process: response to other organism (GO:0051707);; "	K01539|0.0|olu:OSTLU_48492|P-ATPase family transporter: sodium/potassium ion	Cation-transporting ATPase CA1 GN=CA1 OS=Dunaliella bioculata (Green alga) PE=2 SV=1	P-type ATPase GN=kpa1 OS=Pythium aphanidermatum PE=3 SV=1	P-type ATPase [Pythium aphanidermatum]
comp219738_c0	0.007127685	-2.601234565	down	--	--	--	--	Putative disease resistance protein At1g50180 GN=At1g50180 OS=Arabidopsis thaliana (Mouse-ear cress) PE=3 SV=2	Uncharacterized protein GN=Si000390m.g OS=Setaria italica (Foxtail millet) PE=4 SV=1	PREDICTED: disease resistance protein RPM1-like isoform X4 [Setaria italica]
comp206943_c0	0.005774853	-2.207827095	down	--	--	"Biological Process: amino acid transport (GO:0006865);; Biological Process: defense response (GO:0006952);; Molecular Function: zinc ion binding (GO:0008270);; Biological Process: response to chitin (GO:0010200);; Biological Process: glucuronoxylan metabolic process (GO:0010413);; Biological Process: xylan biosynthetic process (GO:0045492);; "	--	E3 ubiquitin-protein ligase ATL15 (Precursor) GN=ATL15 OS=Arabidopsis thaliana (Mouse-ear cress) PE=1 SV=1	Putative uncharacterized protein Sb10g020970 GN=Sb10g020970 OS=Sorghum bicolor (Sorghum) PE=4 SV=1	hypothetical protein SORBIDRAFT_10g020970 [Sorghum bicolor] 
comp226582_c0	0.005332466	-1.835602836	down	--	--	--	--	--	Putative uncharacterized protein (Fragment) GN=AURANDRAFT_70670 OS=Aureococcus anophagefferens (Harmful bloom alga) PE=4 SV=1	hypothetical protein AURANDRAFT_70670, partial [Aureococcus anophagefferens]
comp230818_c0	0.00092614	-2.056642758	down	--	--	"Molecular Function: O-acyltransferase activity (GO:0008374);; Biological Process: phenylpropanoid biosynthetic process (GO:0009699);; Biological Process: cellular component organization (GO:0016043);; Molecular Function: N-acyltransferase activity (GO:0016410);; Molecular Function: transferase activity, transferring acyl groups other than amino-acyl groups (GO:0016747);; Biological Process: primary metabolic process (GO:0044238);; Molecular Function: hydroxycinnamoyltransferase activity (GO:0050734);; "	--	"3&apos;-N-debenzoyl-2&apos;-deoxytaxol N-benzoyltransferase GN=TAX10 OS=Taxus canadensis (Canadian yew) PE=1 SV=1"	Uncharacterized protein GN=Si006405m.g OS=Setaria italica (Foxtail millet) PE=4 SV=1	PREDICTED: 10-deacetylbaccatin III 10-O-acetyltransferase-like [Setaria italica]
comp129715_c0	0.005230756	1.78410481	up	--	--	--	--	Arginine/serine-rich protein 45 GN=F19K19.9 OS=Arabidopsis thaliana (Mouse-ear cress) PE=1 SV=1	Uncharacterized protein GN=Si039842m.g OS=Setaria italica (Foxtail millet) PE=4 SV=1	PREDICTED: uncharacterized protein LOC101753228 [Setaria italica]
comp204531_c0	0.000956942	2.165390983	up	--	--	"Molecular Function: protein serine/threonine kinase activity (GO:0004674);; Molecular Function: calcium ion binding (GO:0005509);; Molecular Function: ATP binding (GO:0005524);; Biological Process: protein phosphorylation (GO:0006468);; Biological Process: defense response (GO:0006952);; Biological Process: response to fungus (GO:0009620);; Biological Process: post-embryonic development (GO:0009791);; Biological Process: response to organic substance (GO:0010033);; Cellular Component: cytoplasmic membrane-bounded vesicle (GO:0016023);; Biological Process: cellular component organization (GO:0016043);; Molecular Function: kinase activity (GO:0016301);; Molecular Function: polysaccharide binding (GO:0030247);; Biological Process: cellular biosynthetic process (GO:0044249);; Biological Process: organ development (GO:0048513);; Cellular Component: cell periphery (GO:0071944);; Biological Process: carbohydrate derivative biosynthetic process (GO:1901137);; "	--	Wall-associated receptor kinase 2 (Precursor) GN=WAK2 OS=Arabidopsis thaliana (Mouse-ear cress) PE=1 SV=1	Putative uncharacterized protein Sb03g022080 GN=Sb03g022080 OS=Sorghum bicolor (Sorghum) PE=3 SV=1	hypothetical protein SORBIDRAFT_03g022080 [Sorghum bicolor] 
comp215772_c0	3.68E-05	2.399230275	up	--	--	"Molecular Function: binding (GO:0005488);; Molecular Function: hydrolase activity (GO:0016787);; "	K13464|4e-38|sbi:SORBI_01g023330|hypothetical protein	Protein TIFY 3A GN=T18D12.10 OS=Arabidopsis thaliana (Mouse-ear cress) PE=1 SV=1	Putative uncharacterized protein Sb01g023330 GN=Sb01g023330 OS=Sorghum bicolor (Sorghum) PE=4 SV=1	hypothetical protein SORBIDRAFT_01g023330 [Sorghum bicolor] 
comp232797_c0	0.000991103	-2.049636205	down	--	--	"Molecular Function: extracellular matrix structural constituent (GO:0005201);; Cellular Component: extracellular region (GO:0005576);; Biological Process: glucose catabolic process (GO:0006007);; Cellular Component: cytoplasmic membrane-bounded vesicle (GO:0016023);; Biological Process: extracellular matrix organization (GO:0030198);; Cellular Component: intracellular organelle (GO:0043229);; Cellular Component: anchored to plasma membrane (GO:0046658);; "	--	Auxin-induced in root cultures protein 12 (Precursor) GN=AIR12 OS=Arabidopsis thaliana (Mouse-ear cress) PE=1 SV=3	Putative uncharacterized protein Sb07g026630 GN=Sb07g026630 OS=Sorghum bicolor (Sorghum) PE=4 SV=1	hypothetical protein SORBIDRAFT_07g026630 [Sorghum bicolor] 
comp204112_c0	2.66E-07	-4.546421856	down	--	--	"Molecular Function: protein binding (GO:0005515);; Biological Process: multicellular organismal development (GO:0007275);; Biological Process: response to light stimulus (GO:0009416);; Cellular Component: plastid (GO:0009536);; Biological Process: chloroplast relocation (GO:0009902);; Cellular Component: membrane (GO:0016020);; Biological Process: primary metabolic process (GO:0044238);; Biological Process: cellular macromolecule metabolic process (GO:0044260);; Cellular Component: cytoplasmic part (GO:0044444);; Cellular Component: cell periphery (GO:0071944);; "	--	Protein PLASTID MOVEMENT IMPAIRED 2 GN=F4N21.22 OS=Arabidopsis thaliana (Mouse-ear cress) PE=1 SV=1	Putative uncharacterized protein Sb09g027560 GN=Sb09g027560 OS=Sorghum bicolor (Sorghum) PE=4 SV=1	hypothetical protein SORBIDRAFT_09g027560 [Sorghum bicolor] 
comp164920_c0	0.008757985	-1.962508223	down	[O]	Posttranslational modification, protein turnover, chaperones 	"Biological Process: maltose metabolic process (GO:0000023);; Molecular Function: glutathione transferase activity (GO:0004364);; Cellular Component: nucleus (GO:0005634);; Cellular Component: vacuolar membrane (GO:0005774);; Cellular Component: Golgi apparatus (GO:0005794);; Cellular Component: cytosol (GO:0005829);; Cellular Component: plasma membrane (GO:0005886);; Biological Process: gluconeogenesis (GO:0006094);; Biological Process: glycolysis (GO:0006096);; Biological Process: tryptophan catabolic process (GO:0006569);; Biological Process: fatty acid beta-oxidation (GO:0006635);; Biological Process: glutathione metabolic process (GO:0006749);; Biological Process: response to stress (GO:0006950);; Biological Process: response to oxidative stress (GO:0006979);; Biological Process: toxin catabolic process (GO:0009407);; Biological Process: response to cold (GO:0009409);; Cellular Component: chloroplast (GO:0009507);; Cellular Component: chloroplast stroma (GO:0009570);; Biological Process: response to abiotic stimulus (GO:0009628);; Biological Process: response to herbicide (GO:0009635);; Biological Process: response to salt stress (GO:0009651);; Biological Process: indoleacetic acid biosynthetic process (GO:0009684);; Biological Process: cellular process (GO:0009987);; Biological Process: response to inorganic substance (GO:0010035);; Biological Process: response to cyclopentenone (GO:0010583);; Biological Process: cellular response to phosphate starvation (GO:0016036);; Molecular Function: transferase activity (GO:0016740);; Biological Process: starch biosynthetic process (GO:0019252);; Biological Process: galactolipid biosynthetic process (GO:0019375);; Molecular Function: enzyme binding (GO:0019899);; Biological Process: cellular response to water deprivation (GO:0042631);; Biological Process: positive regulation of catalytic activity (GO:0043085);; Biological Process: proteasomal ubiquitin-dependent protein catabolic process (GO:0043161);; Molecular Function: glutathione binding (GO:0043295);; Biological Process: response to cadmium ion (GO:0046686);; Cellular Component: apoplast (GO:0048046);; Biological Process: response to misfolded protein (GO:0051788);; Biological Process: proteasome core complex assembly (GO:0080129);; Biological Process: response to karrikin (GO:0080167);; Biological Process: regulation of response to red or far red light (GO:2000030);; "	--	Probable glutathione S-transferase GSTU1 OS=Oryza sativa subsp. japonica (Rice) PE=1 SV=1	Uncharacterized protein GN=Si040658m.g OS=Setaria italica (Foxtail millet) PE=4 SV=1	PREDICTED: probable glutathione S-transferase GSTU1-like [Setaria italica]
comp127227_c0	0.000586106	-4.051922527	down	--	--	"Molecular Function: hydrolase activity (GO:0016787);; "	--	Proline-rich receptor-like protein kinase PERK8 GN=PERK8 OS=Arabidopsis thaliana (Mouse-ear cress) PE=1 SV=1	Putative uncharacterized protein Sb07g023145 (Fragment) GN=Sb07g023145 OS=Sorghum bicolor (Sorghum) PE=4 SV=1	hypothetical protein SORBIDRAFT_07g023145 [Sorghum bicolor] 
comp228383_c0	6.82E-09	3.069544528	up	--	--	"Biological Process: polysaccharide catabolic process (GO:0000272);; Molecular Function: lysozyme activity (GO:0003796);; Molecular Function: chitinase activity (GO:0004568);; Cellular Component: extracellular space (GO:0005615);; Cellular Component: vacuole (GO:0005773);; Biological Process: carbohydrate metabolic process (GO:0005975);; Biological Process: chitin catabolic process (GO:0006032);; Biological Process: response to cold (GO:0009409);; Biological Process: response to wounding (GO:0009611);; Biological Process: response to light intensity (GO:0009642);; Biological Process: response to salt stress (GO:0009651);; Cellular Component: cytoplasmic membrane-bounded vesicle (GO:0016023);; Biological Process: cellular response to water deprivation (GO:0042631);; Biological Process: defense response to fungus (GO:0050832);; "	--	Lysozyme (Precursor) OS=Hevea brasiliensis (Para rubber tree) PE=1 SV=2	Uncharacterized protein GN=Si002396m.g OS=Setaria italica (Foxtail millet) PE=3 SV=1	PREDICTED: hevamine-A-like [Setaria italica]
comp217551_c1	0.007623551	-2.165264401	down	--	--	"Molecular Function: protein kinase activity (GO:0004672);; Molecular Function: protein serine/threonine kinase activity (GO:0004674);; Molecular Function: ATP binding (GO:0005524);; Cellular Component: plasma membrane (GO:0005886);; Biological Process: protein phosphorylation (GO:0006468);; Biological Process: response to bacterium (GO:0009617);; Biological Process: systemic acquired resistance (GO:0009627);; Biological Process: response to endogenous stimulus (GO:0009719);; Biological Process: salicylic acid mediated signaling pathway (GO:0009863);; Biological Process: response to nitrate (GO:0010167);; Biological Process: nitrate transport (GO:0015706);; Cellular Component: cytoplasmic membrane-bounded vesicle (GO:0016023);; Biological Process: cellular component organization (GO:0016043);; Biological Process: aromatic compound biosynthetic process (GO:0019438);; Biological Process: regulation of cellular metabolic process (GO:0031323);; Molecular Function: ubiquitin protein ligase binding (GO:0031625);; Biological Process: cellular response to stress (GO:0033554);; Biological Process: cellular macromolecule biosynthetic process (GO:0034645);; Biological Process: regulation of programmed cell death (GO:0043067);; Biological Process: regulation of innate immune response (GO:0045088);; Biological Process: protein autophosphorylation (GO:0046777);; Biological Process: negative regulation of biological process (GO:0048519);; Biological Process: detection of stimulus (GO:0051606);; Biological Process: regulation of macromolecule metabolic process (GO:0060255);; Biological Process: regulation of primary metabolic process (GO:0080090);; "	--	Probable receptor-like protein kinase At5g20050 (Precursor) GN=At5g20050 OS=Arabidopsis thaliana (Mouse-ear cress) PE=2 SV=1	Uncharacterized protein GN=Si006404m.g OS=Setaria italica (Foxtail millet) PE=3 SV=1	PREDICTED: probable receptor-like protein kinase At5g20050-like [Setaria italica]
comp235133_c0	8.64E-05	2.289923684	up	[S]	Function unknown 	"Molecular Function: nucleotide binding (GO:0000166);; Molecular Function: peptide receptor activity (GO:0001653);; Biological Process: response to molecule of bacterial origin (GO:0002237);; Molecular Function: guanylate cyclase activity (GO:0004383);; Molecular Function: protein serine/threonine kinase activity (GO:0004674);; Molecular Function: protein binding (GO:0005515);; Molecular Function: ATP binding (GO:0005524);; Cellular Component: plasma membrane (GO:0005886);; Biological Process: polysaccharide metabolic process (GO:0005976);; Biological Process: cellular protein modification process (GO:0006464);; Biological Process: protein phosphorylation (GO:0006468);; Biological Process: ion transport (GO:0006811);; Biological Process: cell cycle (GO:0007049);; Biological Process: pattern specification process (GO:0007389);; Cellular Component: plasmodesma (GO:0009506);; Biological Process: response to external stimulus (GO:0009605);; Biological Process: response to wounding (GO:0009611);; Biological Process: response to abiotic stimulus (GO:0009628);; Biological Process: abscisic acid mediated signaling pathway (GO:0009738);; Biological Process: response to jasmonic acid stimulus (GO:0009753);; Biological Process: embryo development ending in seed dormancy (GO:0009793);; Biological Process: ethylene mediated signaling pathway (GO:0009873);; Biological Process: meristem structural organization (GO:0009933);; Biological Process: stomatal complex morphogenesis (GO:0010103);; Biological Process: response to chitin (GO:0010200);; Biological Process: seed maturation (GO:0010431);; Cellular Component: integral to membrane (GO:0016021);; Cellular Component: cytoplasmic membrane-bounded vesicle (GO:0016023);; Biological Process: phosphorylation (GO:0016310);; Molecular Function: transmembrane receptor protein kinase activity (GO:0019199);; Biological Process: cell differentiation (GO:0030154);; Biological Process: cellular macromolecule biosynthetic process (GO:0034645);; Biological Process: intracellular signal transduction (GO:0035556);; Molecular Function: peptide binding (GO:0042277);; Biological Process: defense response to bacterium (GO:0042742);; Cellular Component: intracellular membrane-bounded organelle (GO:0043231);; Biological Process: cellular carbohydrate metabolic process (GO:0044262);; Cellular Component: cytoplasmic part (GO:0044444);; Biological Process: innate immune response (GO:0045087);; Biological Process: developmental growth (GO:0048589);; Biological Process: cellular process involved in reproduction (GO:0048610);; Biological Process: anther development (GO:0048653);; Biological Process: defense response by callose deposition (GO:0052542);; Biological Process: cell wall organization (GO:0071555);; Biological Process: regulation of multicellular organismal development (GO:2000026);; "	--	Receptor-like protein kinase (Precursor) GN=INRPK1 OS=Ipomoea nil (Japanese morning glory) PE=2 SV=2	Putative uncharacterized protein Sb07g021950 GN=Sb07g021950 OS=Sorghum bicolor (Sorghum) PE=4 SV=1	hypothetical protein SORBIDRAFT_07g021950 [Sorghum bicolor] 
comp164348_c0	0.000151298	4.079328203	up	--	--	--	--	--	--	--
comp232393_c0	0.009162318	1.764279368	up	--	--	--	--	--	--	--
comp211669_c0	3.39E-06	2.566439515	up	--	--	"Molecular Function: serine-type endopeptidase inhibitor activity (GO:0004867);; Molecular Function: alpha-amylase inhibitor activity (GO:0015066);; Cellular Component: cytoplasmic membrane-bounded vesicle (GO:0016023);; "	--	Alpha-amylase/subtilisin inhibitor (Precursor) GN=OSJNBa0038O10.14 OS=Oryza sativa subsp. japonica (Rice) PE=1 SV=2	Uncharacterized protein GN=OB04G26380 OS=Oryza brachyantha PE=4 SV=1	TPA: hypothetical protein ZEAMMB73_778280 [Zea mays]
comp154446_c1	0.000594085	3.496355273	up	--	--	--	--	--	--	--
comp200523_c0	0.004064701	-2.506493239	down	--	--	--	--	--	Putative uncharacterized protein OS=Zea mays (Maize) PE=2 SV=1	uncharacterized protein LOC100277632 [Zea mays] 
comp228318_c0	0.003441685	1.834091093	up	[RTKL]	--	"Molecular Function: protein serine/threonine kinase activity (GO:0004674);; Molecular Function: calmodulin binding (GO:0005516);; Molecular Function: ATP binding (GO:0005524);; Cellular Component: vacuole (GO:0005773);; Cellular Component: plasma membrane (GO:0005886);; Biological Process: carbohydrate metabolic process (GO:0005975);; Biological Process: protein phosphorylation (GO:0006468);; Biological Process: ion transport (GO:0006811);; Biological Process: defense response (GO:0006952);; Biological Process: cell communication (GO:0007154);; Cellular Component: plasmodesma (GO:0009506);; Biological Process: response to abiotic stimulus (GO:0009628);; Biological Process: response to abscisic acid stimulus (GO:0009737);; Biological Process: leaf senescence (GO:0010150);; Biological Process: response to ozone (GO:0010193);; Cellular Component: cytoplasmic membrane-bounded vesicle (GO:0016023);; Biological Process: cellular response to stress (GO:0033554);; Molecular Function: ion binding (GO:0043167);; Biological Process: protein autophosphorylation (GO:0046777);; Biological Process: regulation of biological process (GO:0050789);; Biological Process: nitrogen compound transport (GO:0071705);; "	--	Probable LRR receptor-like serine/threonine-protein kinase At1g53440 (Precursor) GN=At1g53440 OS=Arabidopsis thaliana (Mouse-ear cress) PE=1 SV=2	Uncharacterized protein GN=Si016192m.g OS=Setaria italica (Foxtail millet) PE=4 SV=1	PREDICTED: probable LRR receptor-like serine/threonine-protein kinase At1g53440-like isoform X1 [Setaria italica]
comp199485_c0	7.53E-05	2.298048547	up	[R]	General function prediction only 	"Cellular Component: vacuole (GO:0005773);; Cellular Component: plasma membrane (GO:0005886);; Cellular Component: chloroplast (GO:0009507);; Cellular Component: cytoplasmic membrane-bounded vesicle (GO:0016023);; Cellular Component: cell part (GO:0044464);; "	--	C2 domain-containing protein At1g53590 OS=Arabidopsis thaliana (Mouse-ear cress) PE=1 SV=2	Integral membrane single C2 domain protein GN=NTMC2T6.2 OS=Sorghum bicolor (Sorghum) PE=4 SV=1	integral membrane single C2 domain protein [Sorghum bicolor] 
comp129968_c0	1.26E-05	2.5595865	up	--	--	"Cellular Component: mitochondrion (GO:0005739);; Cellular Component: plasma membrane (GO:0005886);; Biological Process: response to cold (GO:0009409);; Biological Process: response to water deprivation (GO:0009414);; Cellular Component: plasmodesma (GO:0009506);; Biological Process: response to high light intensity (GO:0009644);; Biological Process: response to salt stress (GO:0009651);; Biological Process: response to abscisic acid stimulus (GO:0009737);; Biological Process: heat acclimation (GO:0010286);; Cellular Component: cell periphery (GO:0071944);; "	--	Formin-like protein 5 GN=P0453E05.107 OS=Oryza sativa subsp. japonica (Rice) PE=2 SV=2	Uncharacterized protein GN=ZEAMMB73_959410 OS=Zea mays (Maize) PE=2 SV=1	hypothetical protein [Zea mays] 
comp132409_c0	0.001805939	-2.09023462	down	--	--	"Biological Process: MAPK cascade (GO:0000165);; Molecular Function: protein binding (GO:0005515);; Biological Process: cellular response to nitrogen starvation (GO:0006995);; Cellular Component: chloroplast (GO:0009507);; Biological Process: salicylic acid biosynthetic process (GO:0009697);; Biological Process: defense response to bacterium, incompatible interaction (GO:0009816);; Biological Process: systemic acquired resistance, salicylic acid mediated signaling pathway (GO:0009862);; Biological Process: regulation of hydrogen peroxide metabolic process (GO:0010310);; Biological Process: negative regulation of defense response (GO:0031348);; Biological Process: regulation of innate immune response (GO:0045088);; Biological Process: defense response to fungus (GO:0050832);; Biological Process: cellular response to light stimulus (GO:0071482);; "	--	Sigma factor binding protein 1, chloroplastic (Precursor) GN=SIB1 OS=Arabidopsis thaliana (Mouse-ear cress) PE=1 SV=1	Putative uncharacterized protein Sb03g037575 GN=Sb03g037575 OS=Sorghum bicolor (Sorghum) PE=4 SV=1	PREDICTED: uncharacterized protein LOC101775919 [Setaria italica]
comp224788_c0	8.46E-06	-2.73494677	down	--	--	--	--	Vegetative cell wall protein gp1 (Precursor) GN=GP1 OS=Chlamydomonas reinhardtii (Chlamydomonas smithii) PE=2 SV=1	Expressed protein (Fragment) GN=AURANDRAFT_72069 OS=Aureococcus anophagefferens (Harmful bloom alga) PE=4 SV=1	PREDICTED: proline-rich receptor-like protein kinase PERK13-like [Fragaria vesca subsp. vesca]
comp219224_c2	1.00E-05	2.933066464	up	--	--	"Molecular Function: inorganic diphosphatase activity (GO:0004427);; Cellular Component: mitochondrion (GO:0005739);; Cellular Component: vacuole (GO:0005773);; Cellular Component: Golgi apparatus (GO:0005794);; Cellular Component: cytosol (GO:0005829);; Cellular Component: plasma membrane (GO:0005886);; Biological Process: response to water deprivation (GO:0009414);; Biological Process: response to salt stress (GO:0009651);; Molecular Function: hydrogen-translocating pyrophosphatase activity (GO:0009678);; Cellular Component: plant-type vacuole membrane (GO:0009705);; Biological Process: auxin polar transport (GO:0009926);; Cellular Component: chloroplast envelope (GO:0009941);; Cellular Component: endosome membrane (GO:0010008);; Biological Process: establishment or maintenance of transmembrane electrochemical gradient (GO:0010248);; Biological Process: proton transport (GO:0015992);; Cellular Component: membrane (GO:0016020);; Cellular Component: cytoplasmic membrane-bounded vesicle (GO:0016023);; Biological Process: leaf development (GO:0048366);; "	K01507|7e-27|sbi:SORBI_04g036230|hypothetical protein	Pyrophosphate-energized vacuolar membrane proton pump OS=Hordeum vulgare (Barley) PE=2 SV=2	Uncharacterized protein GN=Si016404m.g OS=Setaria italica (Foxtail millet) PE=3 SV=1	PREDICTED: pyrophosphate-energized vacuolar membrane proton pump-like [Setaria italica]
comp225608_c0	2.59E-05	2.408592391	up	[R]	General function prediction only 	"Molecular Function: nucleotide binding (GO:0000166);; Molecular Function: DNA binding (GO:0003677);; Molecular Function: protein binding (GO:0005515);; Cellular Component: nucleus (GO:0005634);; Cellular Component: cytoplasm (GO:0005737);; Biological Process: protein targeting to membrane (GO:0006612);; Biological Process: anthocyanin-containing compound biosynthetic process (GO:0009718);; Biological Process: response to ethylene stimulus (GO:0009723);; Biological Process: response to auxin stimulus (GO:0009733);; Biological Process: epidermal cell fate specification (GO:0009957);; Biological Process: positive regulation of flavonoid biosynthetic process (GO:0009963);; Biological Process: trichome differentiation (GO:0010026);; Biological Process: regulation of plant-type hypersensitive response (GO:0010363);; Biological Process: regulation of protein localization (GO:0032880);; Biological Process: entrainment of circadian clock by photoperiod (GO:0043153);; Molecular Function: transcription regulatory region DNA binding (GO:0044212);; Biological Process: photoperiodism, flowering (GO:0048573);; Cellular Component: cell periphery (GO:0071944);; "	--	Protein TRANSPARENT TESTA GLABRA 1 GN=TTG1 OS=Arabidopsis thaliana (Mouse-ear cress) PE=1 SV=1	Tan1 OS=Sorghum bicolor (Sorghum) PE=2 SV=1	Tan1 [Sorghum bicolor]
comp213326_c1	0.004527361	-1.859083895	down	--	--	"Molecular Function: monooxygenase activity (GO:0004497);; Molecular Function: binding (GO:0005488);; Molecular Function: iron ion binding (GO:0005506);; Cellular Component: endoplasmic reticulum (GO:0005783);; Molecular Function: electron carrier activity (GO:0009055);; Cellular Component: chloroplast (GO:0009507);; Biological Process: suberin biosynthetic process (GO:0010345);; Cellular Component: cytoplasmic membrane-bounded vesicle (GO:0016023);; Molecular Function: oxidoreductase activity, acting on paired donors, with incorporation or reduction of molecular oxygen (GO:0016705);; Molecular Function: heme binding (GO:0020037);; Biological Process: electron transport chain (GO:0022900);; Biological Process: very long-chain fatty acid biosynthetic process (GO:0042761);; "	--	Cytochrome P450 86B1 GN=CYP86B1 OS=Arabidopsis thaliana (Mouse-ear cress) PE=2 SV=1	Uncharacterized protein GN=Si005145m.g OS=Setaria italica (Foxtail millet) PE=3 SV=1	PREDICTED: cytochrome P450 86B1-like [Setaria italica]
comp132537_c0	0.000217766	2.888903058	up	--	--	--	--	--	Uncharacterized protein OS=Vicia faba (Broad bean) PE=4 SV=1	hypothetical protein (mitochondrion) [Vicia faba]
comp226060_c0	0.001120599	2.029647293	up	--	--	--	--	--	Uncharacterized protein GN=OB08G17530 OS=Oryza brachyantha PE=4 SV=1	Os04g0128700 [Oryza sativa Japonica Group] 
comp223848_c1	7.02E-08	2.918657211	up	--	--	--	--	--	Putative uncharacterized protein Sb01g034210 GN=Sb01g034210 OS=Sorghum bicolor (Sorghum) PE=4 SV=1	hypothetical protein SORBIDRAFT_01g034210 [Sorghum bicolor] 
comp220036_c0	0.005004516	-2.352074223	down	--	--	"Molecular Function: sequence-specific DNA binding transcription factor activity (GO:0003700);; Molecular Function: ubiquitin thiolesterase activity (GO:0004221);; Molecular Function: ubiquitin-specific protease activity (GO:0004843);; Cellular Component: nucleus (GO:0005634);; Cellular Component: cytosol (GO:0005829);; Biological Process: regulation of transcription, DNA-dependent (GO:0006355);; Biological Process: ubiquitin-dependent protein catabolic process (GO:0006511);; Molecular Function: cysteine-type peptidase activity (GO:0008234);; Molecular Function: zinc ion binding (GO:0008270);; Cellular Component: plasmodesma (GO:0009506);; Biological Process: gravitropism (GO:0009630);; Molecular Function: sequence-specific DNA binding (GO:0043565);; "	K11838|8e-10|sbi:SORBI_03g035900|hypothetical protein	Ubiquitin carboxyl-terminal hydrolase 13 GN=UBP13 OS=Arabidopsis thaliana (Mouse-ear cress) PE=1 SV=1	Putative uncharacterized protein Sb03g035900 GN=Sb03g035900 OS=Sorghum bicolor (Sorghum) PE=4 SV=1	hypothetical protein SORBIDRAFT_03g035900 [Sorghum bicolor] 
comp222381_c0	0.008885053	-2.696517016	down	--	--	"Molecular Function: 1-phosphatidylinositol binding (GO:0005545);; Cellular Component: plasma membrane (GO:0005886);; Cellular Component: clathrin coat (GO:0030118);; Molecular Function: clathrin binding (GO:0030276);; Biological Process: clathrin coat assembly (GO:0048268);; "	--	Putative clathrin assembly protein At5g57200 GN=At5g57200 OS=Arabidopsis thaliana (Mouse-ear cress) PE=3 SV=1	Uncharacterized protein GN=Si008340m.g OS=Setaria italica (Foxtail millet) PE=4 SV=1	predicted protein [Fibroporia radiculosa]
comp198226_c0	3.97E-05	2.342455958	up	--	--	--	--	--	Uncharacterized protein GN=Si020315m.g OS=Setaria italica (Foxtail millet) PE=4 SV=1	PREDICTED: uncharacterized protein LOC101761125 [Setaria italica]
comp224620_c0	0.006831474	-2.042868951	down	--	--	"Cellular Component: cell wall (GO:0005618);; Cellular Component: vacuole (GO:0005773);; Biological Process: lipid metabolic process (GO:0006629);; Cellular Component: cytoplasmic membrane-bounded vesicle (GO:0016023);; Molecular Function: lipase activity (GO:0016298);; Molecular Function: hydrolase activity, acting on ester bonds (GO:0016788);; Biological Process: primary metabolic process (GO:0044238);; Biological Process: regulation of biological process (GO:0050789);; Biological Process: organic substance metabolic process (GO:0071704);; "	--	GDSL esterase/lipase At1g28600 (Precursor) GN=At1g28600 OS=Arabidopsis thaliana (Mouse-ear cress) PE=2 SV=1	Uncharacterized protein GN=Si030074m.g OS=Setaria italica (Foxtail millet) PE=4 SV=1	PREDICTED: GDSL esterase/lipase At1g28600-like [Setaria italica]
comp218207_c0	2.08E-06	2.586183707	up	--	--	"Cellular Component: membrane (GO:0016020);; "	--	Early nodulin-93 OS=Glycine max (Soybean) PE=2 SV=1	Putative uncharacterized protein Sb10g002880 GN=Sb10g002880 OS=Sorghum bicolor (Sorghum) PE=4 SV=1	hypothetical protein SORBIDRAFT_10g002880 [Sorghum bicolor] 
comp243145_c0	0.00156823	1.932673834	up	--	--	"Molecular Function: protein serine/threonine kinase activity (GO:0004674);; Molecular Function: protein tyrosine kinase activity (GO:0004713);; Molecular Function: calcium ion binding (GO:0005509);; Molecular Function: ATP binding (GO:0005524);; Cellular Component: extracellular region (GO:0005576);; Cellular Component: cell wall (GO:0005618);; Cellular Component: mitochondrion (GO:0005739);; Cellular Component: plasma membrane (GO:0005886);; Biological Process: protein phosphorylation (GO:0006468);; Biological Process: response to fungus (GO:0009620);; Cellular Component: cytoplasmic membrane-bounded vesicle (GO:0016023);; Molecular Function: kinase activity (GO:0016301);; Molecular Function: polysaccharide binding (GO:0030247);; "	--	Wall-associated receptor kinase-like 1 (Precursor) GN=WAKL1 OS=Arabidopsis thaliana (Mouse-ear cress) PE=1 SV=1	Uncharacterized protein (Fragment) GN=PRUPE_ppa018361mg OS=Prunus persica (Peach) PE=4 SV=1	hypothetical protein PRUPE_ppa018361mg, partial [Prunus persica]
comp219290_c2	0.003140511	1.846285557	up	--	--	--	--	--	Uncharacterized protein GN=Si002401m.g OS=Setaria italica (Foxtail millet) PE=4 SV=1	PREDICTED: probable WRKY transcription factor 38-like [Setaria italica]
comp235489_c0	1.73E-08	3.024036201	up	--	--	--	--	--	Putative uncharacterized protein GN=OsI_12996 OS=Oryza sativa subsp. indica (Rice) PE=2 SV=1	hypothetical protein OsI_12996 [Oryza sativa Indica Group]
comp227096_c1	1.42E-06	3.253832721	up	--	--	"Molecular Function: guanylate cyclase activity (GO:0004383);; Molecular Function: protein serine/threonine kinase activity (GO:0004674);; Molecular Function: calcium ion binding (GO:0005509);; Molecular Function: ATP binding (GO:0005524);; Cellular Component: extracellular region (GO:0005576);; Cellular Component: plasma membrane (GO:0005886);; Biological Process: cGMP biosynthetic process (GO:0006182);; Biological Process: protein phosphorylation (GO:0006468);; Biological Process: oligosaccharide metabolic process (GO:0009311);; Biological Process: response to bacterium (GO:0009617);; Biological Process: response to ethylene stimulus (GO:0009723);; Biological Process: response to salicylic acid stimulus (GO:0009751);; Biological Process: embryo development ending in seed dormancy (GO:0009793);; Biological Process: unidimensional cell growth (GO:0009826);; Biological Process: cellular water homeostasis (GO:0009992);; Biological Process: thylakoid membrane organization (GO:0010027);; Biological Process: response to chitin (GO:0010200);; Biological Process: vegetative to reproductive phase transition of meristem (GO:0010228);; Cellular Component: cytoplasmic membrane-bounded vesicle (GO:0016023);; Biological Process: iron-sulfur cluster assembly (GO:0016226);; Biological Process: glucosinolate biosynthetic process (GO:0019761);; Molecular Function: polysaccharide binding (GO:0030247);; Biological Process: protein autophosphorylation (GO:0046777);; Biological Process: ovule development (GO:0048481);; Biological Process: lateral root development (GO:0048527);; Biological Process: root hair cell differentiation (GO:0048765);; Biological Process: defense response to fungus (GO:0050832);; "	--	Wall-associated receptor kinase 5 (Precursor) GN=WAK5 OS=Arabidopsis thaliana (Mouse-ear cress) PE=2 SV=1	Putative uncharacterized protein Sb04g036600 GN=Sb04g036600 OS=Sorghum bicolor (Sorghum) PE=3 SV=1	hypothetical protein SORBIDRAFT_04g036600 [Sorghum bicolor] 
comp229055_c1	0.007395956	-1.812759887	down	--	--	"Molecular Function: DNA binding (GO:0003677);; Molecular Function: sequence-specific DNA binding transcription factor activity (GO:0003700);; Cellular Component: nucleus (GO:0005634);; Biological Process: regulation of transcription, DNA-dependent (GO:0006355);; Biological Process: regulation of cellular amino acid metabolic process (GO:0006521);; Biological Process: cellular response to starvation (GO:0009267);; Cellular Component: plastid (GO:0009536);; Biological Process: response to bacterium (GO:0009617);; Biological Process: response to salt stress (GO:0009651);; Biological Process: anther dehiscence (GO:0009901);; Biological Process: sugar mediated signaling pathway (GO:0010182);; Biological Process: positive regulation of transcription, DNA-dependent (GO:0045893);; Molecular Function: protein heterodimerization activity (GO:0046982);; Molecular Function: protein dimerization activity (GO:0046983);; Biological Process: response to stimulus (GO:0050896);; Biological Process: cellular response to glucose stimulus (GO:0071333);; "	--	Ocs element-binding factor 1 GN=OBF1 OS=Zea mays (Maize) PE=2 SV=2	Putative uncharacterized protein Sb03g024260 GN=Sb03g024260 OS=Sorghum bicolor (Sorghum) PE=4 SV=1	hypothetical protein SORBIDRAFT_03g024260 [Sorghum bicolor] 
comp220783_c0	2.06E-06	2.604614068	up	--	--	"Biological Process: immune system process (GO:0002376);; Biological Process: defense response (GO:0006952);; Biological Process: response to bacterium (GO:0009617);; Biological Process: response to organic substance (GO:0010033);; Molecular Function: transferase activity, transferring phosphorus-containing groups (GO:0016772);; "	--	Cysteine-rich receptor-like protein kinase 11 (Precursor) GN=F21P8.80 OS=Arabidopsis thaliana (Mouse-ear cress) PE=2 SV=2	Uncharacterized protein GN=Si031252m.g OS=Setaria italica (Foxtail millet) PE=4 SV=1	PREDICTED: putative cysteine-rich receptor-like protein kinase 20-like [Setaria italica]
comp209253_c0	0.000668953	2.022305879	up	[O]	Posttranslational modification, protein turnover, chaperones 	"Molecular Function: protein binding (GO:0005515);; Cellular Component: Golgi stack (GO:0005795);; Cellular Component: plasma membrane (GO:0005886);; Biological Process: phototropism (GO:0009638);; Biological Process: response to abscisic acid stimulus (GO:0009737);; Biological Process: positive gravitropism (GO:0009958);; Biological Process: primary metabolic process (GO:0044238);; Biological Process: cellular macromolecule metabolic process (GO:0044260);; Biological Process: response to cadmium ion (GO:0046686);; "	--	Chaperone protein dnaJ 20, chloroplastic (Precursor) GN=F18A5.220 OS=Arabidopsis thaliana (Mouse-ear cress) PE=2 SV=2	Putative uncharacterized protein Sb02g023200 GN=Sb02g023200 OS=Sorghum bicolor (Sorghum) PE=4 SV=1	hypothetical protein SORBIDRAFT_02g023200 [Sorghum bicolor] 
comp223404_c0	0.000884537	-2.109695543	down	--	--	"Cellular Component: mitochondrion (GO:0005739);; Biological Process: signal transduction (GO:0007165);; Biological Process: metabolic process (GO:0008152);; Biological Process: anthocyanin-containing compound biosynthetic process (GO:0009718);; Biological Process: response to salicylic acid stimulus (GO:0009751);; Biological Process: response to inorganic substance (GO:0010035);; Molecular Function: abscisic acid glucosyltransferase activity (GO:0010294);; Molecular Function: transferase activity, transferring hexosyl groups (GO:0016758);; Biological Process: monocarboxylic acid metabolic process (GO:0032787);; Biological Process: cellular response to hormone stimulus (GO:0032870);; Biological Process: cellular response to stress (GO:0033554);; Biological Process: cellular nitrogen compound metabolic process (GO:0034641);; Biological Process: benzene-containing compound metabolic process (GO:0042537);; Cellular Component: intracellular membrane-bounded organelle (GO:0043231);; Cellular Component: cytoplasmic part (GO:0044444);; Biological Process: cellular response to abiotic stimulus (GO:0071214);; "	--	Cyanidin 3-O-rutinoside 5-O-glucosyltransferase GN=5GT OS=Iris hollandica (Dutch iris) PE=1 SV=1	Uncharacterized protein GN=Si004704m.g OS=Setaria italica (Foxtail millet) PE=3 SV=1	hypothetical protein SORBIDRAFT_03g003760 [Sorghum bicolor] 
comp274861_c0	0.001081698	-2.632080123	down	--	--	"Biological Process: cellular membrane fusion (GO:0006944);; Biological Process: response to chitin (GO:0010200);; Cellular Component: intracellular membrane-bounded organelle (GO:0043231);; Cellular Component: cytoplasmic part (GO:0044444);; Biological Process: Golgi vesicle transport (GO:0048193);; "	--	Zinc finger CCCH domain-containing protein 28 GN=OJ000114_01.2 OS=Oryza sativa subsp. japonica (Rice) PE=2 SV=1	Uncharacterized protein GN=Si010459m.g OS=Setaria italica (Foxtail millet) PE=4 SV=1	PREDICTED: F-box protein At1g70590-like [Setaria italica]
comp217637_c0	0.000739897	2.215052568	up	--	--	--	--	--	Uncharacterized protein OS=Zea mays (Maize) PE=2 SV=1	hypothetical protein precursor [Zea mays] 
comp155133_c0	0.001551938	-3.898823936	down	--	--	"Cellular Component: plasma membrane (GO:0005886);; Cellular Component: cytoplasmic membrane-bounded vesicle (GO:0016023);; Cellular Component: anchored to membrane (GO:0031225);; Cellular Component: intracellular membrane-bounded organelle (GO:0043231);; Biological Process: primary metabolic process (GO:0044238);; Cellular Component: cytoplasmic part (GO:0044444);; Biological Process: organic substance metabolic process (GO:0071704);; "	--	Uncharacterized GPI-anchored protein At1g27950 (Precursor) GN=At1g27950 OS=Arabidopsis thaliana (Mouse-ear cress) PE=1 SV=1	Putative uncharacterized protein Sb02g004130 GN=Sb02g004130 OS=Sorghum bicolor (Sorghum) PE=4 SV=1	hypothetical protein SORBIDRAFT_02g004130 [Sorghum bicolor] 
comp230693_c0	4.54E-07	2.819204053	up	[Q]	Secondary metabolites biosynthesis, transport and catabolism 	"Molecular Function: iron ion binding (GO:0005506);; Cellular Component: extracellular region (GO:0005576);; Cellular Component: endoplasmic reticulum membrane (GO:0005789);; Biological Process: steroid biosynthetic process (GO:0006694);; Molecular Function: electron carrier activity (GO:0009055);; Biological Process: response to UV (GO:0009411);; Biological Process: response to water deprivation (GO:0009414);; Cellular Component: chloroplast (GO:0009507);; Biological Process: response to red or far red light (GO:0009639);; Biological Process: unidimensional cell growth (GO:0009826);; Biological Process: flower development (GO:0009908);; Biological Process: response to red light (GO:0010114);; Biological Process: response to chitin (GO:0010200);; Molecular Function: (+)-abscisic acid 8'-hydroxylase activity (GO:0010295);; Biological Process: regulation of hormone levels (GO:0010817);; Cellular Component: integral to membrane (GO:0016021);; Cellular Component: cytoplasmic membrane-bounded vesicle (GO:0016023);; Molecular Function: oxygen binding (GO:0019825);; Molecular Function: heme binding (GO:0020037);; Biological Process: cell differentiation (GO:0030154);; Biological Process: small molecule biosynthetic process (GO:0044283);; Biological Process: external encapsulating structure organization (GO:0045229);; Biological Process: abscisic acid catabolic process (GO:0046345);; Biological Process: organ development (GO:0048513);; Biological Process: anatomical structure formation involved in morphogenesis (GO:0048646);; Biological Process: release of seed from dormancy (GO:0048838);; Biological Process: defense response to fungus (GO:0050832);; Biological Process: oxidation-reduction process (GO:0055114);; "	K09843|0.0|zma:100383693|hypothetical protein LOC100383693	"Abscisic acid 8&apos;-hydroxylase 1 OS=Oryza sativa subsp. japonica (Rice) PE=2 SV=1"	Uncharacterized protein GN=Si017109m.g OS=Setaria italica (Foxtail millet) PE=3 SV=1	"PREDICTED: abscisic acid 8&apos;-hydroxylase 1-like [Setaria italica]"
comp225478_c0	0.002641429	1.990769939	up	[RTKL]	--	"Molecular Function: nucleotide binding (GO:0000166);; Biological Process: response to molecule of bacterial origin (GO:0002237);; Biological Process: respiratory burst involved in defense response (GO:0002679);; Molecular Function: protein kinase activity (GO:0004672);; Molecular Function: protein binding (GO:0005515);; Cellular Component: vacuole (GO:0005773);; Cellular Component: plasma membrane (GO:0005886);; Biological Process: amino acid transport (GO:0006865);; Biological Process: plant-type hypersensitive response (GO:0009626);; Biological Process: systemic acquired resistance (GO:0009627);; Biological Process: salicylic acid biosynthetic process (GO:0009697);; Biological Process: response to abscisic acid stimulus (GO:0009737);; Biological Process: response to salicylic acid stimulus (GO:0009751);; Biological Process: cellular process (GO:0009987);; Biological Process: response to organic substance (GO:0010033);; Biological Process: response to chitin (GO:0010200);; Cellular Component: cytoplasmic membrane-bounded vesicle (GO:0016023);; Biological Process: response to endoplasmic reticulum stress (GO:0034976);; Biological Process: defense response to bacterium (GO:0042742);; "	--	Putative cysteine-rich receptor-like protein kinase 20 (Precursor) GN=CRK20 OS=Arabidopsis thaliana (Mouse-ear cress) PE=2 SV=2	Uncharacterized protein GN=Si024498m.g OS=Setaria italica (Foxtail millet) PE=4 SV=1	PREDICTED: cysteine-rich receptor-like protein kinase 10-like [Setaria italica]
comp220508_c0	0.001810697	2.038266837	up	[C]	Energy production and conversion 	"Molecular Function: protein binding (GO:0005515);; Biological Process: pentose-phosphate shunt (GO:0006098);; Biological Process: ferredoxin metabolic process (GO:0006124);; Molecular Function: ferrous iron binding (GO:0008198);; Molecular Function: electron carrier activity (GO:0009055);; Biological Process: response to light stimulus (GO:0009416);; Cellular Component: chloroplast stroma (GO:0009570);; Biological Process: response to blue light (GO:0009637);; Biological Process: response to high light intensity (GO:0009644);; Biological Process: abscisic acid biosynthetic process (GO:0009688);; Biological Process: response to sucrose stimulus (GO:0009744);; Biological Process: photosynthetic electron transport chain (GO:0009767);; Biological Process: photosynthetic electron transport in photosystem I (GO:0009773);; Biological Process: response to red light (GO:0010114);; Biological Process: regulation of proton transport (GO:0010155);; Biological Process: photosystem II assembly (GO:0010207);; Biological Process: response to far red light (GO:0010218);; Biological Process: defense response to bacterium (GO:0042742);; Molecular Function: metal ion binding (GO:0046872);; Molecular Function: 2 iron, 2 sulfur cluster binding (GO:0051537);; Biological Process: response to karrikin (GO:0080167);; "	K02639|4e-75|sbi:SORBI_07g000610|hypothetical protein	Ferredoxin-1, chloroplastic (Precursor) GN=FDX1 OS=Zea mays (Maize) PE=1 SV=1	Uncharacterized protein GN=Si014626m.g OS=Setaria italica (Foxtail millet) PE=4 SV=1	PREDICTED: ferredoxin-1, chloroplastic-like [Setaria italica]
comp232219_c0	0.001753025	1.987683553	up	[RTKL]	--	"Biological Process: RNA splicing, via endonucleolytic cleavage and ligation (GO:0000394);; Molecular Function: protein serine/threonine kinase activity (GO:0004674);; Molecular Function: calmodulin-dependent protein kinase activity (GO:0004683);; Molecular Function: calmodulin binding (GO:0005516);; Molecular Function: ATP binding (GO:0005524);; Cellular Component: nucleus (GO:0005634);; Cellular Component: plasma membrane (GO:0005886);; Biological Process: protein phosphorylation (GO:0006468);; Biological Process: chromosome segregation (GO:0007059);; Biological Process: meiosis I (GO:0007127);; Biological Process: methionine biosynthetic process (GO:0009086);; Biological Process: response to cold (GO:0009409);; Cellular Component: plasmodesma (GO:0009506);; Biological Process: pollen development (GO:0009555);; Biological Process: systemic acquired resistance (GO:0009627);; Biological Process: response to salt stress (GO:0009651);; Biological Process: salicylic acid biosynthetic process (GO:0009697);; Biological Process: response to abscisic acid stimulus (GO:0009737);; Biological Process: brassinosteroid mediated signaling pathway (GO:0009742);; Biological Process: post-embryonic development (GO:0009791);; Biological Process: salicylic acid mediated signaling pathway (GO:0009863);; Biological Process: response to nitrate (GO:0010167);; Biological Process: nitrate transport (GO:0015706);; Cellular Component: cytoplasmic membrane-bounded vesicle (GO:0016023);; Biological Process: endoplasmic reticulum unfolded protein response (GO:0030968);; Biological Process: negative regulation of defense response (GO:0031348);; Biological Process: regulation of protein localization (GO:0032880);; Biological Process: posttranscriptional gene silencing by RNA (GO:0035194);; Biological Process: response to hydrogen peroxide (GO:0042542);; Biological Process: cell wall biogenesis (GO:0042546);; Biological Process: symbiosis, encompassing mutualism through parasitism (GO:0044403);; Biological Process: xylan metabolic process (GO:0045491);; Biological Process: chromosome organization (GO:0051276);; Biological Process: regulation of unidimensional cell growth (GO:0051510);; Biological Process: production of small RNA involved in gene silencing by RNA (GO:0070918);; "	--	Calmodulin-binding receptor-like cytoplasmic kinase 3 (Precursor) GN=CRCK3 OS=Arabidopsis thaliana (Mouse-ear cress) PE=2 SV=1	cDNA clone:J013156I11, full insert sequence OS=Oryza sativa subsp. japonica (Rice) PE=2 SV=1	unnamed protein product [Oryza sativa Japonica Group]
comp129987_c0	0.000183378	2.236614024	up	--	--	"Biological Process: developmental process involved in reproduction (GO:0003006);; Molecular Function: nucleic acid binding (GO:0003676);; Biological Process: regulation of transcription, DNA-dependent (GO:0006355);; Biological Process: signal transduction (GO:0007165);; Biological Process: response to heat (GO:0009408);; Biological Process: response to cold (GO:0009409);; Cellular Component: plastid (GO:0009536);; Biological Process: response to light intensity (GO:0009642);; Biological Process: response to salt stress (GO:0009651);; Biological Process: response to hormone stimulus (GO:0009725);; Biological Process: response to chitin (GO:0010200);; Biological Process: negative regulation of growth (GO:0045926);; Molecular Function: metal ion binding (GO:0046872);; Biological Process: system development (GO:0048731);; Biological Process: cellular response to organic substance (GO:0071310);; "	--	Zinc finger protein ZAT8 GN=ZAT8 OS=Arabidopsis thaliana (Mouse-ear cress) PE=2 SV=1	Uncharacterized protein GN=Si037672m.g OS=Setaria italica (Foxtail millet) PE=4 SV=1	PREDICTED: zinc finger protein ZAT12-like [Setaria italica]
comp234379_c1	0.002170693	1.900902994	up	--	--	"Cellular Component: cell periphery (GO:0071944);; "	--	Vegetative cell wall protein gp1 (Precursor) GN=GP1 OS=Chlamydomonas reinhardtii (Chlamydomonas smithii) PE=2 SV=1	Uncharacterized protein (Fragment) GN=Si008577m.g OS=Setaria italica (Foxtail millet) PE=4 SV=1	hypothetical protein SORBIDRAFT_05g012730 [Sorghum bicolor] 
comp196180_c0	0.001258957	2.030296031	up	--	--	--	--	Vegetative cell wall protein gp1 (Precursor) GN=GP1 OS=Chlamydomonas reinhardtii (Chlamydomonas smithii) PE=2 SV=1	Uncharacterized protein GN=Si038280m.g OS=Setaria italica (Foxtail millet) PE=4 SV=1	PREDICTED: uncharacterized protein LOC101762981 [Setaria italica]
comp208122_c0	0.009711061	1.708908544	up	--	--	"Cellular Component: mitochondrion (GO:0005739);; Biological Process: cellular aromatic compound metabolic process (GO:0006725);; Biological Process: defense response (GO:0006952);; Molecular Function: peptidase activity (GO:0008233);; Biological Process: response to endogenous stimulus (GO:0009719);; Biological Process: response to organic substance (GO:0010033);; Cellular Component: cytoplasmic membrane-bounded vesicle (GO:0016023);; Cellular Component: intracellular membrane-bounded organelle (GO:0043231);; Biological Process: oxoacid metabolic process (GO:0043436);; Cellular Component: cytoplasmic part (GO:0044444);; Biological Process: regulation of cellular process (GO:0050794);; Biological Process: localization (GO:0051179);; Biological Process: response to other organism (GO:0051707);; Biological Process: cellular response to stimulus (GO:0051716);; "	--	Aspartic proteinase nepenthesin-1 (Precursor) GN=nep1 OS=Nepenthes gracilis (Slender pitcher plant) PE=1 SV=1	Os03g0318400 protein GN=Os03g0318400 OS=Oryza sativa subsp. japonica (Rice) PE=3 SV=1	PREDICTED: aspartic proteinase nepenthesin-1-like [Setaria italica]
comp198228_c0	0.001936222	-1.966892687	down	--	--	"Cellular Component: cytoplasmic membrane-bounded vesicle (GO:0016023);; Molecular Function: hydrolase activity (GO:0016787);; "	--	--	Uncharacterized protein GN=OB10G23210 OS=Oryza brachyantha PE=4 SV=1	hypothetical protein OsI_34358 [Oryza sativa Indica Group]
comp132815_c0	0.000916542	1.987110001	up	--	--	"Biological Process: transcription, DNA-dependent (GO:0006351);; Biological Process: negative regulation of transcription, DNA-dependent (GO:0045892);; "	--	AP2/ERF and B3 domain-containing protein Os05g0549800 OS=Oryza sativa subsp. japonica (Rice) PE=2 SV=1	Uncharacterized protein GN=Si024576m.g OS=Setaria italica (Foxtail millet) PE=4 SV=1	PREDICTED: AP2/ERF and B3 domain-containing protein Os05g0549800-like [Setaria italica]
comp247053_c0	2.39E-06	-4.792825038	down	--	--	--	--	--	--	--
comp227187_c0	2.28E-08	3.478196014	up	[K]	Transcription 	"Cellular Component: plastid (GO:0009536);; Molecular Function: transferase activity (GO:0016740);; Molecular Function: nucleotidyltransferase activity (GO:0016779);; Molecular Function: organic cyclic compound binding (GO:0097159);; "	--	DNA-directed RNA polymerase subunit beta GN=rpoB OS=Rhodomonas salina (Cryptomonas salina) PE=3 SV=1	Two component transcriptional regulator GN=rpoB OS=Calliarthron tuberculosum PE=4 SV=1	DNA-directed RNA polymerase beta subunit [Paulinella chromatophora] 
comp173119_c0	0.000123406	-2.291632589	down	[O]	Posttranslational modification, protein turnover, chaperones 	"Biological Process: MAPK cascade (GO:0000165);; Molecular Function: protein binding (GO:0005515);; Cellular Component: cytoplasm (GO:0005737);; Biological Process: regulation of transcription, DNA-dependent (GO:0006355);; Biological Process: protein targeting to membrane (GO:0006612);; Molecular Function: electron carrier activity (GO:0009055);; Biological Process: response to cold (GO:0009409);; Biological Process: response to xenobiotic stimulus (GO:0009410);; Biological Process: response to water deprivation (GO:0009414);; Biological Process: response to wounding (GO:0009611);; Biological Process: ethylene biosynthetic process (GO:0009693);; Biological Process: jasmonic acid biosynthetic process (GO:0009695);; Biological Process: response to ethylene stimulus (GO:0009723);; Biological Process: response to auxin stimulus (GO:0009733);; Biological Process: abscisic acid mediated signaling pathway (GO:0009738);; Biological Process: systemic acquired resistance, salicylic acid mediated signaling pathway (GO:0009862);; Biological Process: jasmonic acid mediated signaling pathway (GO:0009867);; Biological Process: regulation of hydrogen peroxide metabolic process (GO:0010310);; Biological Process: regulation of plant-type hypersensitive response (GO:0010363);; Molecular Function: protein disulfide oxidoreductase activity (GO:0015035);; Biological Process: electron transport chain (GO:0022900);; Biological Process: endoplasmic reticulum unfolded protein response (GO:0030968);; Biological Process: negative regulation of defense response (GO:0031348);; Biological Process: regulation of protein dephosphorylation (GO:0035304);; Biological Process: hyperosmotic salinity response (GO:0042538);; Biological Process: defense response to bacterium (GO:0042742);; Biological Process: negative regulation of programmed cell death (GO:0043069);; Biological Process: cell redox homeostasis (GO:0045454);; Molecular Function: metal ion binding (GO:0046872);; Biological Process: stamen development (GO:0048443);; Biological Process: defense response to fungus (GO:0050832);; Molecular Function: 2 iron, 2 sulfur cluster binding (GO:0051537);; "	--	Monothiol glutaredoxin-S2 OS=Oryza sativa subsp. japonica (Rice) PE=2 SV=1	Uncharacterized protein GN=Si003362m.g OS=Setaria italica (Foxtail millet) PE=4 SV=1	PREDICTED: monothiol glutaredoxin-S2-like [Setaria italica]
comp216500_c0	0.006533747	-1.810003999	down	[GEPR]	--	"Cellular Component: plasma membrane (GO:0005886);; Biological Process: protein folding (GO:0006457);; Biological Process: purine nucleobase transport (GO:0006863);; Molecular Function: sucrose:hydrogen symporter activity (GO:0008506);; Biological Process: carbohydrate transport (GO:0008643);; Biological Process: response to heat (GO:0009408);; Biological Process: response to high light intensity (GO:0009644);; Biological Process: response to nitrate (GO:0010167);; Molecular Function: monosaccharide transmembrane transporter activity (GO:0015145);; Biological Process: nitrate transport (GO:0015706);; Biological Process: sucrose transport (GO:0015770);; Cellular Component: integral to membrane (GO:0016021);; Molecular Function: substrate-specific transmembrane transporter activity (GO:0022891);; Biological Process: carbohydrate transmembrane transport (GO:0034219);; Biological Process: response to endoplasmic reticulum stress (GO:0034976);; Biological Process: response to hydrogen peroxide (GO:0042542);; Biological Process: transmembrane transport (GO:0055085);; "	--	Sugar transport protein 5 GN=STP5 OS=Arabidopsis thaliana (Mouse-ear cress) PE=2 SV=1	Uncharacterized protein GN=Si009879m.g OS=Setaria italica (Foxtail millet) PE=3 SV=1	PREDICTED: sugar transport protein 5-like isoform X2 [Setaria italica]
comp486426_c0	1.12E-08	5.148102985	up	--	--	"Molecular Function: monophenol monooxygenase activity (GO:0004503);; Biological Process: melanin biosynthetic process (GO:0042438);; Biological Process: macromolecule metabolic process (GO:0043170);; Biological Process: cellular metabolic process (GO:0044237);; Biological Process: primary metabolic process (GO:0044238);; Molecular Function: metal ion binding (GO:0046872);; Biological Process: oxidation-reduction process (GO:0055114);; Cellular Component: cell periphery (GO:0071944);; "	--	Extensin (Precursor) GN=HRGP OS=Zea mays (Maize) PE=2 SV=1	Similar to hedgehog protein GN=CYME_CMH001C OS=Cyanidioschyzon merolae strain 10D PE=4 SV=1	"RecName: Full=Tyrosinase; AltName: Full=Monophenol monooxygenase "
comp229757_c0	1.03E-06	-3.124615408	down	--	--	"Biological Process: regulation of transcription, DNA-dependent (GO:0006355);; Biological Process: response to hormone stimulus (GO:0009725);; Biological Process: primary metabolic process (GO:0044238);; Biological Process: cellular biosynthetic process (GO:0044249);; Biological Process: system development (GO:0048731);; Biological Process: regulation of cellular process (GO:0050794);; "	--	Nodulation-signaling pathway 1 protein GN=NSP1 OS=Medicago truncatula (Barrel medic) PE=1 SV=1	Uncharacterized protein GN=Si040237m.g OS=Setaria italica (Foxtail millet) PE=4 SV=1	hypothetical protein SORBIDRAFT_01g032800 [Sorghum bicolor] 
comp220259_c1	5.33E-05	-2.828712313	down	--	--	"Biological Process: cell wall macromolecule metabolic process (GO:0044036);; "	--	Arginine/serine-rich protein 45 GN=F19K19.9 OS=Arabidopsis thaliana (Mouse-ear cress) PE=1 SV=1	Uncharacterized protein GN=Si035463m.g OS=Setaria italica (Foxtail millet) PE=4 SV=1	PREDICTED: uncharacterized protein LOC101774840 [Setaria italica]
comp185038_c0	0.000136684	-3.063864798	down	--	--	"Biological Process: autophagy (GO:0006914);; Cellular Component: plasmodesma (GO:0009506);; Biological Process: defense response to bacterium (GO:0042742);; "	--	Cysteine-rich repeat secretory protein 12 (Precursor) GN=CRRSP12 OS=Arabidopsis thaliana (Mouse-ear cress) PE=2 SV=2	cDNA clone:002-155-E10, full insert sequence GN=P0643A10.55 OS=Oryza sativa subsp. japonica (Rice) PE=2 SV=1	Os02g0734800 [Oryza sativa Japonica Group] 
comp223170_c0	0.003598494	1.887563521	up	--	--	"Biological Process: response to hypoxia (GO:0001666);; Molecular Function: sequence-specific DNA binding transcription factor activity (GO:0003700);; Cellular Component: nucleus (GO:0005634);; Biological Process: trehalose biosynthetic process (GO:0005992);; Biological Process: proline biosynthetic process (GO:0006561);; Biological Process: regulation of cell size (GO:0008361);; Biological Process: response to water deprivation (GO:0009414);; Biological Process: response to light stimulus (GO:0009416);; Cellular Component: chloroplast (GO:0009507);; Biological Process: response to wounding (GO:0009611);; Biological Process: response to bacterium (GO:0009617);; Biological Process: response to fungus (GO:0009620);; Biological Process: anthocyanin-containing compound biosynthetic process (GO:0009718);; Biological Process: abscisic acid mediated signaling pathway (GO:0009738);; Biological Process: response to sucrose stimulus (GO:0009744);; Biological Process: response to salicylic acid stimulus (GO:0009751);; Biological Process: response to jasmonic acid stimulus (GO:0009753);; Biological Process: multidimensional cell growth (GO:0009825);; Biological Process: flower development (GO:0009908);; Biological Process: camalexin biosynthetic process (GO:0010120);; Biological Process: response to endoplasmic reticulum stress (GO:0034976);; Biological Process: hyperosmotic salinity response (GO:0042538);; Molecular Function: protein histidine kinase binding (GO:0043424);; Biological Process: innate immune response (GO:0045087);; Biological Process: positive regulation of transcription, DNA-dependent (GO:0045893);; Biological Process: negative regulation of leaf senescence (GO:1900056);; "	--	Transcription factor JUNGBRUNNEN 1 GN=F23E6.1 OS=Arabidopsis thaliana (Mouse-ear cress) PE=1 SV=1	Uncharacterized protein GN=Si006994m.g OS=Setaria italica (Foxtail millet) PE=4 SV=1	PREDICTED: NAC transcription factor ONAC010-like [Setaria italica]
comp211650_c0	0.000113577	2.306904906	up	--	--	"Cellular Component: nucleus (GO:0005634);; Cellular Component: late endosome (GO:0005770);; Cellular Component: vacuolar membrane (GO:0005774);; Cellular Component: Golgi apparatus (GO:0005794);; Cellular Component: plasma membrane (GO:0005886);; Biological Process: cation transport (GO:0006812);; Molecular Function: cation transmembrane transporter activity (GO:0008324);; Biological Process: anthocyanin-containing compound biosynthetic process (GO:0009718);; Biological Process: response to sucrose stimulus (GO:0009744);; Biological Process: response to manganese ion (GO:0010042);; Biological Process: response to UV-B (GO:0010224);; Biological Process: myo-inositol hexakisphosphate biosynthetic process (GO:0010264);; Molecular Function: manganese:hydrogen antiporter activity (GO:0010486);; Molecular Function: efflux transmembrane transporter activity (GO:0015562);; Cellular Component: integral to membrane (GO:0016021);; Biological Process: cellular manganese ion homeostasis (GO:0030026);; Biological Process: response to copper ion (GO:0046688);; Biological Process: transmembrane transport (GO:0055085);; "	--	Metal tolerance protein 7 OS=Oryza sativa subsp. japonica (Rice) PE=2 SV=1	Uncharacterized protein OS=Hordeum vulgare var. distichum (Two-rowed barley) PE=4 SV=1	PREDICTED: metal tolerance protein 7-like isoform X2 [Setaria italica]
comp299794_c0	5.55E-07	3.463505682	up	--	--	--	--	--	Defensin OS=Medicago truncatula (Barrel medic) PE=4 SV=1	Defensin [Medicago truncatula] 
comp221844_c0	0.004937756	-1.986735734	down	--	--	"Molecular Function: hydrolase activity, hydrolyzing O-glycosyl compounds (GO:0004553);; Cellular Component: endoplasmic reticulum (GO:0005783);; Biological Process: carbohydrate metabolic process (GO:0005975);; Biological Process: chromatin silencing (GO:0006342);; Biological Process: cell communication (GO:0007154);; Cellular Component: plant-type cell wall (GO:0009505);; Cellular Component: plasmodesma (GO:0009506);; Cellular Component: chloroplast (GO:0009507);; Biological Process: organ morphogenesis (GO:0009887);; Biological Process: flower development (GO:0009908);; Cellular Component: cytoplasmic membrane-bounded vesicle (GO:0016023);; Biological Process: histone modification (GO:0016570);; Biological Process: gene silencing by RNA (GO:0031047);; Molecular Function: glucan endo-1,3-beta-D-glucosidase activity (GO:0042973);; Biological Process: macromolecule methylation (GO:0043414);; Cellular Component: anchored to plasma membrane (GO:0046658);; "	--	Glucan endo-1,3-beta-glucosidase 7 (Precursor) GN=At4g34480 OS=Arabidopsis thaliana (Mouse-ear cress) PE=1 SV=2	Putative uncharacterized protein Sb01g012380 GN=Sb01g012380 OS=Sorghum bicolor (Sorghum) PE=3 SV=1	hypothetical protein SORBIDRAFT_01g012380 [Sorghum bicolor] 
comp208908_c0	0.001341661	-2.995068047	down	[Q]	Secondary metabolites biosynthesis, transport and catabolism 	"Biological Process: transition metal ion transport (GO:0000041);; Molecular Function: iron ion binding (GO:0005506);; Molecular Function: protein binding (GO:0005515);; Cellular Component: endoplasmic reticulum (GO:0005783);; Molecular Function: electron carrier activity (GO:0009055);; Cellular Component: chloroplast (GO:0009507);; Biological Process: suberin biosynthetic process (GO:0010345);; Cellular Component: cytoplasmic membrane-bounded vesicle (GO:0016023);; Biological Process: carotenoid biosynthetic process (GO:0016117);; Biological Process: heterocycle biosynthetic process (GO:0018130);; Molecular Function: alkane 1-monooxygenase activity (GO:0018685);; Molecular Function: oxygen binding (GO:0019825);; Molecular Function: heme binding (GO:0020037);; Biological Process: electron transport chain (GO:0022900);; Biological Process: hormone biosynthetic process (GO:0042446);; Biological Process: very long-chain fatty acid biosynthetic process (GO:0042761);; Biological Process: cellular nitrogen compound biosynthetic process (GO:0044271);; Cellular Component: membrane part (GO:0044425);; Cellular Component: intracellular organelle part (GO:0044446);; Molecular Function: metal ion binding (GO:0046872);; Molecular Function: aromatase activity (GO:0070330);; Biological Process: sporopollenin biosynthetic process (GO:0080110);; "	--	Cytochrome P450 704C1 GN=CYP704C1 OS=Pinus taeda (Loblolly pine) PE=2 SV=1	Uncharacterized protein OS=Zea mays (Maize) PE=2 SV=1	unknown [Zea mays]
comp129473_c0	0.00130513	3.383184712	up	--	--	--	--	--	Predicted protein OS=Hordeum vulgare var. distichum (Two-rowed barley) PE=2 SV=1	predicted protein [Hordeum vulgare subsp. vulgare]
comp215769_c0	4.52E-12	3.631676748	up	[O]	Posttranslational modification, protein turnover, chaperones 	"Molecular Function: ubiquitin-protein ligase activity (GO:0004842);; Molecular Function: protein binding (GO:0005515);; Molecular Function: ATP binding (GO:0005524);; Cellular Component: nucleus (GO:0005634);; Cellular Component: vacuole (GO:0005773);; Cellular Component: cytosol (GO:0005829);; Biological Process: DNA metabolic process (GO:0006259);; Biological Process: ubiquitin-dependent protein catabolic process (GO:0006511);; Biological Process: protein targeting (GO:0006605);; Biological Process: response to stress (GO:0006950);; Biological Process: UV protection (GO:0009650);; Biological Process: response to abscisic acid stimulus (GO:0009737);; Biological Process: embryo development ending in seed dormancy (GO:0009793);; Biological Process: negative regulation of flower development (GO:0009910);; Biological Process: leaf morphogenesis (GO:0009965);; Biological Process: vegetative to reproductive phase transition of meristem (GO:0010228);; Biological Process: cytoplasmic transport (GO:0016482);; Biological Process: protein deubiquitination (GO:0016579);; Biological Process: protein sumoylation (GO:0016925);; Molecular Function: SUMO ligase activity (GO:0019789);; Biological Process: histone H2B ubiquitination (GO:0033523);; Biological Process: cellular biosynthetic process (GO:0044249);; Biological Process: cellular lipid metabolic process (GO:0044255);; Biological Process: establishment of protein localization to organelle (GO:0072594);; "	K10575|2e-57|zma:542600|ubc7, ZmUBC7	Ubiquitin-conjugating enzyme E2 7 GN=UBC7 OS=Triticum aestivum (Wheat) PE=2 SV=1	Putative uncharacterized protein OS=Zea mays (Maize) PE=2 SV=1	PREDICTED: ubiquitin-conjugating enzyme E2 7-like isoform X1 [Setaria italica]
comp232337_c0	2.87E-06	2.776610993	up	--	--	--	--	--	--	--
comp206926_c0	0.000320168	2.100348378	up	--	--	"Molecular Function: polygalacturonase activity (GO:0004650);; Cellular Component: extracellular region (GO:0005576);; Biological Process: carbohydrate metabolic process (GO:0005975);; Cellular Component: plant-type cell wall (GO:0009505);; Cellular Component: cytoplasmic membrane-bounded vesicle (GO:0016023);; Molecular Function: IgE binding (GO:0019863);; Biological Process: pectin catabolic process (GO:0045490);; Molecular Function: galacturan 1,4-alpha-galacturonidase activity (GO:0047911);; "	--	Polygalacturonase (Precursor) OS=Prunus persica (Peach) PE=2 SV=1	Uncharacterized protein GN=Si005178m.g OS=Setaria italica (Foxtail millet) PE=3 SV=1	hypothetical protein SORBIDRAFT_03g042350 [Sorghum bicolor] 
comp184444_c0	0.005901163	-2.448541753	down	--	--	--	K14411|1e-08|vvi:100257917|hypothetical protein LOC100257917	--	Putative uncharacterized protein GN=VIT_05s0049g01660 OS=Vitis vinifera (Grape) PE=2 SV=1	PREDICTED: uncharacterized protein LOC100257917 [Vitis vinifera]
comp229768_c0	0.000622057	2.123403286	up	[S]	Function unknown 	"Biological Process: MAPK cascade (GO:0000165);; Molecular Function: ATP binding (GO:0005524);; Cellular Component: plasma membrane (GO:0005886);; Biological Process: protein targeting to membrane (GO:0006612);; Biological Process: salicylic acid biosynthetic process (GO:0009697);; Biological Process: systemic acquired resistance, salicylic acid mediated signaling pathway (GO:0009862);; Biological Process: jasmonic acid mediated signaling pathway (GO:0009867);; Biological Process: positive regulation of flavonoid biosynthetic process (GO:0009963);; Biological Process: response to chitin (GO:0010200);; Biological Process: regulation of hydrogen peroxide metabolic process (GO:0010310);; Biological Process: regulation of plant-type hypersensitive response (GO:0010363);; Biological Process: detection of bacterium (GO:0016045);; Molecular Function: nucleoside-triphosphatase activity (GO:0017111);; Biological Process: negative regulation of defense response (GO:0031348);; Biological Process: defense response to bacterium (GO:0042742);; Biological Process: negative regulation of programmed cell death (GO:0043069);; Molecular Function: ADP binding (GO:0043531);; Biological Process: regulation of multi-organism process (GO:0043900);; Biological Process: defense response to fungus (GO:0050832);; Biological Process: response to stimulus (GO:0050896);; "	--	Disease resistance protein RPS2 GN=RPS2 OS=Arabidopsis thaliana (Mouse-ear cress) PE=1 SV=1	Uncharacterized protein GN=Si009303m.g OS=Setaria italica (Foxtail millet) PE=4 SV=1	PREDICTED: disease resistance protein RPS2-like [Setaria italica]
comp233942_c0	1.08E-06	-2.934154207	down	--	--	"Biological Process: transition metal ion transport (GO:0000041);; Molecular Function: nucleotide binding (GO:0000166);; Biological Process: response to molecule of bacterial origin (GO:0002237);; Biological Process: regionalization (GO:0003002);; Molecular Function: protein serine/threonine kinase activity (GO:0004674);; Molecular Function: protein binding (GO:0005515);; Molecular Function: ATP binding (GO:0005524);; Cellular Component: plasma membrane (GO:0005886);; Biological Process: starch metabolic process (GO:0005982);; Biological Process: cellular protein modification process (GO:0006464);; Biological Process: protein phosphorylation (GO:0006468);; Biological Process: macromolecule biosynthetic process (GO:0009059);; Cellular Component: chloroplast (GO:0009507);; Biological Process: response to external stimulus (GO:0009605);; Biological Process: response to abiotic stimulus (GO:0009628);; Biological Process: response to hormone stimulus (GO:0009725);; Biological Process: embryo development (GO:0009790);; Biological Process: regulation of flower development (GO:0009909);; Biological Process: meristem structural organization (GO:0009933);; Biological Process: regulation of meristem growth (GO:0010075);; Biological Process: stomatal complex morphogenesis (GO:0010103);; Biological Process: regulation of anion channel activity (GO:0010359);; Cellular Component: integral to membrane (GO:0016021);; Biological Process: cell growth (GO:0016049);; Biological Process: phosphorylation (GO:0016310);; Biological Process: cell differentiation (GO:0030154);; Biological Process: response to lipid (GO:0033993);; Biological Process: intracellular signal transduction (GO:0035556);; Molecular Function: signaling receptor activity (GO:0038023);; Biological Process: cell wall modification (GO:0042545);; Biological Process: cellular biosynthetic process (GO:0044249);; Biological Process: innate immune response (GO:0045087);; Biological Process: gametophyte development (GO:0048229);; Biological Process: seed development (GO:0048316);; Biological Process: cellular process involved in reproduction (GO:0048610);; Biological Process: anther development (GO:0048653);; Biological Process: defense response by callose deposition (GO:0052542);; Biological Process: developmental growth involved in morphogenesis (GO:0060560);; Biological Process: regulation of biological quality (GO:0065008);; Biological Process: plant-type cell wall organization or biogenesis (GO:0071669);; "	--	Probable LRR receptor-like serine/threonine-protein kinase At4g26540 (Precursor) GN=At4g26540 OS=Arabidopsis thaliana (Mouse-ear cress) PE=1 SV=1	Uncharacterized protein GN=Si013153m.g OS=Setaria italica (Foxtail millet) PE=4 SV=1	PREDICTED: probable LRR receptor-like serine/threonine-protein kinase At4g26540-like [Setaria italica]
comp133096_c0	1.05E-08	3.289471252	up	--	--	"Molecular Function: nucleic acid binding (GO:0003676);; Molecular Function: catalytic activity (GO:0003824);; Biological Process: DNA metabolic process (GO:0006259);; Cellular Component: plastid (GO:0009536);; "	--	Vegetative cell wall protein gp1 (Precursor) GN=GP1 OS=Chlamydomonas reinhardtii (Chlamydomonas smithii) PE=2 SV=1	Putative copia-type polyprotein GN=OSJNBa0020E23.19 OS=Oryza sativa subsp. japonica (Rice) PE=4 SV=1	Putative copia-type polyprotein [Oryza sativa Japonica Group]
comp231873_c0	0.004339069	1.806252516	up	--	--	--	--	Trans-splicing factor Raa3, chloroplastic (Precursor) GN=RAA3 OS=Chlamydomonas reinhardtii (Chlamydomonas smithii) PE=1 SV=1	Uncharacterized protein OS=Oryza glaberrima (African rice) PE=4 SV=1	Os09g0324300 [Oryza sativa Japonica Group] 
comp133245_c0	0.009242533	2.549716361	up	--	--	--	--	--	--	--
comp129966_c0	0.000144707	2.25698043	up	--	--	--	--	Early nodulin-93 OS=Glycine max (Soybean) PE=2 SV=1	Uncharacterized protein GN=Si007555m.g OS=Setaria italica (Foxtail millet) PE=4 SV=1	hypothetical protein OsI_21583 [Oryza sativa Indica Group] 
comp224029_c0	1.74E-05	-2.57406495	down	--	--	"Molecular Function: protein serine/threonine kinase activity (GO:0004674);; Molecular Function: protein tyrosine kinase activity (GO:0004713);; Molecular Function: ATP binding (GO:0005524);; Cellular Component: cell wall (GO:0005618);; Cellular Component: cytosol (GO:0005829);; Cellular Component: plasma membrane (GO:0005886);; Biological Process: polysaccharide metabolic process (GO:0005976);; Biological Process: protein phosphorylation (GO:0006468);; Biological Process: plant-type cell wall organization (GO:0009664);; Biological Process: tissue development (GO:0009888);; Cellular Component: cytoplasmic membrane-bounded vesicle (GO:0016023);; Biological Process: regulation of growth (GO:0040008);; Cellular Component: intracellular organelle (GO:0043229);; Biological Process: cellular macromolecule metabolic process (GO:0044260);; Biological Process: organ development (GO:0048513);; Biological Process: developmental cell growth (GO:0048588);; Biological Process: response to stimulus (GO:0050896);; Biological Process: multi-organism process (GO:0051704);; Biological Process: developmental growth involved in morphogenesis (GO:0060560);; Biological Process: regulation of biological quality (GO:0065008);; "	--	Probable leucine-rich repeat receptor-like protein kinase At1g68400 (Precursor) GN=At1g68400 OS=Arabidopsis thaliana (Mouse-ear cress) PE=2 SV=1	Uncharacterized protein GN=Si034593m.g OS=Setaria italica (Foxtail millet) PE=4 SV=1	PREDICTED: inactive leucine-rich repeat receptor-like serine/threonine-protein kinase At1g60630-like isoform X3 [Setaria italica]
comp191492_c1	7.53E-13	5.542849946	up	[K]	Transcription 	"Biological Process: cellular macromolecule biosynthetic process (GO:0034645);; Biological Process: regulation of RNA biosynthetic process (GO:2001141);; "	--	RNA polymerase sigma factor sigB (Precursor) GN=At1g08540 OS=Arabidopsis thaliana (Mouse-ear cress) PE=2 SV=2	Putative uncharacterized protein (Fragment) GN=AURANDRAFT_71291 OS=Aureococcus anophagefferens (Harmful bloom alga) PE=4 SV=1	hypothetical protein AURANDRAFT_71291, partial [Aureococcus anophagefferens]
comp214494_c0	0.004313804	-3.727528392	down	--	--	"Molecular Function: peroxidase activity (GO:0004601);; Molecular Function: binding (GO:0005488);; Cellular Component: cell wall (GO:0005618);; Cellular Component: mitochondrion (GO:0005739);; Biological Process: defense response (GO:0006952);; Biological Process: response to oxidative stress (GO:0006979);; Biological Process: flower development (GO:0009908);; Molecular Function: heme binding (GO:0020037);; Cellular Component: intracellular membrane-bounded organelle (GO:0043231);; Biological Process: cellular metabolic process (GO:0044237);; Cellular Component: cytoplasmic part (GO:0044444);; Molecular Function: metal ion binding (GO:0046872);; Biological Process: response to other organism (GO:0051707);; Biological Process: oxidation-reduction process (GO:0055114);; "	--	Cationic peroxidase SPC4 (Precursor) GN=Sb03g046810 OS=Sorghum bicolor (Sorghum) PE=1 SV=2	Uncharacterized protein GN=Si022615m.g OS=Setaria italica (Foxtail millet) PE=3 SV=1	PREDICTED: peroxidase 2-like [Setaria italica]
comp215587_c0	7.40E-13	-5.7858815	down	--	--	"Molecular Function: binding (GO:0005488);; Cellular Component: nucleus (GO:0005634);; Biological Process: cellular metabolic process (GO:0044237);; Biological Process: organic substance metabolic process (GO:0071704);; "	--	Protein IQ-DOMAIN 1 GN=IQD1 OS=Arabidopsis thaliana (Mouse-ear cress) PE=1 SV=1	Putative uncharacterized protein Sb04g012650 GN=Sb04g012650 OS=Sorghum bicolor (Sorghum) PE=4 SV=1	hypothetical protein ZEAMMB73_900833 [Zea mays]
comp224609_c0	0.008765927	-2.143502716	down	--	--	--	--	--	--	--
comp229178_c0	0.00036141	-2.410382013	down	--	--	"Molecular Function: N-acetyltransferase activity (GO:0008080);; Biological Process: metabolic process (GO:0008152);; Biological Process: photomorphogenesis (GO:0009640);; Biological Process: response to ethylene stimulus (GO:0009723);; Biological Process: auxin mediated signaling pathway (GO:0009734);; Biological Process: unidimensional cell growth (GO:0009826);; "	--	--	Uncharacterized protein GN=Si035992m.g OS=Setaria italica (Foxtail millet) PE=4 SV=1	PREDICTED: uncharacterized protein LOC101754705 [Setaria italica]
comp218303_c0	1.43E-07	2.83485454	up	--	--	--	--	--	Uncharacterized protein GN=F775_04256 OS=Aegilops tauschii (Tausch's goatgrass) PE=4 SV=1	hypothetical protein F775_04256 [Aegilops tauschii]
comp203001_c1	0.000515542	2.059755916	up	--	--	"Biological Process: response to organic substance (GO:0010033);; Cellular Component: cytoplasmic membrane-bounded vesicle (GO:0016023);; Molecular Function: kinase activity (GO:0016301);; Biological Process: phosphorylation (GO:0016310);; Cellular Component: cell part (GO:0044464);; "	--	Cysteine-rich repeat secretory protein 55 (Precursor) GN=CRRSP55 OS=Arabidopsis thaliana (Mouse-ear cress) PE=2 SV=1	Uncharacterized protein GN=Si022262m.g OS=Setaria italica (Foxtail millet) PE=4 SV=1	PREDICTED: cysteine-rich repeat secretory protein 55-like [Setaria italica]
comp219112_c0	1.29E-07	2.864040614	up	--	--	"Cellular Component: nucleus (GO:0005634);; Cellular Component: plastid (GO:0009536);; Molecular Function: metal ion binding (GO:0046872);; "	--	--	Uncharacterized protein GN=BRADI2G54500 OS=Brachypodium distachyon (Purple false brome) PE=4 SV=1	PREDICTED: zinc finger protein ZAT11-like [Brachypodium distachyon]
comp219333_c0	6.09E-10	3.349072894	up	[F]	Nucleotide transport and metabolism 	"Molecular Function: GMP reductase activity (GO:0003920);; Cellular Component: cytoplasm (GO:0005737);; Biological Process: nucleotide metabolic process (GO:0009117);; Biological Process: cellular biosynthetic process (GO:0044249);; Molecular Function: metal ion binding (GO:0046872);; Biological Process: oxidation-reduction process (GO:0055114);; "	K00088|1e-32|cre:CHLREDRAFT_193467|IMP dehydrogenase (EC:1.1.1.205)	GMP reductase OS=Phytophthora infestans (Potato late blight fungus) PE=2 SV=1	GMP reductase GN=PYU1_G007822 OS=Pythium ultimum PE=3 SV=1	"RecName: Full=GMP reductase; AltName: Full=Guanosine 5&apos;-monophosphate oxidoreductase; Short=Guanosine monophosphate reductase "
comp182522_c0	0.000638437	2.684747345	up	--	--	--	--	--	--	--
comp218233_c0	0.001460192	2.070768352	up	[S]	Function unknown 	"Biological Process: response to stress (GO:0006950);; Biological Process: organelle organization (GO:0006996);; Biological Process: response to cold (GO:0009409);; Biological Process: response to water deprivation (GO:0009414);; Biological Process: response to abiotic stimulus (GO:0009628);; Biological Process: response to abscisic acid stimulus (GO:0009737);; Cellular Component: membrane (GO:0016020);; Cellular Component: cytoplasmic membrane-bounded vesicle (GO:0016023);; Biological Process: hyperosmotic salinity response (GO:0042538);; "	--	Hydrophobic protein LTI6B GN=OSJNBa0069I13.6 OS=Oryza sativa subsp. japonica (Rice) PE=2 SV=1	Stress-induced hydrophobic peptide OS=Cleistogenes songorica PE=4 SV=1	stress-induced hydrophobic peptide [Cleistogenes songorica]
comp164460_c0	0.009246505	-1.76967215	down	--	--	"Cellular Component: cytoplasmic membrane-bounded vesicle (GO:0016023);; "	--	--	Uncharacterized protein GN=Si027051m.g OS=Setaria italica (Foxtail millet) PE=4 SV=1	PREDICTED: uncharacterized protein LOC101758470 [Setaria italica]
comp223550_c0	9.60E-06	2.509167389	up	--	--	--	--	--	Putative uncharacterized protein OS=Zea mays (Maize) PE=4 SV=1	hypothetical protein ZEAMMB73_846123 [Zea mays]
comp224528_c2	0.000533021	2.052656655	up	[C]	Energy production and conversion 	"Cellular Component: mitochondrion (GO:0005739);; Cellular Component: peroxisome (GO:0005777);; Cellular Component: cytosol (GO:0005829);; Biological Process: defense response (GO:0006952);; Biological Process: signal transduction (GO:0007165);; Biological Process: jasmonic acid biosynthetic process (GO:0009695);; Biological Process: response to hormone stimulus (GO:0009725);; Molecular Function: FMN binding (GO:0010181);; Molecular Function: 12-oxophytodienoate reductase activity (GO:0016629);; Biological Process: oxylipin biosynthetic process (GO:0031408);; Biological Process: oxidation-reduction process (GO:0055114);; "	--	12-oxophytodienoate reductase 1 OS=Oryza sativa subsp. japonica (Rice) PE=2 SV=1	Uncharacterized protein OS=Oryza glaberrima (African rice) PE=4 SV=1	Os06g0216300 [Oryza sativa Japonica Group] 
comp231857_c0	0.009824735	-1.760624403	down	[Q]	Secondary metabolites biosynthesis, transport and catabolism 	"Molecular Function: monooxygenase activity (GO:0004497);; Molecular Function: binding (GO:0005488);; Molecular Function: iron ion binding (GO:0005506);; Cellular Component: endoplasmic reticulum (GO:0005783);; Biological Process: steroid biosynthetic process (GO:0006694);; Molecular Function: electron carrier activity (GO:0009055);; Biological Process: response to UV (GO:0009411);; Biological Process: response to water deprivation (GO:0009414);; Biological Process: response to red or far red light (GO:0009639);; Biological Process: abscisic acid metabolic process (GO:0009687);; Biological Process: unidimensional cell growth (GO:0009826);; Biological Process: flower development (GO:0009908);; Molecular Function: (+)-abscisic acid 8'-hydroxylase activity (GO:0010295);; Biological Process: regulation of hormone levels (GO:0010817);; Cellular Component: cytoplasmic membrane-bounded vesicle (GO:0016023);; Molecular Function: oxidoreductase activity, acting on paired donors, with incorporation or reduction of molecular oxygen (GO:0016705);; Molecular Function: heme binding (GO:0020037);; Biological Process: cell differentiation (GO:0030154);; Biological Process: small molecule biosynthetic process (GO:0044283);; Biological Process: external encapsulating structure organization (GO:0045229);; Biological Process: organ development (GO:0048513);; Biological Process: anatomical structure formation involved in morphogenesis (GO:0048646);; Biological Process: release of seed from dormancy (GO:0048838);; Biological Process: defense response to fungus (GO:0050832);; Biological Process: oxidation-reduction process (GO:0055114);; "	--	Ent-kaurenoic acid oxidase 1 GN=KAO1 OS=Hordeum vulgare (Barley) PE=1 SV=1	cDNA clone:J023042H12, full insert sequence GN=LOC_Os10g23180 OS=Oryza sativa subsp. japonica (Rice) PE=2 SV=1	TPA: putative cytochrome P450 superfamily protein [Zea mays]
comp183494_c0	0.001367386	-2.667566333	down	--	--	"Molecular Function: nucleic acid binding (GO:0003676);; Molecular Function: protein binding (GO:0005515);; Cellular Component: extracellular region (GO:0005576);; Cellular Component: nucleus (GO:0005634);; Biological Process: response to osmotic stress (GO:0006970);; Cellular Component: plant-type cell wall (GO:0009505);; Cellular Component: plasmodesma (GO:0009506);; Biological Process: regulation of flower development (GO:0009909);; Biological Process: response to metal ion (GO:0010038);; Biological Process: gene expression (GO:0010467);; Biological Process: RNA metabolic process (GO:0016070);; Molecular Function: kinase activity (GO:0016301);; Biological Process: cytoplasmic transport (GO:0016482);; Molecular Function: histone-lysine N-methyltransferase activity (GO:0018024);; Biological Process: aromatic compound biosynthetic process (GO:0019438);; Biological Process: macromolecule localization (GO:0033036);; Biological Process: histone lysine methylation (GO:0034968);; Biological Process: regulation of programmed cell death (GO:0043067);; Biological Process: cellular lipid metabolic process (GO:0044255);; Cellular Component: cytoplasmic part (GO:0044444);; Biological Process: innate immune response (GO:0045087);; Molecular Function: metal ion binding (GO:0046872);; Biological Process: gametophyte development (GO:0048229);; Biological Process: floral organ development (GO:0048437);; Biological Process: floral whorl development (GO:0048438);; Biological Process: phyllome development (GO:0048827);; Biological Process: regulation of macromolecule metabolic process (GO:0060255);; Biological Process: organic substance transport (GO:0071702);; "	--	Pollen-specific protein SF3 GN=SF3 OS=Helianthus annuus (Common sunflower) PE=2 SV=1	Uncharacterized protein OS=Medicago truncatula (Barrel medic) PE=2 SV=1	GATA type zinc finger transcription factor family protein [Theobroma cacao]
comp223916_c1	0.002079229	-2.182042738	down	[J]	Translation, ribosomal structure and biogenesis 	"Molecular Function: ATP binding (GO:0005524);; Cellular Component: mitochondrion (GO:0005739);; Cellular Component: vacuolar membrane (GO:0005774);; Cellular Component: cytosol (GO:0005829);; Cellular Component: plasma membrane (GO:0005886);; Biological Process: ATP catabolic process (GO:0006200);; Biological Process: protein targeting to membrane (GO:0006612);; Biological Process: transport (GO:0006810);; Biological Process: drug transmembrane transport (GO:0006855);; Biological Process: cellular response to nitrogen starvation (GO:0006995);; Biological Process: response to water deprivation (GO:0009414);; Cellular Component: plasmodesma (GO:0009506);; Biological Process: detection of biotic stimulus (GO:0009595);; Biological Process: salicylic acid biosynthetic process (GO:0009697);; Biological Process: response to ethylene stimulus (GO:0009723);; Biological Process: abscisic acid mediated signaling pathway (GO:0009738);; Biological Process: response to sucrose stimulus (GO:0009744);; Biological Process: response to glucose stimulus (GO:0009749);; Biological Process: response to fructose stimulus (GO:0009750);; Biological Process: defense response to fungus, incompatible interaction (GO:0009817);; Biological Process: systemic acquired resistance, salicylic acid mediated signaling pathway (GO:0009862);; Biological Process: jasmonic acid mediated signaling pathway (GO:0009867);; Cellular Component: chloroplast envelope (GO:0009941);; Biological Process: positive regulation of flavonoid biosynthetic process (GO:0009963);; Biological Process: response to ozone (GO:0010193);; Biological Process: response to chitin (GO:0010200);; Biological Process: regulation of hydrogen peroxide metabolic process (GO:0010310);; Biological Process: regulation of plant-type hypersensitive response (GO:0010363);; Molecular Function: cadmium ion transmembrane transporter activity (GO:0015086);; Biological Process: cadmium ion transport (GO:0015691);; Biological Process: lead ion transport (GO:0015692);; Cellular Component: integral to membrane (GO:0016021);; Biological Process: sterol biosynthetic process (GO:0016126);; Biological Process: brassinosteroid biosynthetic process (GO:0016132);; Molecular Function: ATPase activity (GO:0016887);; Biological Process: pentacyclic triterpenoid biosynthetic process (GO:0019745);; Biological Process: cellular cation homeostasis (GO:0030003);; Biological Process: negative regulation of defense response (GO:0031348);; Biological Process: indole glucosinolate catabolic process (GO:0042344);; Biological Process: hyperosmotic salinity response (GO:0042538);; Biological Process: defense response to bacterium (GO:0042742);; Biological Process: negative regulation of programmed cell death (GO:0043069);; Biological Process: negative regulation of MAP kinase activity (GO:0043407);; Biological Process: regulation of multi-organism process (GO:0043900);; Biological Process: plant-type cell wall cellulose metabolic process (GO:0052541);; Biological Process: defense response by callose deposition in cell wall (GO:0052544);; Biological Process: cell wall pectin metabolic process (GO:0052546);; Biological Process: cellular response to indolebutyric acid stimulus (GO:0071366);; Biological Process: abscisic acid transport (GO:0080168);; "	--	Pleiotropic drug resistance protein 15 OS=Oryza sativa subsp. japonica (Rice) PE=2 SV=1	Putative uncharacterized protein GN=OsI_03578 OS=Oryza sativa subsp. indica (Rice) PE=2 SV=1	RecName: Full=Pleiotropic drug resistance protein 15 
comp231934_c0	0.001024163	-2.056891545	down	[Q]	Secondary metabolites biosynthesis, transport and catabolism 	"Biological Process: response to stress (GO:0006950);; Cellular Component: chloroplast stroma (GO:0009570);; Biological Process: response to abiotic stimulus (GO:0009628);; Biological Process: response to auxin stimulus (GO:0009733);; Biological Process: cell wall modification involved in abscission (GO:0009830);; Biological Process: auxin metabolic process (GO:0009850);; Biological Process: auxin polar transport (GO:0009926);; Biological Process: leaf morphogenesis (GO:0009965);; Biological Process: secondary shoot formation (GO:0010223);; Biological Process: carotene catabolic process (GO:0016121);; Biological Process: xanthophyll catabolic process (GO:0016124);; Molecular Function: oxidoreductase activity, acting on single donors with incorporation of molecular oxygen, incorporation of two atoms of oxygen (GO:0016702);; Molecular Function: metal ion binding (GO:0046872);; Biological Process: oxidation-reduction process (GO:0055114);; "	--	Carotenoid cleavage dioxygenase 8 homolog B, chloroplastic (Precursor) GN=OSJNBa0014K08.38 OS=Oryza sativa subsp. japonica (Rice) PE=1 SV=1	Uncharacterized protein GN=Si004644m.g OS=Setaria italica (Foxtail millet) PE=4 SV=1	PREDICTED: carotenoid cleavage dioxygenase 8 homolog B, chloroplastic-like [Setaria italica]
comp216726_c0	1.40E-05	-2.983717161	down	[J]	Translation, ribosomal structure and biogenesis 	"Biological Process: nitrogen compound metabolic process (GO:0006807);; Biological Process: cell wall polysaccharide metabolic process (GO:0010383);; Cellular Component: intrinsic to membrane (GO:0031224);; Cellular Component: intracellular membrane-bounded organelle (GO:0043231);; Biological Process: cellular biosynthetic process (GO:0044249);; Cellular Component: cytoplasmic part (GO:0044444);; Cellular Component: intracellular organelle part (GO:0044446);; "	--	Classical arabinogalactan protein 26 (Precursor) GN=AGP26 OS=Arabidopsis thaliana (Mouse-ear cress) PE=2 SV=2	Putative uncharacterized protein P0504E02.22 GN=P0504E02.22 OS=Oryza sativa subsp. japonica (Rice) PE=4 SV=1	PREDICTED: vegetative cell wall protein gp1-like [Setaria italica]
comp207852_c0	7.36E-08	3.93571316	up	--	--	--	--	--	Putative uncharacterized protein P0610D01.28 GN=P0610D01.28 OS=Oryza sativa subsp. japonica (Rice) PE=4 SV=1	TPA: hypothetical protein ZEAMMB73_053697, partial [Zea mays]
comp217446_c1	0.000584219	-2.191987414	down	--	--	"Molecular Function: binding (GO:0005488);; Cellular Component: nucleus (GO:0005634);; Biological Process: cellular process (GO:0009987);; Cellular Component: cytoplasmic membrane-bounded vesicle (GO:0016023);; Molecular Function: hydrolase activity (GO:0016787);; Cellular Component: intracellular organelle part (GO:0044446);; "	--	Formin-like protein 3 OS=Oryza sativa subsp. japonica (Rice) PE=2 SV=2	Uncharacterized protein GN=Si006190m.g OS=Setaria italica (Foxtail millet) PE=3 SV=1	PREDICTED: aspartic proteinase Asp1-like [Setaria italica]
comp229982_c0	7.28E-05	2.613863456	up	--	--	"Cellular Component: plastid (GO:0009536);; Biological Process: phosphatidylinositol dephosphorylation (GO:0046856);; "	--	--	Putative uncharacterized protein Sb06g017270 GN=Sb06g017270 OS=Sorghum bicolor (Sorghum) PE=3 SV=1	hypothetical protein SORBIDRAFT_06g017270 [Sorghum bicolor] 
comp229080_c1	0.000566311	-2.353707982	down	--	--	"Cellular Component: mitochondrion (GO:0005739);; "	--	--	Uncharacterized protein (Fragment) GN=Si040127m.g OS=Setaria italica (Foxtail millet) PE=4 SV=1	TPA: putative DUF231 domain containing family protein [Zea mays]
comp226825_c1	9.46E-06	-2.91074687	down	--	--	"Molecular Function: nucleotide binding (GO:0000166);; Biological Process: developmental process involved in reproduction (GO:0003006);; Cellular Component: vacuolar membrane (GO:0005774);; Biological Process: cellular glucan metabolic process (GO:0006073);; Biological Process: steroid biosynthetic process (GO:0006694);; Biological Process: phosphorus metabolic process (GO:0006793);; Biological Process: amino acid transport (GO:0006865);; Biological Process: organelle organization (GO:0006996);; Biological Process: pattern specification process (GO:0007389);; Cellular Component: plant-type cell wall (GO:0009505);; Cellular Component: plasmodesma (GO:0009506);; Biological Process: response to symbiotic fungus (GO:0009610);; Biological Process: plant-type cell wall organization (GO:0009664);; Biological Process: response to abscisic acid stimulus (GO:0009737);; Biological Process: root morphogenesis (GO:0010015);; Biological Process: meristem maintenance (GO:0010073);; Biological Process: regulation of hormone levels (GO:0010817);; Cellular Component: membrane (GO:0016020);; Cellular Component: cytoplasmic membrane-bounded vesicle (GO:0016023);; Molecular Function: kinase activity (GO:0016301);; Biological Process: phosphorylation (GO:0016310);; Cellular Component: cytosolic large ribosomal subunit (GO:0022625);; Biological Process: cell wall macromolecule metabolic process (GO:0044036);; Biological Process: cellular protein metabolic process (GO:0044267);; Cellular Component: apical part of cell (GO:0045177);; Biological Process: alcohol biosynthetic process (GO:0046165);; Cellular Component: anchored to plasma membrane (GO:0046658);; Biological Process: developmental cell growth (GO:0048588);; Biological Process: regulation of developmental growth (GO:0048638);; Biological Process: regulation of cellular process (GO:0050794);; Biological Process: regulation of multicellular organismal process (GO:0051239);; Biological Process: developmental growth involved in morphogenesis (GO:0060560);; "	--	Probable inactive receptor kinase At1g48480 (Precursor) GN=RKL1 OS=Arabidopsis thaliana (Mouse-ear cress) PE=1 SV=1	Uncharacterized protein GN=Si015781m.g OS=Setaria italica (Foxtail millet) PE=4 SV=1	PREDICTED: probable inactive receptor kinase At1g48480-like [Setaria italica]
comp222154_c0	0.000294157	2.141114826	up	--	--	"Molecular Function: catalytic activity (GO:0003824);; Biological Process: metabolic process (GO:0008152);; Biological Process: response to abscisic acid stimulus (GO:0009737);; Biological Process: cellular process (GO:0009987);; Molecular Function: amino acid binding (GO:0016597);; Cellular Component: cell part (GO:0044464);; "	--	Arginine/serine-rich protein 45 GN=F19K19.9 OS=Arabidopsis thaliana (Mouse-ear cress) PE=1 SV=1	Uncharacterized protein GN=Si035688m.g OS=Setaria italica (Foxtail millet) PE=4 SV=1	PREDICTED: uncharacterized protein LOC101766229 [Setaria italica]
comp235592_c0	2.83E-08	2.989997052	up	--	--	"Molecular Function: binding (GO:0005488);; Biological Process: anatomical structure morphogenesis (GO:0009653);; Biological Process: cellular component organization (GO:0016043);; Biological Process: cell differentiation (GO:0030154);; Biological Process: multicellular organismal process (GO:0032501);; Cellular Component: intracellular organelle (GO:0043229);; "	--	Pollen-specific leucine-rich repeat extensin-like protein 3 (Precursor) GN=PEX3 OS=Arabidopsis thaliana (Mouse-ear cress) PE=2 SV=1	Uncharacterized protein GN=BRADI5G09800 OS=Brachypodium distachyon (Purple false brome) PE=4 SV=1	hypothetical protein OsI_15861 [Oryza sativa Indica Group]
comp219171_c0	1.59E-05	2.398959414	up	--	--	"Biological Process: anaerobic respiration (GO:0009061);; Biological Process: determination of bilateral symmetry (GO:0009855);; Biological Process: polarity specification of adaxial/abaxial axis (GO:0009944);; Biological Process: meristem initiation (GO:0010014);; Biological Process: regulation of meristem growth (GO:0010075);; "	--	--	Putative uncharacterized protein GN=OsJ_15902 OS=Oryza sativa subsp. japonica (Rice) PE=4 SV=1	TPA: hypothetical protein ZEAMMB73_669467 [Zea mays]
comp210773_c1	6.21E-07	3.527299071	up	[E]	Amino acid transport and metabolism 	"Molecular Function: pyrroline-5-carboxylate reductase activity (GO:0004735);; Cellular Component: cell wall (GO:0005618);; Biological Process: proline biosynthetic process (GO:0006561);; Biological Process: response to heat (GO:0009408);; Biological Process: response to salt stress (GO:0009651);; Biological Process: oxidation-reduction process (GO:0055114);; "	K00286|1e-58|vvi:100258887|hypothetical protein LOC100258887	Pyrroline-5-carboxylate reductase GN=T9L3_100 OS=Arabidopsis thaliana (Mouse-ear cress) PE=2 SV=1	Uncharacterized protein GN=PYU1_G003068 OS=Pythium ultimum PE=4 SV=1	delta-1-pyrroline-5-carboxylate reductase [Phytophthora nicotianae]
comp365594_c0	0.002096576	-2.230145357	down	--	--	--	--	--	Predicted protein OS=Hordeum vulgare var. distichum (Two-rowed barley) PE=2 SV=1	predicted protein [Hordeum vulgare subsp. vulgare] 
comp126317_c0	4.59E-06	4.515294307	up	--	--	--	--	--	--	--
comp231446_c0	0.006289204	1.845162191	up	--	--	"Cellular Component: extracellular region (GO:0005576);; Cellular Component: cell wall (GO:0005618);; Biological Process: response to salt stress (GO:0009651);; Cellular Component: cytoplasmic membrane-bounded vesicle (GO:0016023);; Molecular Function: manganese ion binding (GO:0030145);; Cellular Component: extracellular matrix (GO:0031012);; Molecular Function: nutrient reservoir activity (GO:0045735);; Cellular Component: apoplast (GO:0048046);; "	--	Germin-like protein 8-11 (Precursor) OS=Oryza sativa subsp. japonica (Rice) PE=1 SV=1	Uncharacterized protein GN=ZEAMMB73_378483 OS=Zea mays (Maize) PE=4 SV=1	hypothetical protein ZEAMMB73_378483 [Zea mays]
comp208743_c1	7.17E-05	-3.874082086	down	[RTKL]	--	"Biological Process: polysaccharide biosynthetic process (GO:0000271);; Biological Process: response to molecule of bacterial origin (GO:0002237);; Biological Process: regulation of response to biotic stimulus (GO:0002831);; Biological Process: regionalization (GO:0003002);; Molecular Function: protein serine/threonine kinase activity (GO:0004674);; Molecular Function: receptor signaling protein serine/threonine kinase activity (GO:0004702);; Molecular Function: ATP binding (GO:0005524);; Cellular Component: nucleus (GO:0005634);; Cellular Component: endoplasmic reticulum (GO:0005783);; Biological Process: protein phosphorylation (GO:0006468);; Biological Process: cell surface receptor signaling pathway (GO:0007166);; Cellular Component: chloroplast (GO:0009507);; Biological Process: detection of chemical stimulus (GO:0009593);; Biological Process: detection of biotic stimulus (GO:0009595);; Biological Process: response to abiotic stimulus (GO:0009628);; Biological Process: response to ethylene stimulus (GO:0009723);; Biological Process: response to carbohydrate stimulus (GO:0009743);; Biological Process: hormone-mediated signaling pathway (GO:0009755);; Biological Process: defense response, incompatible interaction (GO:0009814);; Biological Process: unidimensional cell growth (GO:0009826);; Biological Process: regulation of flower development (GO:0009909);; Biological Process: meristem structural organization (GO:0009933);; Biological Process: negative regulation of signal transduction (GO:0009968);; Biological Process: shoot morphogenesis (GO:0010016);; Biological Process: response to inorganic substance (GO:0010035);; Biological Process: regulation of meristem growth (GO:0010075);; Biological Process: response to chitin (GO:0010200);; Biological Process: regulation of cell death (GO:0010941);; Biological Process: regulation of anatomical structure morphogenesis (GO:0022603);; Biological Process: cell differentiation (GO:0030154);; Biological Process: positive regulation of defense response (GO:0031349);; Biological Process: cellular macromolecule biosynthetic process (GO:0034645);; Biological Process: intracellular signal transduction (GO:0035556);; Biological Process: defense response to bacterium (GO:0042742);; Molecular Function: identical protein binding (GO:0042802);; Molecular Function: ion binding (GO:0043167);; Biological Process: regulation of multi-organism process (GO:0043900);; Biological Process: cellular component biogenesis (GO:0044085);; Biological Process: cellular polysaccharide metabolic process (GO:0044264);; Cellular Component: membrane part (GO:0044425);; Cellular Component: intracellular organelle part (GO:0044446);; Biological Process: regulation of innate immune response (GO:0045088);; Biological Process: carboxylic acid biosynthetic process (GO:0046394);; Biological Process: seed development (GO:0048316);; Biological Process: root development (GO:0048364);; Biological Process: cellular process involved in reproduction (GO:0048610);; Biological Process: anther development (GO:0048653);; Biological Process: defense response to fungus (GO:0050832);; Biological Process: regulation of biological quality (GO:0065008);; Biological Process: cellular response to lipid (GO:0071396);; Biological Process: cell wall organization (GO:0071555);; Biological Process: plant-type cell wall organization or biogenesis (GO:0071669);; Molecular Function: carbohydrate derivative binding (GO:0097367);; "	--	Serine/threonine-protein kinase CTR1 GN=CTR1 OS=Arabidopsis thaliana (Mouse-ear cress) PE=1 SV=1	Putative uncharacterized protein Sb02g025985 (Fragment) GN=Sb02g025985 OS=Sorghum bicolor (Sorghum) PE=3 SV=1	PREDICTED: probable serine/threonine-protein kinase DDB_G0267514-like [Setaria italica]
comp231684_c3	0.00173696	-2.089646317	down	--	--	"Molecular Function: monooxygenase activity (GO:0004497);; Molecular Function: iron ion binding (GO:0005506);; Molecular Function: protein binding (GO:0005515);; Cellular Component: extracellular region (GO:0005576);; Biological Process: fatty acid metabolic process (GO:0006631);; Molecular Function: electron carrier activity (GO:0009055);; Cellular Component: membrane (GO:0016020);; Molecular Function: oxidoreductase activity, acting on paired donors, with incorporation or reduction of molecular oxygen (GO:0016705);; Molecular Function: alkane 1-monooxygenase activity (GO:0018685);; Molecular Function: oxygen binding (GO:0019825);; Molecular Function: heme binding (GO:0020037);; Biological Process: oxidation-reduction process (GO:0055114);; "	--	Cytochrome P450 86A2 OS=Arabidopsis thaliana (Mouse-ear cress) PE=2 SV=1	Uncharacterized protein OS=Hordeum vulgare var. distichum (Two-rowed barley) PE=4 SV=1	PREDICTED: cytochrome P450 86A2-like [Brachypodium distachyon]
comp217350_c0	0.002681619	1.925541426	up	--	--	"Molecular Function: homocysteine S-methyltransferase activity (GO:0008898);; Biological Process: methionine biosynthetic process (GO:0009086);; Biological Process: methylation (GO:0032259);; "	K00547|4e-09|osa:4332095|Os03g0221200	Homocysteine S-methyltransferase 1 GN=HMT1 OS=Brassica oleracea var. italica (Broccoli) PE=1 SV=1	Uncharacterized protein GN=Si036632m.g OS=Setaria italica (Foxtail millet) PE=4 SV=1	PREDICTED: homocysteine S-methyltransferase 1-like isoform X1 [Setaria italica] 
comp133259_c0	0.001622941	3.108721722	up	[RTKL]	--	"Biological Process: regionalization (GO:0003002);; Molecular Function: protein serine/threonine kinase activity (GO:0004674);; Molecular Function: signal transducer activity (GO:0004871);; Molecular Function: binding (GO:0005488);; Biological Process: polysaccharide metabolic process (GO:0005976);; Biological Process: cellular protein modification process (GO:0006464);; Biological Process: cell death (GO:0008219);; Biological Process: response to bacterium (GO:0009617);; Biological Process: response to fungus (GO:0009620);; Biological Process: response to abiotic stimulus (GO:0009628);; Biological Process: response to ethylene stimulus (GO:0009723);; Biological Process: response to abscisic acid stimulus (GO:0009737);; Biological Process: response to carbohydrate stimulus (GO:0009743);; Biological Process: hormone-mediated signaling pathway (GO:0009755);; Biological Process: embryo development ending in seed dormancy (GO:0009793);; Biological Process: salicylic acid mediated signaling pathway (GO:0009863);; Biological Process: regulation of signal transduction (GO:0009966);; Biological Process: response to inorganic substance (GO:0010035);; Cellular Component: membrane (GO:0016020);; Biological Process: cellular component organization (GO:0016043);; Biological Process: cell growth (GO:0016049);; Molecular Function: kinase activity (GO:0016301);; Biological Process: phosphorylation (GO:0016310);; Biological Process: regulation of defense response (GO:0031347);; Biological Process: cellular macromolecule biosynthetic process (GO:0034645);; Cellular Component: intracellular membrane-bounded organelle (GO:0043231);; Cellular Component: cytoplasmic part (GO:0044444);; Biological Process: root development (GO:0048364);; Biological Process: meristem development (GO:0048507);; Biological Process: negative regulation of cellular process (GO:0048523);; Biological Process: negative regulation of response to stimulus (GO:0048585);; Biological Process: cellular developmental process (GO:0048869);; Biological Process: developmental growth involved in morphogenesis (GO:0060560);; Biological Process: cellular response to lipid (GO:0071396);; Biological Process: cell wall organization or biogenesis (GO:0071554);; Biological Process: cellular response to alcohol (GO:0097306);; Biological Process: regulation of multicellular organismal development (GO:2000026);; "	--	Serine/threonine-protein kinase HT1 GN=HT1 OS=Arabidopsis thaliana (Mouse-ear cress) PE=1 SV=1	Uncharacterized protein GN=PGSC0003DMG400018644 OS=Solanum tuberosum (Potato) PE=4 SV=1	PREDICTED: serine/threonine-protein kinase TNNI3K-like isoform X1 [Setaria italica]
comp210860_c0	1.80E-08	3.105614188	up	--	--	"Molecular Function: DNA binding (GO:0003677);; Molecular Function: sequence-specific DNA binding transcription factor activity (GO:0003700);; Cellular Component: nucleus (GO:0005634);; Biological Process: regulation of transcription, DNA-dependent (GO:0006355);; Cellular Component: plastid (GO:0009536);; Biological Process: flower development (GO:0009908);; Biological Process: negative regulation of transcription, DNA-dependent (GO:0045892);; Biological Process: leaf development (GO:0048366);; Biological Process: organ development (GO:0048513);; Biological Process: photoperiodism, flowering (GO:0048573);; Biological Process: response to karrikin (GO:0080167);; "	--	B3 domain-containing protein Os06g0107800 OS=Oryza sativa subsp. japonica (Rice) PE=2 SV=2	Putative uncharacterized protein Sb10g000740 GN=Sb10g000740 OS=Sorghum bicolor (Sorghum) PE=4 SV=1	hypothetical protein SORBIDRAFT_10g000740 [Sorghum bicolor] 
comp225440_c1	0.002363769	-3.366032158	down	[RTKL]	--	"Molecular Function: peptide receptor activity (GO:0001653);; Molecular Function: protein serine/threonine kinase activity (GO:0004674);; Molecular Function: transmembrane signaling receptor activity (GO:0004888);; Molecular Function: ATP binding (GO:0005524);; Cellular Component: nucleus (GO:0005634);; Cellular Component: plasma membrane (GO:0005886);; Biological Process: protein phosphorylation (GO:0006468);; Cellular Component: plasmodesma (GO:0009506);; Cellular Component: chloroplast (GO:0009507);; Biological Process: response to wounding (GO:0009611);; Biological Process: response to fungus (GO:0009620);; Biological Process: response to cytokinin stimulus (GO:0009735);; Biological Process: plant-type cell wall modification (GO:0009827);; Biological Process: pollen tube growth (GO:0009860);; Biological Process: protoderm histogenesis (GO:0010068);; Biological Process: cellular cation homeostasis (GO:0030003);; Biological Process: regulation of defense response (GO:0031347);; Biological Process: cuticle development (GO:0042335);; Biological Process: proteasomal ubiquitin-dependent protein catabolic process (GO:0043161);; Biological Process: proteasome assembly (GO:0043248);; Biological Process: protein autophosphorylation (GO:0046777);; Biological Process: shoot development (GO:0048367);; Biological Process: organ formation (GO:0048645);; Biological Process: root hair elongation (GO:0048767);; Biological Process: regulation of unidimensional cell growth (GO:0051510);; Biological Process: response to misfolded protein (GO:0051788);; Biological Process: plant-type cell wall cellulose metabolic process (GO:0052541);; Biological Process: cell wall pectin metabolic process (GO:0052546);; Biological Process: divalent metal ion transport (GO:0070838);; "	--	Probable receptor-like protein kinase At2g42960 GN=At2g42960 OS=Arabidopsis thaliana (Mouse-ear cress) PE=3 SV=1	Uncharacterized protein GN=pk8-b OS=Zea mays (Maize) PE=2 SV=1	putative protein kinase [Zea mays] 
comp233222_c0	0.000507585	2.130070859	up	[GEPR]	--	"Cellular Component: plant-type vacuole (GO:0000325);; Cellular Component: vacuolar membrane (GO:0005774);; Cellular Component: Golgi apparatus (GO:0005794);; Biological Process: calcium ion transport (GO:0006816);; Biological Process: phosphate ion transport (GO:0006817);; Biological Process: Golgi organization (GO:0007030);; Biological Process: response to salt stress (GO:0009651);; Cellular Component: integral to membrane (GO:0016021);; Biological Process: cellular response to phosphate starvation (GO:0016036);; Biological Process: transmembrane transport (GO:0055085);; "	--	SPX domain-containing membrane protein Os06g0129400 OS=Oryza sativa subsp. japonica (Rice) PE=2 SV=1	Uncharacterized protein GN=ZEAMMB73_333656 OS=Zea mays (Maize) PE=4 SV=1	hypothetical protein ZEAMMB73_333656 [Zea mays]
comp216205_c0	1.16E-09	3.3489026	up	[E]	Amino acid transport and metabolism 	"Biological Process: tryptophan biosynthetic process (GO:0000162);; Biological Process: MAPK cascade (GO:0000165);; Molecular Function: tryptophan synthase activity (GO:0004834);; Molecular Function: calcium ion binding (GO:0005509);; Molecular Function: protein binding (GO:0005515);; Cellular Component: nucleus (GO:0005634);; Cellular Component: vacuole (GO:0005773);; Cellular Component: peroxisome (GO:0005777);; Biological Process: tryptophan catabolic process (GO:0006569);; Biological Process: protein targeting to membrane (GO:0006612);; Cellular Component: chloroplast thylakoid membrane (GO:0009535);; Cellular Component: chloroplast stroma (GO:0009570);; Biological Process: gravitropism (GO:0009630);; Biological Process: photomorphogenesis (GO:0009640);; Biological Process: indoleacetic acid biosynthetic process (GO:0009684);; Biological Process: salicylic acid biosynthetic process (GO:0009697);; Biological Process: systemic acquired resistance, salicylic acid mediated signaling pathway (GO:0009862);; Biological Process: jasmonic acid mediated signaling pathway (GO:0009867);; Biological Process: response to chitin (GO:0010200);; Biological Process: regulation of hydrogen peroxide metabolic process (GO:0010310);; Biological Process: regulation of plant-type hypersensitive response (GO:0010363);; Biological Process: detection of bacterium (GO:0016045);; Biological Process: negative regulation of defense response (GO:0031348);; Molecular Function: indole-3-glycerol-phosphate lyase activity (GO:0033984);; Biological Process: response to endoplasmic reticulum stress (GO:0034976);; Biological Process: defense response to bacterium (GO:0042742);; Biological Process: regulation of multi-organism process (GO:0043900);; Biological Process: defense response to fungus (GO:0050832);; Biological Process: defense response by callose deposition in cell wall (GO:0052544);; "	K13222|2e-23|sbi:SORBI_01g005150|hypothetical protein	Indole-3-glycerol phosphate lyase, chloroplastic (Precursor) GN=BX1 OS=Zea mays (Maize) PE=1 SV=2	Putative uncharacterized protein Sb01g005150 GN=Sb01g005150 OS=Sorghum bicolor (Sorghum) PE=3 SV=1	hypothetical protein SORBIDRAFT_01g005150 [Sorghum bicolor] 
comp133066_c0	0.000325234	2.102699988	up	--	--	--	K09422|5e-27|zma:100192609|hypothetical protein LOC100192609	--	Uncharacterized protein GN=Si030584m.g OS=Setaria italica (Foxtail millet) PE=4 SV=1	PREDICTED: myb-related protein 330-like [Setaria italica]
comp217888_c0	0.007976079	-1.849544908	down	--	--	"Molecular Function: protein binding (GO:0005515);; Cellular Component: nucleus (GO:0005634);; Biological Process: transcription, DNA-dependent (GO:0006351);; Biological Process: response to stress (GO:0006950);; Biological Process: signal transduction (GO:0007165);; Biological Process: protein localization (GO:0008104);; Biological Process: response to abiotic stimulus (GO:0009628);; Biological Process: response to gibberellin stimulus (GO:0009739);; Biological Process: post-embryonic development (GO:0009791);; Biological Process: regulation of metabolic process (GO:0019222);; Biological Process: cellular macromolecule biosynthetic process (GO:0034645);; Biological Process: primary metabolic process (GO:0044238);; Biological Process: cellular response to organic substance (GO:0071310);; "	--	Scarecrow-like protein 3 GN=SCL3 OS=Arabidopsis thaliana (Mouse-ear cress) PE=2 SV=1	Uncharacterized protein GN=Si009933m.g OS=Setaria italica (Foxtail millet) PE=4 SV=1	PREDICTED: DELLA protein RGL1-like [Setaria italica]
comp248558_c0	3.16E-10	3.709300583	up	--	--	--	--	--	Uncharacterized protein GN=Si003551m.g OS=Setaria italica (Foxtail millet) PE=4 SV=1	PREDICTED: uncharacterized protein LOC101768688 [Setaria italica]
comp219337_c0	3.46E-07	3.109366753	up	--	--	"Molecular Function: catalytic activity (GO:0003824);; Molecular Function: protein kinase activity (GO:0004672);; Biological Process: cellular component organization (GO:0016043);; Biological Process: macromolecule metabolic process (GO:0043170);; Biological Process: primary metabolic process (GO:0044238);; Cellular Component: cell periphery (GO:0071944);; "	--	Vegetative cell wall protein gp1 (Precursor) GN=GP1 OS=Chlamydomonas reinhardtii (Chlamydomonas smithii) PE=2 SV=1	Uncharacterized protein (Fragment) GN=OB02G20840 OS=Oryza brachyantha PE=4 SV=1	"RecName: Full=Vegetative cell wall protein gp1; AltName: Full=Hydroxyproline-rich glycoprotein 1; Flags: Precursor "
comp196384_c0	0.009567841	1.717065608	up	--	--	--	--	--	--	--
comp230224_c0	0.000195889	-2.670326027	down	[R]	General function prediction only 	"Biological Process: cytokinesis (GO:0000910);; Molecular Function: DNA binding (GO:0003677);; Molecular Function: GTP binding (GO:0005525);; Cellular Component: nucleus (GO:0005634);; Cellular Component: endosome (GO:0005768);; Cellular Component: vacuole (GO:0005773);; Cellular Component: Golgi apparatus (GO:0005794);; Cellular Component: cytosol (GO:0005829);; Cellular Component: plasma membrane (GO:0005886);; Biological Process: small GTPase mediated signal transduction (GO:0007264);; Cellular Component: cell plate (GO:0009504);; Biological Process: systemic acquired resistance (GO:0009627);; Biological Process: plant-type cell wall modification (GO:0009827);; Biological Process: protein transport (GO:0015031);; Molecular Function: hydrolase activity (GO:0016787);; Molecular Function: kinase binding (GO:0019900);; Biological Process: second-messenger-mediated signaling (GO:0019932);; Cellular Component: early endosome membrane (GO:0031901);; Biological Process: endocytic recycling (GO:0032456);; Cellular Component: trans-Golgi network membrane (GO:0032588);; Biological Process: response to endoplasmic reticulum stress (GO:0034976);; Cellular Component: apical part of cell (GO:0045177);; Cellular Component: exocytic vesicle (GO:0070382);; Biological Process: regulation of pollen tube growth (GO:0080092);; Cellular Component: pollen tube tip (GO:0090404);; "	--	Ras-related protein RABA3 GN=RABA3 OS=Arabidopsis thaliana (Mouse-ear cress) PE=2 SV=1	Uncharacterized protein OS=Musa acuminata subsp. malaccensis (Wild banana) PE=3 SV=1	PREDICTED: ras-related protein RABA3-like [Setaria italica]
comp205615_c0	0.000651172	-3.287766731	down	--	--	"Molecular Function: triglyceride lipase activity (GO:0004806);; Biological Process: triglyceride catabolic process (GO:0019433);; "	--	--	Putative uncharacterized protein AlNc14C205G8793 GN=AlNc14C205G8793 OS=Albugo laibachii Nc14 PE=4 SV=1	"RecName: Full=Cutinase; AltName: Full=Cutin hydrolase; Flags: Precursor "
comp224917_c0	5.39E-05	-4.395032845	down	--	--	"Molecular Function: catalytic activity (GO:0003824);; Biological Process: drug transmembrane transport (GO:0006855);; Molecular Function: drug transmembrane transporter activity (GO:0015238);; Molecular Function: antiporter activity (GO:0015297);; Cellular Component: membrane (GO:0016020);; Cellular Component: aleurone grain membrane (GO:0032578);; "	--	Vegetative cell wall protein gp1 (Precursor) GN=GP1 OS=Chlamydomonas reinhardtii (Chlamydomonas smithii) PE=2 SV=1	Putative uncharacterized protein OS=Zea mays (Maize) PE=4 SV=1	hypothetical protein [Zea mays] 
comp224978_c1	1.35E-09	3.217148729	up	[C]	Energy production and conversion 	"Molecular Function: protein binding (GO:0005515);; Biological Process: pentose-phosphate shunt (GO:0006098);; Biological Process: ferredoxin metabolic process (GO:0006124);; Molecular Function: ferrous iron binding (GO:0008198);; Molecular Function: electron carrier activity (GO:0009055);; Cellular Component: chloroplast (GO:0009507);; Cellular Component: chloroplast stroma (GO:0009570);; Biological Process: abscisic acid biosynthetic process (GO:0009688);; Cellular Component: membrane (GO:0016020);; Biological Process: electron transport chain (GO:0022900);; Molecular Function: metal ion binding (GO:0046872);; Biological Process: Golgi vesicle transport (GO:0048193);; Molecular Function: 2 iron, 2 sulfur cluster binding (GO:0051537);; Biological Process: response to karrikin (GO:0080167);; "	K02639|2e-78|zma:541612|pco072676(750), FDX6	Ferredoxin-6, chloroplastic (Precursor) GN=FDX6 OS=Zea mays (Maize) PE=2 SV=1	Uncharacterized protein GN=Si023534m.g OS=Setaria italica (Foxtail millet) PE=4 SV=1	PREDICTED: ferredoxin-6, chloroplastic-like [Setaria italica]
comp223895_c0	1.43E-10	3.369637558	up	--	--	"Molecular Function: iron ion binding (GO:0005506);; Cellular Component: mitochondrion (GO:0005739);; Cellular Component: Golgi apparatus (GO:0005794);; Cellular Component: plasma membrane (GO:0005886);; Cellular Component: cytoplasmic membrane-bounded vesicle (GO:0016023);; Molecular Function: oxidoreductase activity, acting on paired donors, with incorporation or reduction of molecular oxygen, 2-oxoglutarate as one donor, and incorporation of one atom each of oxygen into both donors (GO:0016706);; Molecular Function: L-ascorbic acid binding (GO:0031418);; Biological Process: oxidation-reduction process (GO:0055114);; "	K00472|0.0|sbi:SORBI_02g005750|hypothetical protein	--	Putative uncharacterized protein Sb02g005750 GN=Sb02g005750 OS=Sorghum bicolor (Sorghum) PE=4 SV=1	hypothetical protein SORBIDRAFT_02g005750 [Sorghum bicolor] 
comp218155_c0	0.003863515	1.831904292	up	--	--	"Cellular Component: PSII associated light-harvesting complex II (GO:0009517);; Biological Process: abscisic acid biosynthetic process (GO:0009688);; Cellular Component: chloroplast envelope (GO:0009941);; Biological Process: photoprotection (GO:0010117);; Biological Process: xanthophyll metabolic process (GO:0016122);; Biological Process: regulation of superoxide anion generation (GO:0032928);; Biological Process: hydrogen peroxide catabolic process (GO:0042744);; "	--	Vegetative cell wall protein gp1 (Precursor) GN=GP1 OS=Chlamydomonas reinhardtii (Chlamydomonas smithii) PE=2 SV=1	Uncharacterized protein GN=Si002759m.g OS=Setaria italica (Foxtail millet) PE=4 SV=1	PREDICTED: uncharacterized protein LOC101761630 [Setaria italica]
comp233862_c1	5.42E-05	2.356586854	up	[V]	Defense mechanisms 	"Biological Process: drug transmembrane transport (GO:0006855);; Molecular Function: drug transmembrane transporter activity (GO:0015238);; Molecular Function: antiporter activity (GO:0015297);; Cellular Component: membrane (GO:0016020);; Molecular Function: transmembrane transporter activity (GO:0022857);; Biological Process: response to chemical stimulus (GO:0042221);; Cellular Component: cell part (GO:0044464);; "	--	MATE efflux family protein 9 GN=F3L12.7 OS=Arabidopsis thaliana (Mouse-ear cress) PE=2 SV=1	Uncharacterized protein OS=Hordeum vulgare var. distichum (Two-rowed barley) PE=4 SV=1	MATE efflux family protein 9 [Triticum urartu]
comp230924_c2	0.005031438	-2.263706543	down	--	--	"Cellular Component: mitochondrion (GO:0005739);; Molecular Function: transferase activity, transferring glycosyl groups (GO:0016757);; "	--	CASP-like protein Os02g0134500 OS=Oryza sativa subsp. japonica (Rice) PE=2 SV=2	Uncharacterized protein OS=Hordeum vulgare var. distichum (Two-rowed barley) PE=4 SV=1	PREDICTED: uncharacterized protein LOC101779596 [Setaria italica]
comp208075_c1	0.008001662	1.789542417	up	[O]	Posttranslational modification, protein turnover, chaperones 	"Molecular Function: structural constituent of ribosome (GO:0003735);; Cellular Component: cell wall (GO:0005618);; Cellular Component: nucleus (GO:0005634);; Cellular Component: nucleolus (GO:0005730);; Cellular Component: vacuolar membrane (GO:0005774);; Cellular Component: Golgi apparatus (GO:0005794);; Cellular Component: ribosome (GO:0005840);; Cellular Component: plasma membrane (GO:0005886);; Biological Process: chromatin silencing (GO:0006342);; Biological Process: translation (GO:0006412);; Biological Process: protein targeting to vacuole (GO:0006623);; Biological Process: nucleotide biosynthetic process (GO:0009165);; Cellular Component: plasmodesma (GO:0009506);; Biological Process: vesicle-mediated transport (GO:0016192);; Cellular Component: cytosolic small ribosomal subunit (GO:0022627);; Biological Process: protein ubiquitination involved in ubiquitin-dependent protein catabolic process (GO:0042787);; Molecular Function: metal ion binding (GO:0046872);; Biological Process: histone H3-K9 methylation (GO:0051567);; Biological Process: plant-type cell wall cellulose metabolic process (GO:0052541);; Biological Process: cell wall pectin metabolic process (GO:0052546);; "	--	Ubiquitin OS=Avena sativa (Oat) PE=1 SV=1	Polyubiquitin 1 (Fragment) OS=Phaseolus vulgaris (Kidney bean) PE=1 SV=1	polyubiquitin 1 [Phaseolus vulgaris]
comp221240_c0	9.84E-05	2.854316591	up	--	--	--	--	--	--	--
comp129322_c0	0	6.379035439	up	--	--	"Biological Process: developmental process involved in reproduction (GO:0003006);; Molecular Function: catalytic activity (GO:0003824);; Biological Process: post-embryonic development (GO:0009791);; Biological Process: primary metabolic process (GO:0044238);; Biological Process: cellular macromolecule metabolic process (GO:0044260);; Biological Process: system development (GO:0048731);; Biological Process: regulation of biological process (GO:0050789);; Biological Process: response to stimulus (GO:0050896);; Biological Process: cell wall organization (GO:0071555);; Cellular Component: cell periphery (GO:0071944);; "	--	Extensin (Precursor) GN=HRGP OS=Zea mays (Maize) PE=2 SV=1	Putative uncharacterized protein Sb04g010730 GN=Sb04g010730 OS=Sorghum bicolor (Sorghum) PE=4 SV=1	hypothetical protein SORBIDRAFT_04g010730 [Sorghum bicolor] 
comp152984_c0	6.26E-05	-2.655131843	down	--	--	--	--	Citrate-binding protein (Precursor) GN=CBP OS=Hevea brasiliensis (Para rubber tree) PE=1 SV=1	Uncharacterized protein GN=Si028260m.g OS=Setaria italica (Foxtail millet) PE=4 SV=1	PREDICTED: citrate-binding protein-like [Setaria italica]
comp229755_c0	0.000234743	-2.233134636	down	--	--	--	--	Arginine/serine-rich protein 45 GN=F19K19.9 OS=Arabidopsis thaliana (Mouse-ear cress) PE=1 SV=1	Uncharacterized protein (Fragment) GN=Si039024m.g OS=Setaria italica (Foxtail millet) PE=4 SV=1	PREDICTED: uncharacterized protein LOC101777146 [Setaria italica]
comp220592_c1	0.003270474	-2.15001516	down	--	--	"Cellular Component: cytoplasm (GO:0005737);; Biological Process: macromolecule biosynthetic process (GO:0009059);; Biological Process: anatomical structure morphogenesis (GO:0009653);; Biological Process: phenylpropanoid biosynthetic process (GO:0009699);; Biological Process: flavonoid biosynthetic process (GO:0009813);; Molecular Function: N-acyltransferase activity (GO:0016410);; Biological Process: primary metabolic process (GO:0044238);; Biological Process: external encapsulating structure organization (GO:0045229);; Molecular Function: agmatine N4-coumaroyltransferase activity (GO:0047634);; Biological Process: system development (GO:0048731);; Molecular Function: O-hydroxycinnamoyltransferase activity (GO:0050737);; Biological Process: regulation of biological process (GO:0050789);; Biological Process: response to stimulus (GO:0050896);; Biological Process: localization (GO:0051179);; "	--	Agmatine coumaroyltransferase-2 GN=ACT-2 OS=Hordeum vulgare (Barley) PE=1 SV=1	Uncharacterized protein GN=Si026367m.g OS=Setaria italica (Foxtail millet) PE=4 SV=1	PREDICTED: agmatine coumaroyltransferase-2-like [Setaria italica]
comp211710_c0	2.45E-09	3.186456682	up	--	--	--	--	--	Uncharacterized protein GN=Si031079m.g OS=Setaria italica (Foxtail millet) PE=4 SV=1	PREDICTED: ethylene-responsive transcription factor RAP2-3-like [Setaria italica]
comp308023_c0	0.001251901	2.66407487	up	[J]	Translation, ribosomal structure and biogenesis 	"Molecular Function: structural constituent of ribosome (GO:0003735);; Cellular Component: ribosome (GO:0005840);; Biological Process: translation (GO:0006412);; Cellular Component: chloroplast (GO:0009507);; Cellular Component: chloroplast stroma (GO:0009570);; Cellular Component: thylakoid (GO:0009579);; Cellular Component: chloroplast envelope (GO:0009941);; "	--	50S ribosomal protein L27, chloroplastic GN=rpl27 OS=Thalassiosira pseudonana (Marine diatom) PE=3 SV=1	50S ribosomal protein L27, chloroplastic GN=rpl27 OS=Kryptoperidinium foliaceum PE=3 SV=1	50S ribosomal protein L27 [Thalassiosira pseudonana] 
comp233130_c0	1.53E-10	3.533373923	up	[J]	Translation, ribosomal structure and biogenesis 	"Molecular Function: RNA binding (GO:0003723);; Cellular Component: ribosome (GO:0005840);; Cellular Component: plastid (GO:0009536);; "	--	50S ribosomal protein L2, chloroplastic GN=rpl2 OS=Oltmannsiellopsis viridis (Marine flagellate) PE=3 SV=1	50S ribosomal protein L2, chloroplastic GN=rpl2 OS=Pedinomonas minor PE=3 SV=1	rpl2 gene product (chloroplast) [Pedinomonas minor] 
comp235053_c1	0.000212543	-2.572113634	down	--	--	"Biological Process: transition metal ion transport (GO:0000041);; Molecular Function: nucleotide binding (GO:0000166);; Biological Process: polysaccharide biosynthetic process (GO:0000271);; Biological Process: response to molecule of bacterial origin (GO:0002237);; Biological Process: regionalization (GO:0003002);; Molecular Function: protein serine/threonine kinase activity (GO:0004674);; Molecular Function: steroid binding (GO:0005496);; Molecular Function: ATP binding (GO:0005524);; Cellular Component: nucleus (GO:0005634);; Cellular Component: endosome (GO:0005768);; Cellular Component: cytosol (GO:0005829);; Cellular Component: plasma membrane (GO:0005886);; Biological Process: starch catabolic process (GO:0005983);; Biological Process: protein phosphorylation (GO:0006468);; Biological Process: defense response (GO:0006952);; Biological Process: response to water deprivation (GO:0009414);; Cellular Component: plasmodesma (GO:0009506);; Cellular Component: chloroplast stroma (GO:0009570);; Biological Process: detection of brassinosteroid stimulus (GO:0009729);; Biological Process: brassinosteroid mediated signaling pathway (GO:0009742);; Biological Process: unidimensional cell growth (GO:0009826);; Biological Process: positive regulation of flower development (GO:0009911);; Biological Process: regulation of meristem structural organization (GO:0009934);; Biological Process: root morphogenesis (GO:0010015);; Biological Process: procambium histogenesis (GO:0010067);; Biological Process: protoderm histogenesis (GO:0010068);; Biological Process: regulation of meristem growth (GO:0010075);; Biological Process: xylem development (GO:0010089);; Biological Process: stomatal complex morphogenesis (GO:0010103);; Biological Process: secondary shoot formation (GO:0010223);; Biological Process: response to UV-B (GO:0010224);; Biological Process: brassinosteroid homeostasis (GO:0010268);; Biological Process: regulation of anion channel activity (GO:0010359);; Biological Process: microsporocyte differentiation (GO:0010480);; Biological Process: pollen exine formation (GO:0010584);; Biological Process: regulation of hormone levels (GO:0010817);; Cellular Component: integral to membrane (GO:0016021);; Molecular Function: beta-amylase activity (GO:0016161);; Molecular Function: protein kinase binding (GO:0019901);; Biological Process: cellular cation homeostasis (GO:0030003);; Molecular Function: receptor serine/threonine kinase binding (GO:0033612);; Biological Process: cellular macromolecule biosynthetic process (GO:0034645);; Biological Process: cuticle development (GO:0042335);; Molecular Function: protein homodimerization activity (GO:0042803);; Cellular Component: protein complex (GO:0043234);; Molecular Function: protein self-association (GO:0043621);; Biological Process: protein autophosphorylation (GO:0046777);; Molecular Function: protein heterodimerization activity (GO:0046982);; Biological Process: leaf development (GO:0048366);; Biological Process: tapetal cell differentiation (GO:0048657);; Biological Process: negative regulation of cell death (GO:0060548);; Biological Process: divalent metal ion transport (GO:0070838);; Biological Process: cell wall organization (GO:0071555);; Biological Process: plant-type cell wall organization or biogenesis (GO:0071669);; Biological Process: regulation of seedling development (GO:1900140);; "	--	Probable LRR receptor-like serine/threonine-protein kinase At4g26540 (Precursor) GN=At4g26540 OS=Arabidopsis thaliana (Mouse-ear cress) PE=1 SV=1	Putative uncharacterized protein Sb02g027710 GN=Sb02g027710 OS=Sorghum bicolor (Sorghum) PE=4 SV=1	hypothetical protein SORBIDRAFT_02g027710 [Sorghum bicolor] 
comp126402_c0	4.04E-05	3.594013462	up	[C]	Energy production and conversion 	"Molecular Function: dihydrolipoyl dehydrogenase activity (GO:0004148);; Molecular Function: glycine dehydrogenase (decarboxylating) activity (GO:0004375);; Molecular Function: oxoglutarate dehydrogenase (succinyl-transferring) activity (GO:0004591);; Molecular Function: pyruvate dehydrogenase activity (GO:0004738);; Molecular Function: copper ion binding (GO:0005507);; Molecular Function: ATP binding (GO:0005524);; Cellular Component: mitochondrial respiratory chain complex I (GO:0005747);; Cellular Component: mitochondrial matrix (GO:0005759);; Cellular Component: Golgi apparatus (GO:0005794);; Cellular Component: glycine cleavage complex (GO:0005960);; Biological Process: pyruvate metabolic process (GO:0006090);; Biological Process: glycolysis (GO:0006096);; Biological Process: 2-oxoglutarate metabolic process (GO:0006103);; Biological Process: protein glycosylation (GO:0006486);; Biological Process: glycine catabolic process (GO:0006546);; Biological Process: isoleucine catabolic process (GO:0006550);; Biological Process: leucine catabolic process (GO:0006552);; Biological Process: L-serine biosynthetic process (GO:0006564);; Biological Process: valine catabolic process (GO:0006574);; Molecular Function: zinc ion binding (GO:0008270);; Biological Process: aerobic respiration (GO:0009060);; Cellular Component: mitochondrial oxoglutarate dehydrogenase complex (GO:0009353);; Cellular Component: chloroplast (GO:0009507);; Biological Process: systemic acquired resistance (GO:0009627);; Biological Process: response to sucrose stimulus (GO:0009744);; Biological Process: response to glucose stimulus (GO:0009749);; Biological Process: response to fructose stimulus (GO:0009750);; Biological Process: response to endoplasmic reticulum stress (GO:0034976);; Cellular Component: mitochondrial nucleoid (GO:0042645);; Biological Process: hydrogen peroxide metabolic process (GO:0042743);; Biological Process: mycelium development (GO:0043581);; Biological Process: cell redox homeostasis (GO:0045454);; Biological Process: response to cadmium ion (GO:0046686);; Cellular Component: apoplast (GO:0048046);; Molecular Function: flavin adenine dinucleotide binding (GO:0050660);; Molecular Function: cobalt ion binding (GO:0050897);; Biological Process: oxidation-reduction process (GO:0055114);; "	K00382|7e-49|cme:CMM299C|dihydrolipoamide dehydrogenase	Dihydrolipoyl dehydrogenase 1, mitochondrial (Precursor) GN=LPD1 OS=Arabidopsis thaliana (Mouse-ear cress) PE=1 SV=2	Dihydrolipoyl dehydrogenase OS=Hordeum vulgare var. distichum (Two-rowed barley) PE=2 SV=1	unnamed protein product [Podospora anserina]
comp271036_c0	0.005817192	2.115726855	up	--	--	--	--	--	Uncharacterized protein OS=Zea mays (Maize) PE=2 SV=1	unknown [Zea mays]
comp208870_c0	0.001204452	2.080860876	up	[G]	Carbohydrate transport and metabolism 	"Molecular Function: phosphogluconate dehydrogenase (decarboxylating) activity (GO:0004616);; Cellular Component: mitochondrion (GO:0005739);; Cellular Component: peroxisome (GO:0005777);; Cellular Component: cytosol (GO:0005829);; Biological Process: pentose-phosphate shunt (GO:0006098);; Biological Process: ER to Golgi vesicle-mediated transport (GO:0006888);; Biological Process: response to cold (GO:0009409);; Biological Process: response to water deprivation (GO:0009414);; Cellular Component: plasmodesma (GO:0009506);; Cellular Component: chloroplast stroma (GO:0009570);; Biological Process: response to salt stress (GO:0009651);; Biological Process: response to abscisic acid stimulus (GO:0009737);; Biological Process: response to sucrose stimulus (GO:0009744);; Biological Process: response to glucose stimulus (GO:0009749);; Biological Process: response to fructose stimulus (GO:0009750);; Biological Process: regulation of anion channel activity (GO:0010359);; Cellular Component: membrane (GO:0016020);; Biological Process: D-gluconate metabolic process (GO:0019521);; Biological Process: amino acid import (GO:0043090);; Biological Process: response to cadmium ion (GO:0046686);; Molecular Function: NADP binding (GO:0050661);; Biological Process: plant-type cell wall cellulose metabolic process (GO:0052541);; Biological Process: cell wall pectin metabolic process (GO:0052546);; "	K00033|0.0|osa:4350528|Os11g0484500	6-phosphogluconate dehydrogenase, decarboxylating 2, chloroplastic (Precursor) GN=G6PGH2 OS=Oryza sativa subsp. japonica (Rice) PE=2 SV=1	6-phosphogluconate dehydrogenase, decarboxylating GN=Sb05g016740 OS=Sorghum bicolor (Sorghum) PE=3 SV=1	PREDICTED: 6-phosphogluconate dehydrogenase, decarboxylating 2, chloroplastic-like [Setaria italica]
comp215058_c0	0.007344489	1.90510553	up	--	--	"Molecular Function: chromatin binding (GO:0003682);; Molecular Function: sequence-specific DNA binding transcription factor activity (GO:0003700);; Biological Process: regulation of transcription, DNA-dependent (GO:0006355);; "	--	Uncharacterized protein At4g22160 GN=At4g22160 OS=Arabidopsis thaliana (Mouse-ear cress) PE=2 SV=2	Uncharacterized protein GN=Si030430m.g OS=Setaria italica (Foxtail millet) PE=4 SV=1	PREDICTED: uncharacterized protein LOC101766022 [Setaria italica]
comp130621_c0	0.00012944	-2.379790066	down	--	--	--	--	--	--	--
comp225166_c5	0.006569125	-2.928188777	down	--	--	"Cellular Component: plastid (GO:0009536);; Cellular Component: cell part (GO:0044464);; "	--	Proline-rich receptor-like protein kinase PERK8 GN=PERK8 OS=Arabidopsis thaliana (Mouse-ear cress) PE=1 SV=1	Uncharacterized protein GN=Si005828m.g OS=Setaria italica (Foxtail millet) PE=4 SV=1	hypothetical protein ZEAMMB73_979725, partial [Zea mays]
comp200249_c0	0.000765738	-2.330244774	down	--	--	--	--	--	cDNA clone:J013056K06, full insert sequence GN=LOC_Os03g46260 OS=Oryza sativa subsp. japonica (Rice) PE=2 SV=1	Os03g0665200 [Oryza sativa Japonica Group] 
comp178060_c0	4.03E-14	6.220289714	up	--	--	--	--	--	--	--
comp221838_c0	0.000550474	2.073016387	up	[K]	Transcription 	"Molecular Function: DNA binding (GO:0003677);; Molecular Function: sequence-specific DNA binding transcription factor activity (GO:0003700);; Molecular Function: protein binding (GO:0005515);; Cellular Component: nucleus (GO:0005634);; Biological Process: transcription, DNA-dependent (GO:0006351);; Biological Process: protein folding (GO:0006457);; Biological Process: response to stress (GO:0006950);; Biological Process: toxin catabolic process (GO:0009407);; Biological Process: response to high light intensity (GO:0009644);; Biological Process: response to chitin (GO:0010200);; Biological Process: heat acclimation (GO:0010286);; Biological Process: regulation of cellular protein metabolic process (GO:0032268);; Biological Process: cellular response to heat (GO:0034605);; Biological Process: cellular response to unfolded protein (GO:0034620);; Biological Process: response to hydrogen peroxide (GO:0042542);; Cellular Component: intracellular part (GO:0044424);; Cellular Component: cytoplasmic part (GO:0044444);; Biological Process: positive regulation of transcription, DNA-dependent (GO:0045893);; Biological Process: cellular response to hypoxia (GO:0071456);; "	--	Heat stress transcription factor A-9 OS=Oryza sativa subsp. japonica (Rice) PE=2 SV=1	Uncharacterized protein OS=Zea mays (Maize) PE=2 SV=1	uncharacterized protein LOC100191641 [Zea mays] 
comp230875_c0	6.02E-05	-2.365504263	down	[E]	Amino acid transport and metabolism 	"Biological Process: response to hypoxia (GO:0001666);; Molecular Function: gamma-glutamyltransferase activity (GO:0003840);; Molecular Function: L-alanine:2-oxoglutarate aminotransferase activity (GO:0004021);; Cellular Component: nucleus (GO:0005634);; Cellular Component: vacuole (GO:0005773);; Cellular Component: peroxisome (GO:0005777);; Cellular Component: cytosol (GO:0005829);; Cellular Component: plasma membrane (GO:0005886);; Biological Process: glutathione catabolic process (GO:0006751);; Biological Process: xenobiotic metabolic process (GO:0006805);; Biological Process: water transport (GO:0006833);; Molecular Function: alanine-glyoxylate transaminase activity (GO:0008453);; Cellular Component: plant-type cell wall (GO:0009505);; Cellular Component: plasmodesma (GO:0009506);; Cellular Component: chloroplast stroma (GO:0009570);; Biological Process: response to wounding (GO:0009611);; Biological Process: response to insect (GO:0009625);; Biological Process: response to salt stress (GO:0009651);; Biological Process: response to fructose stimulus (GO:0009750);; Biological Process: photorespiration (GO:0009853);; Biological Process: systemic acquired resistance, salicylic acid mediated signaling pathway (GO:0009862);; Biological Process: myo-inositol hexakisphosphate biosynthetic process (GO:0010264);; Molecular Function: glutathione gamma-glutamylcysteinyltransferase activity (GO:0016756);; Biological Process: cysteine biosynthetic process (GO:0019344);; Biological Process: negative regulation of defense response (GO:0031348);; Biological Process: glutathione transmembrane transport (GO:0034775);; Biological Process: hydrogen peroxide catabolic process (GO:0042744);; Biological Process: cellular lipid catabolic process (GO:0044242);; Molecular Function: glycine:2-oxoglutarate aminotransferase activity (GO:0047958);; Cellular Component: apoplast (GO:0048046);; "	K00681|0.0|sbi:SORBI_03g006000|hypothetical protein	Gamma-glutamyltranspeptidase 3 GN=F17A13.30 OS=Arabidopsis thaliana (Mouse-ear cress) PE=2 SV=1	Uncharacterized protein GN=Si000659m.g OS=Setaria italica (Foxtail millet) PE=4 SV=1	PREDICTED: gamma-glutamyltranspeptidase 3-like isoform X1 [Setaria italica] 
comp472075_c0	0.006133771	-3.665591194	down	--	--	--	--	Formin-like protein 5 GN=P0453E05.107 OS=Oryza sativa subsp. japonica (Rice) PE=2 SV=2	Uncharacterized protein (Fragment) GN=OB04G37630 OS=Oryza brachyantha PE=4 SV=1	--
comp226384_c0	1.21E-05	2.440142037	up	--	--	"Cellular Component: mitochondrion (GO:0005739);; Cellular Component: endosome (GO:0005768);; Cellular Component: Golgi apparatus (GO:0005794);; Cellular Component: trans-Golgi network (GO:0005802);; Biological Process: pollen development (GO:0009555);; Biological Process: pollen tube growth (GO:0009860);; Biological Process: tissue development (GO:0009888);; Biological Process: homogalacturonan biosynthetic process (GO:0010289);; Biological Process: glucuronoxylan metabolic process (GO:0010413);; Molecular Function: transferase activity, transferring glycosyl groups (GO:0016757);; Biological Process: xylan biosynthetic process (GO:0045492);; Molecular Function: polygalacturonate 4-alpha-galacturonosyltransferase activity (GO:0047262);; Cellular Component: pollen tube (GO:0090406);; "	--	Probable galacturonosyltransferase 9 OS=Arabidopsis thaliana (Mouse-ear cress) PE=2 SV=1	Uncharacterized protein GN=Si020048m.g OS=Setaria italica (Foxtail millet) PE=4 SV=1	PREDICTED: probable galacturonosyltransferase 9-like [Setaria italica]
comp244923_c0	2.51E-05	-2.504621885	down	--	--	"Molecular Function: copper ion binding (GO:0005507);; Cellular Component: mitochondrion (GO:0005739);; Cellular Component: vacuole (GO:0005773);; Molecular Function: electron carrier activity (GO:0009055);; Cellular Component: plasmodesma (GO:0009506);; Cellular Component: chloroplast (GO:0009507);; Cellular Component: cytoplasmic membrane-bounded vesicle (GO:0016023);; Biological Process: electron transport chain (GO:0022900);; Biological Process: primary metabolic process (GO:0044238);; Biological Process: cellular biosynthetic process (GO:0044249);; Biological Process: secondary metabolite biosynthetic process (GO:0044550);; Cellular Component: anchored to plasma membrane (GO:0046658);; Cellular Component: apoplast (GO:0048046);; Biological Process: response to stimulus (GO:0050896);; "	--	Blue copper protein (Precursor) OS=Pisum sativum (Garden pea) PE=2 SV=1	Uncharacterized protein GN=OB02G33510 OS=Oryza brachyantha PE=4 SV=1	PREDICTED: blue copper protein-like [Setaria italica]
comp214548_c0	6.93E-05	-2.372924132	down	--	--	--	--	--	Uncharacterized protein GN=Solyc11g010390.1 OS=Solanum lycopersicum (Tomato) PE=4 SV=1	--
comp225279_c0	0.000668487	2.063364509	up	--	--	"Biological Process: respiratory burst involved in defense response (GO:0002679);; Molecular Function: DNA binding (GO:0003677);; Molecular Function: sequence-specific DNA binding transcription factor activity (GO:0003700);; Cellular Component: nucleus (GO:0005634);; Biological Process: transcription, DNA-dependent (GO:0006351);; Biological Process: multicellular organismal development (GO:0007275);; Biological Process: response to water deprivation (GO:0009414);; Biological Process: response to wounding (GO:0009611);; Biological Process: abscisic acid mediated signaling pathway (GO:0009738);; Biological Process: response to brassinosteroid stimulus (GO:0009741);; Biological Process: response to salicylic acid stimulus (GO:0009751);; Biological Process: response to jasmonic acid stimulus (GO:0009753);; Biological Process: response to chitin (GO:0010200);; Biological Process: regulation of cell death (GO:0010941);; Biological Process: cellular response to heat (GO:0034605);; Biological Process: intracellular signal transduction (GO:0035556);; Biological Process: hyperosmotic salinity response (GO:0042538);; Biological Process: defense response to bacterium (GO:0042742);; Biological Process: positive regulation of transcription, DNA-dependent (GO:0045893);; Biological Process: cellular response to freezing (GO:0071497);; Biological Process: regulation of primary metabolic process (GO:0080090);; Biological Process: regulation of cellular macromolecule biosynthetic process (GO:2000112);; "	--	Ethylene-responsive transcription factor ERF014 GN=ERF014 OS=Arabidopsis thaliana (Mouse-ear cress) PE=2 SV=1	Uncharacterized protein GN=Si007977m.g OS=Setaria italica (Foxtail millet) PE=4 SV=1	PREDICTED: ethylene-responsive transcription factor ERF014-like [Setaria italica]
comp230305_c0	0.000120596	2.202276174	up	--	--	"Cellular Component: cytoplasmic membrane-bounded vesicle (GO:0016023);; "	--	Arginine/serine-rich protein 45 GN=F19K19.9 OS=Arabidopsis thaliana (Mouse-ear cress) PE=1 SV=1	Uncharacterized protein GN=Si020727m.g OS=Setaria italica (Foxtail millet) PE=4 SV=1	PREDICTED: uncharacterized protein LOC101757316 [Setaria italica]
comp237581_c0	4.68E-09	4.526738432	up	[O]	Posttranslational modification, protein turnover, chaperones 	--	--	Ubiquitin (Precursor) OS=Triticum aestivum (Wheat) PE=3 SV=2	Ubiquitin 10 (Fragment) GN=UBQ10 OS=Echinochloa phyllopogon PE=2 SV=1	ubiquitin [Phanerochaete chrysosporium]
comp217072_c1	0.005051985	-1.877414543	down	--	--	--	--	--	Uncharacterized protein GN=Si034382m.g OS=Setaria italica (Foxtail millet) PE=4 SV=1	PREDICTED: trihelix transcription factor GTL1-like isoform X1 [Setaria italica]
comp218294_c0	0.007343842	-2.001985076	down	--	--	"Molecular Function: protein binding (GO:0005515);; Cellular Component: integral to plasma membrane (GO:0005887);; Biological Process: calcium ion transport (GO:0006816);; Biological Process: copper ion transport (GO:0006825);; Biological Process: Golgi organization (GO:0007030);; Molecular Function: sucrose transmembrane transporter activity (GO:0008515);; Biological Process: carbohydrate transport (GO:0008643);; Cellular Component: plastid (GO:0009536);; Biological Process: pollen development (GO:0009555);; Biological Process: response to salt stress (GO:0009651);; Biological Process: anther dehiscence (GO:0009901);; Biological Process: leaf senescence (GO:0010150);; Biological Process: sucrose transport (GO:0015770);; Cellular Component: cytoplasmic membrane-bounded vesicle (GO:0016023);; Biological Process: cellular cation homeostasis (GO:0030003);; Biological Process: defense response to bacterium (GO:0042742);; Molecular Function: sugar transmembrane transporter activity (GO:0051119);; Biological Process: cellular response to abscisic acid stimulus (GO:0071215);; Biological Process: cellular response to salicylic acid stimulus (GO:0071446);; Biological Process: cellular response to osmotic stress (GO:0071470);; "	--	Bidirectional sugar transporter SWEET15 OS=Oryza sativa subsp. japonica (Rice) PE=2 SV=1	Uncharacterized protein GN=Si017821m.g OS=Setaria italica (Foxtail millet) PE=4 SV=1	PREDICTED: bidirectional sugar transporter SWEET15-like [Setaria italica]
comp216918_c2	0.009890524	2.662508131	up	[J]	Translation, ribosomal structure and biogenesis 	"Molecular Function: translation elongation factor activity (GO:0003746);; Molecular Function: GTPase activity (GO:0003924);; Molecular Function: ATP binding (GO:0005524);; Molecular Function: GTP binding (GO:0005525);; Cellular Component: cell wall (GO:0005618);; Cellular Component: nucleus (GO:0005634);; Cellular Component: mitochondrion (GO:0005739);; Cellular Component: cytosol (GO:0005829);; Biological Process: GTP catabolic process (GO:0006184);; Biological Process: translation (GO:0006412);; Biological Process: translational elongation (GO:0006414);; Molecular Function: zinc ion binding (GO:0008270);; Biological Process: pyrimidine ribonucleotide biosynthetic process (GO:0009220);; Cellular Component: chloroplast thylakoid (GO:0009534);; Cellular Component: plastid (GO:0009536);; Cellular Component: membrane (GO:0016020);; Biological Process: response to cadmium ion (GO:0046686);; Molecular Function: cobalt ion binding (GO:0050897);; "	K02358|1e-112|ota:Ot05g04960|elongation factor Tu (ISS)	Elongation factor Tu, cyanelle GN=tufA OS=Cyanophora paradoxa PE=3 SV=2	Elongation factor Tu GN=POPTRDRAFT_793806 OS=Populus trichocarpa (Western balsam poplar) PE=3 SV=1	hypothetical protein CHLNCDRAFT_19551, partial [Chlorella variabilis]
comp214679_c0	0.000125523	-3.5162266	down	--	--	"Molecular Function: serine-type endopeptidase activity (GO:0004252);; Cellular Component: cell wall (GO:0005618);; Biological Process: proteolysis (GO:0006508);; Cellular Component: plant-type cell wall (GO:0009505);; Cellular Component: cytoplasmic membrane-bounded vesicle (GO:0016023);; Molecular Function: identical protein binding (GO:0042802);; Biological Process: negative regulation of catalytic activity (GO:0043086);; Cellular Component: apoplast (GO:0048046);; Biological Process: mucilage metabolic process involved seed coat development (GO:0048359);; Biological Process: mucilage extrusion from seed coat (GO:0080001);; "	--	Cucumisin (Precursor) OS=Cucumis melo (Muskmelon) PE=1 SV=1	Uncharacterized protein GN=OB05G25620 OS=Oryza brachyantha PE=4 SV=1	putative subtilase family protein [Zea mays]
comp200239_c0	0.002170004	-3.843954585	down	--	--	"Molecular Function: binding (GO:0005488);; Biological Process: cellular process (GO:0009987);; "	--	Arginine/serine-rich protein 45 GN=F19K19.9 OS=Arabidopsis thaliana (Mouse-ear cress) PE=1 SV=1	Uncharacterized protein GN=Si010533m.g OS=Setaria italica (Foxtail millet) PE=4 SV=1	PREDICTED: transcription factor FER-LIKE IRON DEFICIENCY-INDUCED TRANSCRIPTION FACTOR-like [Setaria italica]
comp229685_c0	0.001075868	1.98578396	up	--	--	"Biological Process: immune system process (GO:0002376);; Molecular Function: protein serine/threonine kinase activity (GO:0004674);; Molecular Function: ATP binding (GO:0005524);; Cellular Component: nucleus (GO:0005634);; Cellular Component: vacuole (GO:0005773);; Cellular Component: cytosol (GO:0005829);; Cellular Component: plasma membrane (GO:0005886);; Biological Process: defense response (GO:0006952);; Cellular Component: plasmodesma (GO:0009506);; Biological Process: pollen-pistil interaction (GO:0009875);; Biological Process: response to organic substance (GO:0010033);; Cellular Component: cytoplasmic membrane-bounded vesicle (GO:0016023);; Biological Process: cellular membrane organization (GO:0016044);; Molecular Function: ubiquitin protein ligase binding (GO:0031625);; Biological Process: cellular protein localization (GO:0034613);; Biological Process: regulation of programmed cell death (GO:0043067);; Biological Process: protein autophosphorylation (GO:0046777);; Biological Process: recognition of pollen (GO:0048544);; Biological Process: cellular response to stimulus (GO:0051716);; "	--	Receptor-like serine/threonine-protein kinase SD1-8 (Precursor) GN=T6K22.110 OS=Arabidopsis thaliana (Mouse-ear cress) PE=1 SV=1	Serine/threonine-protein kinase GN=Sb01g016720 OS=Sorghum bicolor (Sorghum) PE=3 SV=1	PREDICTED: receptor-like serine/threonine-protein kinase SD1-8-like [Setaria italica]
comp233252_c1	0.001502961	-2.241079755	down	--	--	"Biological Process: MAPK cascade (GO:0000165);; Molecular Function: protein serine/threonine kinase activity (GO:0004674);; Molecular Function: transmembrane receptor protein serine/threonine kinase activity (GO:0004675);; Molecular Function: ATP binding (GO:0005524);; Cellular Component: extracellular region (GO:0005576);; Cellular Component: mitochondrion (GO:0005739);; Cellular Component: plasma membrane (GO:0005886);; Biological Process: regulation of transcription, DNA-dependent (GO:0006355);; Biological Process: protein phosphorylation (GO:0006468);; Biological Process: N-terminal protein myristoylation (GO:0006499);; Biological Process: protein targeting to membrane (GO:0006612);; Biological Process: iron ion transport (GO:0006826);; Biological Process: amino acid transport (GO:0006865);; Biological Process: cellular membrane fusion (GO:0006944);; Biological Process: cellular response to nitrogen starvation (GO:0006995);; Biological Process: transmembrane receptor protein tyrosine kinase signaling pathway (GO:0007169);; Cellular Component: plasmodesma (GO:0009506);; Biological Process: pollen development (GO:0009555);; Biological Process: response to insect (GO:0009625);; Biological Process: salicylic acid biosynthetic process (GO:0009697);; Biological Process: systemic acquired resistance, salicylic acid mediated signaling pathway (GO:0009862);; Biological Process: jasmonic acid mediated signaling pathway (GO:0009867);; Biological Process: response to zinc ion (GO:0010043);; Biological Process: cellular response to iron ion starvation (GO:0010106);; Biological Process: response to nitrate (GO:0010167);; Biological Process: regulation of hydrogen peroxide metabolic process (GO:0010310);; Biological Process: regulation of plant-type hypersensitive response (GO:0010363);; Biological Process: nitrate transport (GO:0015706);; Cellular Component: membrane (GO:0016020);; Molecular Function: carbohydrate binding (GO:0030246);; Biological Process: endoplasmic reticulum unfolded protein response (GO:0030968);; Biological Process: regulation of protein dephosphorylation (GO:0035304);; Biological Process: negative regulation of programmed cell death (GO:0043069);; Biological Process: protein autophosphorylation (GO:0046777);; Biological Process: defense response to fungus (GO:0050832);; Biological Process: cellular response to ethylene stimulus (GO:0071369);; Biological Process: cellular response to salt stress (GO:0071472);; Biological Process: regulation of stomatal closure (GO:0090333);; Biological Process: negative regulation of defense response to bacterium (GO:1900425);; "	--	L-type lectin-domain containing receptor kinase IV.1 (Precursor) GN=F13M22.21 OS=Arabidopsis thaliana (Mouse-ear cress) PE=1 SV=1	Uncharacterized protein GN=Si034465m.g OS=Setaria italica (Foxtail millet) PE=3 SV=1	PREDICTED: L-type lectin-domain containing receptor kinase IV.1-like [Setaria italica]
comp195848_c0	0.000117694	-2.291070615	down	[S]	Function unknown 	"Cellular Component: vacuolar membrane (GO:0005774);; Biological Process: ion transport (GO:0006811);; Cellular Component: integral to membrane (GO:0016021);; Biological Process: iron ion homeostasis (GO:0055072);; Biological Process: cellular response to iron ion (GO:0071281);; Biological Process: cellular response to ethylene stimulus (GO:0071369);; Biological Process: cellular response to nitric oxide (GO:0071732);; "	--	Vacuolar iron transporter homolog 5 GN=OSJNBa0070M12.11 OS=Oryza sativa subsp. japonica (Rice) PE=2 SV=3	Putative uncharacterized protein Sb06g033760 GN=Sb06g033760 OS=Sorghum bicolor (Sorghum) PE=4 SV=1	hypothetical protein SORBIDRAFT_06g033760 [Sorghum bicolor] 
comp129381_c0	6.07E-06	-3.116116651	down	--	--	"Cellular Component: nucleus (GO:0005634);; "	--	Arginine/serine-rich protein 45 GN=F19K19.9 OS=Arabidopsis thaliana (Mouse-ear cress) PE=1 SV=1	Uncharacterized protein GN=Si017386m.g OS=Setaria italica (Foxtail millet) PE=4 SV=1	PREDICTED: uncharacterized protein LOC101764232 [Setaria italica]
comp266858_c0	0.002508439	-2.108167995	down	--	--	"Cellular Component: extracellular region (GO:0005576);; Cellular Component: cell wall (GO:0005618);; Biological Process: signal transduction (GO:0007165);; Cellular Component: plasmodesma (GO:0009506);; Biological Process: systemic acquired resistance (GO:0009627);; Biological Process: anthocyanin-containing compound biosynthetic process (GO:0009718);; Biological Process: regulation of biosynthetic process (GO:0009889);; Biological Process: response to organic substance (GO:0010033);; Cellular Component: membrane (GO:0016020);; Cellular Component: cytoplasmic membrane-bounded vesicle (GO:0016023);; Biological Process: cellular component organization (GO:0016043);; Biological Process: aromatic compound biosynthetic process (GO:0019438);; Biological Process: regulation of cellular metabolic process (GO:0031323);; Biological Process: regulation of defense response (GO:0031347);; Biological Process: cellular macromolecule metabolic process (GO:0044260);; Biological Process: response to other organism (GO:0051707);; Biological Process: regulation of macromolecule metabolic process (GO:0060255);; Biological Process: regulation of primary metabolic process (GO:0080090);; "	--	Thaumatin-like protein (Precursor) GN=At1g18250 OS=Arabidopsis thaliana (Mouse-ear cress) PE=2 SV=2	Putative uncharacterized protein GN=OsI_24266 OS=Oryza sativa subsp. indica (Rice) PE=4 SV=1	hypothetical protein OsI_24266 [Oryza sativa Indica Group]
comp209573_c0	0.004303266	-2.815827638	down	[O]	Posttranslational modification, protein turnover, chaperones 	"Biological Process: response to heat (GO:0009408);; Biological Process: response to high light intensity (GO:0009644);; Biological Process: heat acclimation (GO:0010286);; Biological Process: response to hydrogen peroxide (GO:0042542);; Biological Process: protein oligomerization (GO:0051259);; "	--	18.9 kDa heat shock protein OS=Oryza sativa subsp. japonica (Rice) PE=2 SV=1	Uncharacterized protein GN=Si018487m.g OS=Setaria italica (Foxtail millet) PE=3 SV=1	PREDICTED: 18.9 kDa heat shock protein-like [Setaria italica]
comp131801_c0	4.58E-09	4.801565667	up	[J]	Translation, ribosomal structure and biogenesis 	--	--	--	Putative uncharacterized protein (Fragment) GN=AURANDRAFT_71291 OS=Aureococcus anophagefferens (Harmful bloom alga) PE=4 SV=1	hypothetical protein AURANDRAFT_71291, partial [Aureococcus anophagefferens]
comp226515_c0	0.000118314	-2.46485117	down	--	--	"Cellular Component: extracellular region (GO:0005576);; Molecular Function: cellulase activity (GO:0008810);; Biological Process: response to nematode (GO:0009624);; Biological Process: determination of bilateral symmetry (GO:0009855);; Biological Process: polarity specification of adaxial/abaxial axis (GO:0009944);; Biological Process: meristem initiation (GO:0010014);; Biological Process: xylem and phloem pattern formation (GO:0010051);; Biological Process: trichoblast differentiation (GO:0010054);; Biological Process: specification of floral organ identity (GO:0010093);; Cellular Component: cytoplasmic membrane-bounded vesicle (GO:0016023);; Biological Process: cellulose catabolic process (GO:0030245);; Molecular Function: carbohydrate binding (GO:0030246);; Biological Process: carpel development (GO:0048440);; "	--	Endoglucanase 2 (Precursor) OS=Oryza sativa subsp. japonica (Rice) PE=1 SV=1	Uncharacterized protein GN=Si000642m.g OS=Setaria italica (Foxtail millet) PE=4 SV=1	PREDICTED: endoglucanase 2-like [Setaria italica]
comp234599_c0	0.000110999	2.252111727	up	[H]	Coenzyme transport and metabolism 	"Molecular Function: phosphopantothenoylcysteine decarboxylase activity (GO:0004633);; Cellular Component: cytosol (GO:0005829);; Molecular Function: FMN binding (GO:0010181);; Biological Process: coenzyme A biosynthetic process (GO:0015937);; Biological Process: hyperosmotic salinity response (GO:0042538);; "	K01598|3e-99|zma:100192815|hypothetical protein LOC100192815	Phosphopantothenoylcysteine decarboxylase GN=HAL3A OS=Arabidopsis thaliana (Mouse-ear cress) PE=1 SV=1	Uncharacterized protein GN=Si006863m.g OS=Setaria italica (Foxtail millet) PE=4 SV=1	uncharacterized protein LOC100192815 [Zea mays] 
comp130533_c0	0.000974158	1.992204177	up	--	--	--	--	--	Uncharacterized protein GN=Si023783m.g OS=Setaria italica (Foxtail millet) PE=4 SV=1	hypothetical protein ZEAMMB73_533944 [Zea mays]
comp214677_c1	0.002671323	2.739138011	up	--	--	--	--	--	--	--
comp230326_c0	0.000751681	-2.112473455	down	--	--	"Cellular Component: plastid (GO:0009536);; Biological Process: cellular process (GO:0009987);; Cellular Component: cytoplasmic membrane-bounded vesicle (GO:0016023);; Cellular Component: intracellular membrane-bounded organelle (GO:0043231);; Cellular Component: intracellular organelle part (GO:0044446);; "	--	Arginine/serine-rich protein 45 GN=F19K19.9 OS=Arabidopsis thaliana (Mouse-ear cress) PE=1 SV=1	Uncharacterized protein GN=Si016978m.g OS=Setaria italica (Foxtail millet) PE=4 SV=1	hypothetical protein ZEAMMB73_788348 [Zea mays]
comp128296_c0	0.000351128	-2.784550788	down	--	--	--	--	Proline-rich receptor-like protein kinase PERK9 GN=PERK9 OS=Arabidopsis thaliana (Mouse-ear cress) PE=2 SV=1	Uncharacterized protein GN=Si002872m.g OS=Setaria italica (Foxtail millet) PE=4 SV=1	PREDICTED: uncharacterized protein LOC101782161 [Setaria italica]
comp231124_c0	0.003223403	1.862522959	up	--	--	"Molecular Function: ubiquitin-protein ligase activity (GO:0004842);; Cellular Component: cytosol (GO:0005829);; Cellular Component: ribosome (GO:0005840);; Cellular Component: plasma membrane (GO:0005886);; Biological Process: protein ubiquitination (GO:0016567);; Cellular Component: intracellular membrane-bounded organelle (GO:0043231);; Biological Process: cellular biosynthetic process (GO:0044249);; Molecular Function: metal ion binding (GO:0046872);; Biological Process: root development (GO:0048364);; Biological Process: response to stimulus (GO:0050896);; Biological Process: cell division (GO:0051301);; Biological Process: cellular component organization or biogenesis (GO:0071840);; "	--	E3 ubiquitin-protein ligase EL5 OS=Oryza sativa subsp. japonica (Rice) PE=1 SV=1	Uncharacterized protein GN=Si017861m.g OS=Setaria italica (Foxtail millet) PE=4 SV=1	PREDICTED: E3 ubiquitin-protein ligase EL5-like [Setaria italica]
comp222360_c1	0.005468412	-2.777143484	down	[C]	Energy production and conversion 	"Biological Process: ion transport (GO:0006811);; Biological Process: metabolic process (GO:0008152);; Biological Process: cellular process (GO:0009987);; Cellular Component: membrane (GO:0016020);; Cellular Component: cytoplasmic membrane-bounded vesicle (GO:0016023);; Molecular Function: oxidoreductase activity (GO:0016491);; Cellular Component: chloroplast part (GO:0044434);; Biological Process: oxidation-reduction process (GO:0055114);; "	--	Probable voltage-gated potassium channel subunit beta OS=Oryza sativa subsp. japonica (Rice) PE=1 SV=2	Uncharacterized protein GN=BRADI4G11550 OS=Brachypodium distachyon (Purple false brome) PE=4 SV=1	PREDICTED: aldo-keto reductase-like [Setaria italica]
comp207487_c0	0.001184594	1.987274596	up	--	--	--	--	--	Putative uncharacterized protein OS=Zea mays (Maize) PE=4 SV=1	TPA: hypothetical protein ZEAMMB73_750551 [Zea mays]
comp129115_c0	0.004834709	-1.872253356	down	[O]	Posttranslational modification, protein turnover, chaperones 	"Molecular Function: protein serine/threonine kinase activity (GO:0004674);; Molecular Function: ATP binding (GO:0005524);; Biological Process: protein phosphorylation (GO:0006468);; Biological Process: lipid metabolic process (GO:0006629);; Biological Process: cellular process (GO:0009987);; Molecular Function: hydrolase activity (GO:0016787);; Biological Process: macromolecule metabolic process (GO:0043170);; Biological Process: primary metabolic process (GO:0044238);; "	--	Formin-like protein 6 OS=Oryza sativa subsp. japonica (Rice) PE=2 SV=2	Predicted protein (Fragment) OS=Hordeum vulgare var. distichum (Two-rowed barley) PE=2 SV=1	PREDICTED: uncharacterized protein LOC101754851 isoform X2 [Setaria italica]
comp232997_c0	6.20E-05	2.381979764	up	[R]	General function prediction only 	--	--	Uncharacterized protein At5g05190 GN=Y-1 OS=Arabidopsis thaliana (Mouse-ear cress) PE=1 SV=1	Uncharacterized protein GN=Si034597m.g OS=Setaria italica (Foxtail millet) PE=4 SV=1	PREDICTED: uncharacterized protein At5g05190-like [Setaria italica]
comp204520_c0	0.000791324	2.003124132	up	--	--	"Biological Process: respiratory burst involved in defense response (GO:0002679);; Molecular Function: DNA binding (GO:0003677);; Molecular Function: sequence-specific DNA binding transcription factor activity (GO:0003700);; Molecular Function: binding (GO:0005488);; Molecular Function: protein binding (GO:0005515);; Cellular Component: nucleus (GO:0005634);; Biological Process: transcription, DNA-dependent (GO:0006351);; Biological Process: nucleotide biosynthetic process (GO:0009165);; Biological Process: response to cold (GO:0009409);; Biological Process: response to wounding (GO:0009611);; Biological Process: response to mechanical stimulus (GO:0009612);; Biological Process: ethylene biosynthetic process (GO:0009693);; Biological Process: response to abscisic acid stimulus (GO:0009737);; Biological Process: induced systemic resistance, jasmonic acid mediated signaling pathway (GO:0009864);; Biological Process: ethylene mediated signaling pathway (GO:0009873);; Biological Process: response to chitin (GO:0010200);; Biological Process: response to anoxia (GO:0034059);; Biological Process: intracellular signal transduction (GO:0035556);; Biological Process: transcription factor import into nucleus (GO:0042991);; Biological Process: positive regulation of transcription, DNA-dependent (GO:0045893);; Biological Process: cotyledon development (GO:0048825);; Biological Process: defense response to fungus (GO:0050832);; "	--	Ethylene-responsive transcription factor ERF114 GN=ERF114 OS=Arabidopsis thaliana (Mouse-ear cress) PE=2 SV=1	Uncharacterized protein GN=Si010289m.g OS=Setaria italica (Foxtail millet) PE=4 SV=1	putative AP2/EREBP transcription factor superfamily protein [Zea mays]
comp229883_c0	0.004815093	-1.860513956	down	[T]	Signal transduction mechanisms 	"Molecular Function: protein serine/threonine phosphatase activity (GO:0004722);; Molecular Function: protein binding (GO:0005515);; Cellular Component: nucleus (GO:0005634);; Cellular Component: Golgi apparatus (GO:0005794);; Cellular Component: cytosol (GO:0005829);; Cellular Component: plasma membrane (GO:0005886);; Biological Process: negative regulation of protein kinase activity (GO:0006469);; Biological Process: protein dephosphorylation (GO:0006470);; Biological Process: response to heat (GO:0009408);; Biological Process: response to cold (GO:0009409);; Biological Process: response to water deprivation (GO:0009414);; Biological Process: response to wounding (GO:0009611);; Biological Process: chloroplast organization (GO:0009658);; Biological Process: response to ethylene stimulus (GO:0009723);; Biological Process: response to auxin stimulus (GO:0009733);; Biological Process: response to jasmonic acid stimulus (GO:0009753);; Biological Process: negative regulation of abscisic acid mediated signaling pathway (GO:0009788);; Biological Process: positive regulation of gibberellic acid mediated signaling pathway (GO:0009939);; Biological Process: positive regulation of seed germination (GO:0010030);; Biological Process: regulation of stomatal movement (GO:0010119);; Biological Process: leaf senescence (GO:0010150);; Biological Process: photoinhibition (GO:0010205);; Cellular Component: cis-Golgi network membrane (GO:0033106);; Biological Process: hyperosmotic salinity response (GO:0042538);; Biological Process: cellular lipid metabolic process (GO:0044255);; Molecular Function: metal ion binding (GO:0046872);; Biological Process: release of seed from dormancy (GO:0048838);; "	K14497|0.0|sbi:SORBI_02g022090|hypothetical protein	Probable protein phosphatase 2C 68 OS=Oryza sativa subsp. japonica (Rice) PE=2 SV=2	Uncharacterized protein GN=Si030198m.g OS=Setaria italica (Foxtail millet) PE=3 SV=1	PREDICTED: probable protein phosphatase 2C 68-like [Setaria italica]
comp223244_c0	7.12E-06	2.50662251	up	--	--	--	--	--	Uncharacterized protein GN=Si023655m.g OS=Setaria italica (Foxtail millet) PE=4 SV=1	PREDICTED: uncharacterized protein LOC101781322 [Setaria italica]
comp180267_c0	3.62E-07	2.763476732	up	--	--	"Biological Process: cellular process (GO:0009987);; Cellular Component: intracellular membrane-bounded organelle (GO:0043231);; Cellular Component: intracellular organelle part (GO:0044446);; "	--	Formin-like protein 6 OS=Oryza sativa subsp. japonica (Rice) PE=2 SV=2	Uncharacterized protein OS=Hordeum vulgare var. distichum (Two-rowed barley) PE=4 SV=1	hypothetical protein F775_42468 [Aegilops tauschii]
comp216338_c0	2.92E-09	3.350203578	up	--	--	--	--	--	Uncharacterized protein GN=OB01G21860 OS=Oryza brachyantha PE=4 SV=1	hypothetical protein F775_20512 [Aegilops tauschii]
comp217116_c0	4.91E-05	2.330685865	up	[RTKL]	--	"Molecular Function: protein serine/threonine kinase activity (GO:0004674);; Molecular Function: calmodulin binding (GO:0005516);; Molecular Function: ATP binding (GO:0005524);; Cellular Component: vacuole (GO:0005773);; Cellular Component: cytosol (GO:0005829);; Cellular Component: plasma membrane (GO:0005886);; Biological Process: sucrose biosynthetic process (GO:0005986);; Biological Process: protein phosphorylation (GO:0006468);; Biological Process: response to oxidative stress (GO:0006979);; Biological Process: signal transduction (GO:0007165);; Biological Process: response to cold (GO:0009409);; Biological Process: response to water deprivation (GO:0009414);; Cellular Component: plasmodesma (GO:0009506);; Cellular Component: chloroplast (GO:0009507);; Cellular Component: plastid (GO:0009536);; Biological Process: response to abscisic acid stimulus (GO:0009737);; Biological Process: plant-type cell wall modification (GO:0009827);; Biological Process: pollen tube growth (GO:0009860);; Biological Process: stomatal movement (GO:0010118);; Biological Process: leaf senescence (GO:0010150);; Biological Process: raffinose family oligosaccharide biosynthetic process (GO:0010325);; Biological Process: gene expression (GO:0010467);; Biological Process: basipetal auxin transport (GO:0010540);; Biological Process: mRNA metabolic process (GO:0016071);; Cellular Component: nuclear speck (GO:0016607);; Biological Process: mannitol biosynthetic process (GO:0019593);; Biological Process: calcium-mediated signaling (GO:0019722);; Cellular Component: interchromatin granule (GO:0035061);; Biological Process: hyperosmotic salinity response (GO:0042538);; Biological Process: defense response to bacterium (GO:0042742);; Biological Process: defense response to fungus (GO:0050832);; "	--	CBL-interacting protein kinase 19 GN=P0022D06.5 OS=Oryza sativa subsp. japonica (Rice) PE=1 SV=1	Uncharacterized protein GN=Si022225m.g OS=Setaria italica (Foxtail millet) PE=4 SV=1	hypothetical protein SORBIDRAFT_09g025420 [Sorghum bicolor] 
comp234857_c0	0.003336127	-2.289361075	down	--	--	"Biological Process: immune effector process (GO:0002252);; Molecular Function: protein tyrosine kinase activity (GO:0004713);; Molecular Function: ATP binding (GO:0005524);; Cellular Component: nucleolus (GO:0005730);; Cellular Component: cytoplasm (GO:0005737);; Cellular Component: plasma membrane (GO:0005886);; Biological Process: protein phosphorylation (GO:0006468);; Biological Process: cellular aromatic compound metabolic process (GO:0006725);; Biological Process: pattern specification process (GO:0007389);; Biological Process: response to bacterium (GO:0009617);; Biological Process: anatomical structure morphogenesis (GO:0009653);; Biological Process: response to endogenous stimulus (GO:0009719);; Biological Process: salicylic acid mediated signaling pathway (GO:0009863);; Cellular Component: cytoplasmic membrane-bounded vesicle (GO:0016023);; Molecular Function: kinase activity (GO:0016301);; Biological Process: regulation of metabolic process (GO:0019222);; Biological Process: regulation of programmed cell death (GO:0043067);; Biological Process: protein autophosphorylation (GO:0046777);; Biological Process: shoot development (GO:0048367);; Biological Process: meristem development (GO:0048507);; Biological Process: negative regulation of biological process (GO:0048519);; Biological Process: defense response to fungus (GO:0050832);; Molecular Function: GTPase binding (GO:0051020);; Biological Process: pathogen-associated molecular pattern dependent induction by symbiont of host innate immune response (GO:0052033);; Biological Process: organic substance transport (GO:0071702);; Biological Process: nitrogen compound transport (GO:0071705);; "	--	Putative leucine-rich repeat receptor-like protein kinase At2g19210 (Precursor) GN=At2g19210 OS=Arabidopsis thaliana (Mouse-ear cress) PE=3 SV=1	Uncharacterized protein GN=Si017456m.g OS=Setaria italica (Foxtail millet) PE=4 SV=1	PREDICTED: probable receptor-like protein kinase At1g33260-like [Setaria italica]
comp214716_c0	0.000308059	2.140316571	up	--	--	"Molecular Function: hydrolase activity, hydrolyzing O-glycosyl compounds (GO:0004553);; Molecular Function: chitinase activity (GO:0004568);; Cellular Component: extracellular region (GO:0005576);; Biological Process: carbohydrate metabolic process (GO:0005975);; Biological Process: chitin catabolic process (GO:0006032);; Biological Process: macromolecule catabolic process (GO:0009057);; Biological Process: response to cold (GO:0009409);; Biological Process: response to wounding (GO:0009611);; Biological Process: response to light intensity (GO:0009642);; Biological Process: response to salt stress (GO:0009651);; Cellular Component: cytoplasmic membrane-bounded vesicle (GO:0016023);; Biological Process: cellular response to water deprivation (GO:0042631);; Cellular Component: intracellular membrane-bounded organelle (GO:0043231);; Cellular Component: cytoplasmic part (GO:0044444);; "	--	Acidic endochitinase (Precursor) OS=Phaseolus angularis (Azuki bean) PE=2 SV=1	Uncharacterized protein GN=Si002419m.g OS=Setaria italica (Foxtail millet) PE=3 SV=1	PREDICTED: acidic endochitinase-like [Setaria italica]
comp174395_c2	0.000320399	-2.608128883	down	--	--	"Molecular Function: catalytic activity (GO:0003824);; Molecular Function: copper ion transmembrane transporter activity (GO:0005375);; Cellular Component: plasma membrane (GO:0005886);; Biological Process: zinc ion transport (GO:0006829);; Biological Process: intracellular protein transport (GO:0006886);; Biological Process: response to stress (GO:0006950);; Biological Process: gravitropism (GO:0009630);; Cellular Component: membrane (GO:0016020);; Cellular Component: cytoplasmic membrane-bounded vesicle (GO:0016023);; Molecular Function: metal ion transmembrane transporter activity (GO:0046873);; Biological Process: response to stimulus (GO:0050896);; Biological Process: transmembrane transport (GO:0055085);; "	K14709|6e-79|sbi:SORBI_03g047340|hypothetical protein	Zinc transporter 1 (Precursor) GN=P0518C01.26 OS=Oryza sativa subsp. japonica (Rice) PE=1 SV=1	Putative uncharacterized protein Sb03g047340 GN=Sb03g047340 OS=Sorghum bicolor (Sorghum) PE=4 SV=1	hypothetical protein SORBIDRAFT_03g047340 [Sorghum bicolor] 
comp227022_c1	1.96E-05	-2.483459785	down	[KAD]	--	"Molecular Function: DNA binding (GO:0003677);; Molecular Function: chromatin binding (GO:0003682);; Molecular Function: sequence-specific DNA binding transcription factor activity (GO:0003700);; Cellular Component: nucleus (GO:0005634);; Biological Process: polyamine catabolic process (GO:0006598);; Biological Process: oligopeptide transport (GO:0006857);; Biological Process: response to water deprivation (GO:0009414);; Biological Process: response to wounding (GO:0009611);; Biological Process: response to insect (GO:0009625);; Biological Process: response to salt stress (GO:0009651);; Biological Process: induced systemic resistance (GO:0009682);; Biological Process: response to auxin stimulus (GO:0009733);; Biological Process: response to abscisic acid stimulus (GO:0009737);; Biological Process: response to gibberellin stimulus (GO:0009739);; Biological Process: response to salicylic acid stimulus (GO:0009751);; Biological Process: response to jasmonic acid stimulus (GO:0009753);; Biological Process: cinnamic acid biosynthetic process (GO:0009800);; Biological Process: coumarin biosynthetic process (GO:0009805);; Biological Process: seed germination (GO:0009845);; Biological Process: ethylene mediated signaling pathway (GO:0009873);; Biological Process: trichome morphogenesis (GO:0010090);; Biological Process: response to UV-B (GO:0010224);; Biological Process: regulation of glucosinolate biosynthetic process (GO:0010439);; Biological Process: cellular modified amino acid biosynthetic process (GO:0042398);; Biological Process: negative regulation of transcription, DNA-dependent (GO:0045892);; Biological Process: response to cadmium ion (GO:0046686);; Biological Process: mucilage biosynthetic process involved in seed coat development (GO:0048354);; Biological Process: defense response to fungus (GO:0050832);; Biological Process: regulation of phenylpropanoid metabolic process (GO:2000762);; "	K09422|1e-110|sbi:SORBI_02g030900|hypothetical protein	Protein ODORANT1 GN=ODO1 OS=Petunia hybrida (Petunia) PE=2 SV=1	Uncharacterized protein GN=Si030750m.g OS=Setaria italica (Foxtail millet) PE=4 SV=1	PREDICTED: protein ODORANT1-like [Setaria italica]
comp180702_c0	7.71E-06	2.622451396	up	--	--	--	--	--	Uncharacterized protein GN=OB03G14880 OS=Oryza brachyantha PE=4 SV=1	--
comp203617_c0	6.40E-05	2.342862775	up	--	--	--	--	--	Uncharacterized protein OS=Zea mays (Maize) PE=2 SV=1	PREDICTED: uncharacterized protein LOC101772223 isoform X3 [Setaria italica]
comp230498_c2	9.41E-06	-3.226230181	down	[E]	Amino acid transport and metabolism 	"Molecular Function: serine-type carboxypeptidase activity (GO:0004185);; Cellular Component: extracellular region (GO:0005576);; Cellular Component: vacuole (GO:0005773);; Biological Process: proteolysis (GO:0006508);; Cellular Component: cytoplasmic membrane-bounded vesicle (GO:0016023);; Cellular Component: intracellular organelle part (GO:0044446);; "	K09645|1e-148|sbi:SORBI_09g029790|hypothetical protein	Serine carboxypeptidase-like 50 (Precursor) GN=SCPL50 OS=Arabidopsis thaliana (Mouse-ear cress) PE=2 SV=1	Uncharacterized protein GN=Si022059m.g OS=Setaria italica (Foxtail millet) PE=4 SV=1	PREDICTED: serine carboxypeptidase-like 50-like [Setaria italica]
comp231035_c0	0.006172752	1.966909644	up	--	--	"Biological Process: MAPK cascade (GO:0000165);; Biological Process: response to hypoxia (GO:0001666);; Molecular Function: DNA binding (GO:0003677);; Molecular Function: sequence-specific DNA binding transcription factor activity (GO:0003700);; Cellular Component: nucleus (GO:0005634);; Biological Process: transcription, DNA-dependent (GO:0006351);; Biological Process: protein targeting to membrane (GO:0006612);; Biological Process: regulation of cell size (GO:0008361);; Biological Process: response to cold (GO:0009409);; Biological Process: response to water deprivation (GO:0009414);; Biological Process: response to light stimulus (GO:0009416);; Cellular Component: chloroplast (GO:0009507);; Biological Process: response to wounding (GO:0009611);; Biological Process: jasmonic acid biosynthetic process (GO:0009695);; Biological Process: response to ethylene stimulus (GO:0009723);; Biological Process: response to auxin stimulus (GO:0009733);; Biological Process: response to sucrose stimulus (GO:0009744);; Biological Process: negative regulation of abscisic acid mediated signaling pathway (GO:0009788);; Biological Process: systemic acquired resistance, salicylic acid mediated signaling pathway (GO:0009862);; Biological Process: jasmonic acid mediated signaling pathway (GO:0009867);; Biological Process: leaf senescence (GO:0010150);; Biological Process: heat acclimation (GO:0010286);; Biological Process: regulation of plant-type hypersensitive response (GO:0010363);; Biological Process: endoplasmic reticulum unfolded protein response (GO:0030968);; Biological Process: negative regulation of defense response (GO:0031348);; Biological Process: hyperosmotic salinity response (GO:0042538);; Biological Process: negative regulation of programmed cell death (GO:0043069);; Molecular Function: protein histidine kinase binding (GO:0043424);; Biological Process: positive regulation of transcription, DNA-dependent (GO:0045893);; Molecular Function: protein heterodimerization activity (GO:0046982);; Biological Process: defense response to fungus (GO:0050832);; "	--	NAC domain-containing protein 67 OS=Oryza sativa subsp. japonica (Rice) PE=2 SV=1	NAC transcription factor (Fragment) OS=Zea mays (Maize) PE=2 SV=1	NAC transcription factor [Zea mays]
comp211391_c3	0.000806659	-4.002673033	down	--	--	"Cellular Component: extracellular region (GO:0005576);; Cellular Component: endoplasmic reticulum (GO:0005783);; Biological Process: carbohydrate metabolic process (GO:0005975);; Biological Process: chromatin silencing (GO:0006342);; Biological Process: cell communication (GO:0007154);; Cellular Component: plant-type cell wall (GO:0009505);; Cellular Component: plasmodesma (GO:0009506);; Biological Process: embryo development ending in seed dormancy (GO:0009793);; Biological Process: organ morphogenesis (GO:0009887);; Biological Process: flower development (GO:0009908);; Biological Process: pollen exine formation (GO:0010584);; Cellular Component: cytoplasmic membrane-bounded vesicle (GO:0016023);; Biological Process: histone modification (GO:0016570);; Biological Process: gene silencing by RNA (GO:0031047);; Biological Process: regulation of protein localization (GO:0032880);; Molecular Function: glucan endo-1,3-beta-D-glucosidase activity (GO:0042973);; Biological Process: macromolecule methylation (GO:0043414);; Cellular Component: anchored to plasma membrane (GO:0046658);; "	--	Glucan endo-1,3-beta-glucosidase 11 (Precursor) GN=At1g32860 OS=Arabidopsis thaliana (Mouse-ear cress) PE=1 SV=1	Putative beta-1,3-glucanase GN=311G2.1 OS=Pennisetum americanum (Pearl millet) PE=3 SV=1	putative beta-1,3-glucanase [Cenchrus americanus]
comp133219_c0	1.99E-05	2.512258505	up	--	--	--	--	--	Defense-responsive protein (Fragment) OS=Leersia tisserantii PE=4 SV=1	defense-responsive protein, partial [Leersia tisserantii]
comp227976_c0	1.71E-05	-2.675312246	down	--	--	"Molecular Function: sequence-specific DNA binding transcription factor activity (GO:0003700);; Molecular Function: binding (GO:0005488);; Molecular Function: protein binding (GO:0005515);; Cellular Component: nucleus (GO:0005634);; Biological Process: regulation of transcription, DNA-dependent (GO:0006355);; Biological Process: cellular amino acid metabolic process (GO:0006520);; Biological Process: sulfur compound metabolic process (GO:0006790);; Biological Process: response to external stimulus (GO:0009605);; Biological Process: seed germination (GO:0009845);; Biological Process: positive regulation of biosynthetic process (GO:0009891);; Biological Process: red or far-red light signaling pathway (GO:0010017);; Biological Process: transmitting tissue development (GO:0010500);; Biological Process: monocarboxylic acid metabolic process (GO:0032787);; Biological Process: cellular lipid metabolic process (GO:0044255);; Biological Process: carboxylic acid biosynthetic process (GO:0046394);; Biological Process: carpel formation (GO:0048462);; Biological Process: regulation of post-embryonic development (GO:0048580);; Biological Process: regulation of response to stimulus (GO:0048583);; Biological Process: cofactor biosynthetic process (GO:0051188);; Biological Process: regulation of biological quality (GO:0065008);; Biological Process: ovary septum development (GO:0080126);; "	--	Transcription factor bHLH113 GN=MLD14.24 OS=Arabidopsis thaliana (Mouse-ear cress) PE=2 SV=1	Uncharacterized protein GN=Si036666m.g OS=Setaria italica (Foxtail millet) PE=4 SV=1	PREDICTED: transcription factor bHLH68-like [Setaria italica]
comp228418_c0	1.48E-08	5.120886146	up	--	--	--	--	--	--	PREDICTED: uncharacterized protein LOC101260043 [Solanum lycopersicum]
comp130012_c0	0.000139678	2.210575361	up	[O]	Posttranslational modification, protein turnover, chaperones 	"Molecular Function: protein binding (GO:0005515);; Biological Process: phototropism (GO:0009638);; Biological Process: positive gravitropism (GO:0009958);; "	--	Chaperone protein dnaJ 20, chloroplastic (Precursor) GN=F18A5.220 OS=Arabidopsis thaliana (Mouse-ear cress) PE=2 SV=2	Putative uncharacterized protein Sb02g023200 GN=Sb02g023200 OS=Sorghum bicolor (Sorghum) PE=4 SV=1	hypothetical protein SORBIDRAFT_02g023200 [Sorghum bicolor] 
comp215606_c0	0.00912453	-1.801802251	down	--	--	"Molecular Function: binding (GO:0005488);; Cellular Component: membrane (GO:0016020);; Cellular Component: nuclear lumen (GO:0031981);; Biological Process: cellular metabolic process (GO:0044237);; Biological Process: organic substance metabolic process (GO:0071704);; "	--	Arginine/serine-rich protein 45 GN=F19K19.9 OS=Arabidopsis thaliana (Mouse-ear cress) PE=1 SV=1	Uncharacterized protein GN=Si036768m.g OS=Setaria italica (Foxtail millet) PE=4 SV=1	hypothetical protein SORBIDRAFT_01g016700 [Sorghum bicolor] 
comp213945_c0	0.003054226	-2.243549827	down	--	--	"Molecular Function: ubiquitin-protein ligase activity (GO:0004842);; Cellular Component: plasma membrane (GO:0005886);; Biological Process: amino acid transport (GO:0006865);; Molecular Function: zinc ion binding (GO:0008270);; Biological Process: response to water deprivation (GO:0009414);; Biological Process: response to salt stress (GO:0009651);; Biological Process: response to brassinosteroid stimulus (GO:0009741);; Biological Process: positive regulation of abscisic acid mediated signaling pathway (GO:0009789);; Biological Process: protein ubiquitination (GO:0016567);; Cellular Component: intracellular membrane-bounded organelle (GO:0043231);; Biological Process: cellular biosynthetic process (GO:0044249);; Molecular Function: metal ion binding (GO:0046872);; Biological Process: root development (GO:0048364);; Biological Process: cell division (GO:0051301);; Biological Process: nucleic acid metabolic process (GO:0090304);; "	--	Probable E3 ubiquitin-protein ligase RHA2B GN=RHA2B OS=Arabidopsis thaliana (Mouse-ear cress) PE=1 SV=2	Uncharacterized protein GN=OB04G13880 OS=Oryza brachyantha PE=4 SV=1	PREDICTED: E3 ubiquitin-protein ligase RHA2A-like [Setaria italica]
comp224278_c1	0.008402471	-2.326124775	down	[P]	Inorganic ion transport and metabolism 	"Cellular Component: cytoplasmic membrane-bounded vesicle (GO:0016023);; Molecular Function: metal ion binding (GO:0046872);; "	--	Pollen-specific leucine-rich repeat extensin-like protein 3 (Precursor) GN=PEX3 OS=Arabidopsis thaliana (Mouse-ear cress) PE=2 SV=1	Inhibitor of apoptosis-like protein OS=Zea mays (Maize) PE=2 SV=1	TPA: putative RING zinc finger domain superfamily protein [Zea mays]
comp221596_c0	8.62E-08	4.945831399	up	--	--	"Biological Process: RNA processing (GO:0006396);; Biological Process: xylem and phloem pattern formation (GO:0010051);; Biological Process: ribosome biogenesis (GO:0042254);; Cellular Component: intracellular membrane-bounded organelle (GO:0043231);; Cellular Component: intracellular non-membrane-bounded organelle (GO:0043232);; Biological Process: system development (GO:0048731);; "	K11275|8e-26|osa:4334439|Os03g0799000	Histone H1-II GN=H1-II OS=Volvox carteri (Green alga) PE=2 SV=3	cDNA clone:J013072E13, full insert sequence GN=LOC_Os03g58470 OS=Oryza sativa subsp. japonica (Rice) PE=2 SV=1	Os03g0799000 [Oryza sativa Japonica Group] 
comp187477_c0	0.002363769	-3.366032158	down	--	--	"Molecular Function: nucleotide binding (GO:0000166);; Molecular Function: protein binding (GO:0005515);; Cellular Component: cytoplasm (GO:0005737);; Biological Process: DNA replication initiation (GO:0006270);; Biological Process: regulation of DNA replication (GO:0006275);; Biological Process: DNA methylation (GO:0006306);; Biological Process: mRNA processing (GO:0006397);; Biological Process: cellular protein modification process (GO:0006464);; Biological Process: phosphate-containing compound metabolic process (GO:0006796);; Biological Process: cell cycle (GO:0007049);; Biological Process: cell proliferation (GO:0008283);; Biological Process: anatomical structure morphogenesis (GO:0009653);; Biological Process: embryo development ending in seed dormancy (GO:0009793);; Biological Process: regulation of flower development (GO:0009909);; Biological Process: regulation of G2/M transition of mitotic cell cycle (GO:0010389);; Biological Process: posttranscriptional regulation of gene expression (GO:0010608);; Cellular Component: cytoplasmic membrane-bounded vesicle (GO:0016023);; Biological Process: cellular component organization (GO:0016043);; Biological Process: gene silencing (GO:0016458);; Biological Process: nucleobase-containing compound biosynthetic process (GO:0034654);; Cellular Component: intracellular organelle (GO:0043229);; Biological Process: floral organ formation (GO:0048449);; Biological Process: meristem development (GO:0048507);; Biological Process: negative regulation of biological process (GO:0048519);; Biological Process: histone H3-K9 methylation (GO:0051567);; Biological Process: cellular response to organic substance (GO:0071310);; Cellular Component: Cul4-RING ubiquitin ligase complex (GO:0080008);; Biological Process: regulation of primary metabolic process (GO:0080090);; Biological Process: regulation of cellular macromolecule biosynthetic process (GO:2000112);; "	K11274|1e-140|sbi:SORBI_10g019730|hypothetical protein	Probable cytosolic iron-sulfur protein assembly protein CIAO1 homolog GN=CHLREDRAFT_130093 OS=Chlamydomonas reinhardtii (Chlamydomonas smithii) PE=3 SV=1	Uncharacterized protein GN=Si009255m.g OS=Setaria italica (Foxtail millet) PE=4 SV=1	PREDICTED: WD repeat and HMG-box DNA-binding protein 1-like [Setaria italica]
comp230992_c0	8.07E-07	-3.129239672	down	--	--	"Cellular Component: cytoplasmic membrane-bounded vesicle (GO:0016023);; "	--	Vegetative cell wall protein gp1 (Precursor) GN=GP1 OS=Chlamydomonas reinhardtii (Chlamydomonas smithii) PE=2 SV=1	Putative uncharacterized protein Sb06g021520 GN=Sb06g021520 OS=Sorghum bicolor (Sorghum) PE=4 SV=1	hypothetical protein SORBIDRAFT_06g021520 [Sorghum bicolor] 
comp167008_c0	4.64E-09	-3.456321184	down	--	--	"Biological Process: response to stress (GO:0006950);; Biological Process: phenylpropanoid metabolic process (GO:0009698);; Cellular Component: cytoplasmic membrane-bounded vesicle (GO:0016023);; Biological Process: primary metabolic process (GO:0044238);; Biological Process: cellular biosynthetic process (GO:0044249);; Biological Process: small molecule biosynthetic process (GO:0044283);; Cellular Component: cell part (GO:0044464);; "	--	Dirigent protein 1 (Precursor) GN=DIR1 OS=Arabidopsis thaliana (Mouse-ear cress) PE=2 SV=1	Putative uncharacterized protein Sb02g000680 GN=Sb02g000680 OS=Sorghum bicolor (Sorghum) PE=4 SV=1	hypothetical protein SORBIDRAFT_02g000680 [Sorghum bicolor] 
comp166766_c0	1.14E-05	3.559702237	up	--	--	--	--	--	Putative uncharacterized protein Sb01g030328 (Fragment) GN=Sb01g030328 OS=Sorghum bicolor (Sorghum) PE=4 SV=1	hypothetical protein SORBIDRAFT_01g030328 [Sorghum bicolor] 
comp229123_c0	8.16E-06	2.605919956	up	[J]	Translation, ribosomal structure and biogenesis 	"Biological Process: signal transduction (GO:0007165);; Biological Process: response to hormone stimulus (GO:0009725);; Biological Process: cellular response to organic substance (GO:0071310);; "	--	Protein ETHYLENE INSENSITIVE 3 GN=EIN3 OS=Arabidopsis thaliana (Mouse-ear cress) PE=1 SV=1	Putative uncharacterized protein Sb02g043350 GN=Sb02g043350 OS=Sorghum bicolor (Sorghum) PE=4 SV=1	hypothetical protein SORBIDRAFT_02g043350 [Sorghum bicolor] 
comp208698_c1	1.12E-05	-3.279401644	down	--	--	--	--	Putative disease resistance RPP13-like protein 3 GN=RPP13L3 OS=Arabidopsis thaliana (Mouse-ear cress) PE=3 SV=1	Putative uncharacterized protein Sb05g027470 GN=Sb05g027470 OS=Sorghum bicolor (Sorghum) PE=4 SV=1	hypothetical protein SORBIDRAFT_05g027470 [Sorghum bicolor] 
comp192457_c0	8.42E-07	2.671957311	up	[J]	Translation, ribosomal structure and biogenesis 	--	--	--	Putative uncharacterized protein Sb10g026980 GN=Sb10g026980 OS=Sorghum bicolor (Sorghum) PE=4 SV=1	PREDICTED: auxin-induced protein 10A5-like [Setaria italica]
comp213844_c0	0.00044765	2.078606714	up	[TZDR]	--	"Molecular Function: calcium ion binding (GO:0005509);; Molecular Function: protein binding (GO:0005515);; Cellular Component: nucleus (GO:0005634);; Cellular Component: peroxisome (GO:0005777);; Cellular Component: plasma membrane (GO:0005886);; Biological Process: response to cold (GO:0009409);; Cellular Component: plastid (GO:0009536);; Biological Process: double fertilization forming a zygote and endosperm (GO:0009567);; Biological Process: plant-type cell wall modification (GO:0009827);; Biological Process: pollen tube growth (GO:0009860);; Biological Process: trichome branching (GO:0010091);; Molecular Function: metal ion binding (GO:0046872);; "	--	Probable calcium-binding protein CML22 OS=Oryza sativa subsp. japonica (Rice) PE=2 SV=1	Uncharacterized protein GN=Si010908m.g OS=Setaria italica (Foxtail millet) PE=4 SV=1	PREDICTED: probable calcium-binding protein CML22-like [Setaria italica]
comp234166_c9	0.003854214	-3.016194799	down	[L]	Replication, recombination and repair 	"Molecular Function: DNA binding (GO:0003677);; Molecular Function: chromatin binding (GO:0003682);; Molecular Function: RNA binding (GO:0003723);; Molecular Function: RNA-directed DNA polymerase activity (GO:0003964);; Molecular Function: aspartic-type endopeptidase activity (GO:0004190);; Cellular Component: nucleus (GO:0005634);; Biological Process: RNA-dependent DNA replication (GO:0006278);; Biological Process: DNA recombination (GO:0006310);; Biological Process: chromatin assembly or disassembly (GO:0006333);; Biological Process: proteolysis (GO:0006508);; Molecular Function: integrase activity (GO:0008907);; Biological Process: DNA integration (GO:0015074);; "	--	Uncharacterized mitochondrial protein AtMg00860 GN=AtMg00860 OS=Arabidopsis thaliana (Mouse-ear cress) PE=4 SV=1	OSIGBa0114M03.4 protein GN=OSIGBa0114M03.4 OS=Oryza sativa (Rice) PE=4 SV=1	OSIGBa0114M03.4 [Oryza sativa Indica Group]
comp227985_c0	7.64E-06	2.493166305	up	[R]	General function prediction only 	"Biological Process: polysaccharide biosynthetic process (GO:0000271);; Molecular Function: protein binding (GO:0005515);; Cellular Component: endoplasmic reticulum (GO:0005783);; Biological Process: asymmetric cell division (GO:0008356);; Biological Process: regulation of cell size (GO:0008361);; Biological Process: nucleotide biosynthetic process (GO:0009165);; Cellular Component: plant-type cell wall (GO:0009505);; Cellular Component: plasmodesma (GO:0009506);; Biological Process: pollen development (GO:0009555);; Biological Process: response to nematode (GO:0009624);; Biological Process: response to blue light (GO:0009637);; Biological Process: photomorphogenesis (GO:0009640);; Molecular Function: auxin:hydrogen symporter activity (GO:0009672);; Biological Process: multidimensional cell growth (GO:0009825);; Biological Process: determination of bilateral symmetry (GO:0009855);; Cellular Component: auxin efflux carrier complex (GO:0009921);; Cellular Component: basal plasma membrane (GO:0009925);; Biological Process: auxin polar transport (GO:0009926);; Biological Process: cell tip growth (GO:0009932);; Biological Process: polarity specification of adaxial/abaxial axis (GO:0009944);; Biological Process: positive gravitropism (GO:0009958);; Cellular Component: cell surface (GO:0009986);; Biological Process: meristem initiation (GO:0010014);; Biological Process: xylem and phloem pattern formation (GO:0010051);; Biological Process: regulation of root meristem growth (GO:0010082);; Biological Process: xylem development (GO:0010089);; Biological Process: response to far red light (GO:0010218);; Biological Process: inflorescence development (GO:0010229);; Biological Process: auxin homeostasis (GO:0010252);; Biological Process: auxin efflux (GO:0010315);; Biological Process: leaf formation (GO:0010338);; Biological Process: leaf shaping (GO:0010358);; Cellular Component: vesicle membrane (GO:0012506);; Cellular Component: integral to membrane (GO:0016021);; Cellular Component: cytoplasmic membrane-bounded vesicle (GO:0016023);; Cellular Component: lateral plasma membrane (GO:0016328);; Biological Process: anthocyanin accumulation in tissues in response to UV light (GO:0043481);; Biological Process: cell wall macromolecule metabolic process (GO:0044036);; Cellular Component: apical part of cell (GO:0045177);; Biological Process: flower morphogenesis (GO:0048439);; Biological Process: stamen development (GO:0048443);; Biological Process: negative regulation of biological process (GO:0048519);; Biological Process: root hair initiation (GO:0048766);; Biological Process: root hair elongation (GO:0048767);; Biological Process: cotyledon morphogenesis (GO:0048826);; Biological Process: adventitious root development (GO:0048830);; Biological Process: transmembrane transport (GO:0055085);; Biological Process: biological regulation (GO:0065007);; Biological Process: cell wall organization (GO:0071555);; "	K13947|0.0|sbi:SORBI_03g037350|hypothetical protein	Probable auxin efflux carrier component 5 GN=P0003D09.37 OS=Oryza sativa subsp. japonica (Rice) PE=2 SV=1	Putative uncharacterized protein Sb03g037350 GN=Sb03g037350 OS=Sorghum bicolor (Sorghum) PE=4 SV=1	hypothetical protein SORBIDRAFT_03g037350 [Sorghum bicolor] 
comp213932_c0	1.58E-08	3.123378567	up	--	--	--	--	--	Predicted protein OS=Hordeum vulgare var. distichum (Two-rowed barley) PE=2 SV=1	predicted protein [Hordeum vulgare subsp. vulgare]
comp217809_c0	3.42E-06	-2.943300892	down	--	--	"Molecular Function: catalytic activity (GO:0003824);; Molecular Function: calmodulin binding (GO:0005516);; Cellular Component: nucleus (GO:0005634);; Cellular Component: mitochondrion (GO:0005739);; Biological Process: defense response (GO:0006952);; Biological Process: glucosinolate biosynthetic process (GO:0019761);; "	--	Protein IQ-DOMAIN 14 GN=IQD14 OS=Arabidopsis thaliana (Mouse-ear cress) PE=1 SV=1	Putative uncharacterized protein Sb01g013960 GN=Sb01g013960 OS=Sorghum bicolor (Sorghum) PE=4 SV=1	hypothetical protein SORBIDRAFT_01g013960 [Sorghum bicolor] 
comp223848_c0	6.92E-07	2.683948697	up	[M]	Cell wall/membrane/envelope biogenesis 	--	--	Arginine/serine-rich protein 45 GN=F19K19.9 OS=Arabidopsis thaliana (Mouse-ear cress) PE=1 SV=1	Uncharacterized protein GN=Si035023m.g OS=Setaria italica (Foxtail millet) PE=4 SV=1	PREDICTED: uncharacterized protein LOC100839575 [Brachypodium distachyon]
comp170022_c0	0.0097122	-1.75979371	down	--	--	"Cellular Component: mitochondrion (GO:0005739);; "	--	Arginine/serine-rich protein 45 GN=F19K19.9 OS=Arabidopsis thaliana (Mouse-ear cress) PE=1 SV=1	Uncharacterized protein GN=ZEAMMB73_193135 OS=Zea mays (Maize) PE=2 SV=1	PREDICTED: uncharacterized protein LOC101780233 [Setaria italica]
comp225953_c0	2.04E-07	-3.248965347	down	[G]	Carbohydrate transport and metabolism 	--	K01053|3e-18|ppp:PHYPADRAFT_63780|hypothetical protein	--	Uncharacterized protein GN=PHYPADRAFT_63780 OS=Physcomitrella patens subsp. patens (Moss) PE=4 SV=1	predicted protein [Physcomitrella patens subsp. patens] 
comp207077_c0	5.51E-06	2.66113555	up	--	--	"Biological Process: response to stress (GO:0006950);; Biological Process: response to hormone stimulus (GO:0009725);; Biological Process: cellular process (GO:0009987);; "	--	Probable F-box protein At1g60180 GN=At2g36090 OS=Arabidopsis thaliana (Mouse-ear cress) PE=2 SV=1	Putative uncharacterized protein Sb08g003520 GN=Sb08g003520 OS=Sorghum bicolor (Sorghum) PE=4 SV=1	hypothetical protein SORBIDRAFT_08g003520 [Sorghum bicolor] 
comp219579_c0	5.95E-07	3.213627792	up	--	--	"Cellular Component: cytoplasmic membrane-bounded vesicle (GO:0016023);; "	--	--	cDNA clone:006-209-F07, full insert sequence GN=OsJ_13535 OS=Oryza sativa subsp. japonica (Rice) PE=2 SV=2	H0201G08.4 [Oryza sativa Indica Group] 
comp209678_c1	0.004344984	1.813487744	up	--	--	"Biological Process: defense response to nematode (GO:0002215);; Molecular Function: peroxidase activity (GO:0004601);; Molecular Function: protein binding (GO:0005515);; Cellular Component: cell wall (GO:0005618);; Cellular Component: Golgi apparatus (GO:0005794);; Cellular Component: cytosol (GO:0005829);; Biological Process: response to oxidative stress (GO:0006979);; Biological Process: metabolic process (GO:0008152);; Biological Process: flower development (GO:0009908);; Cellular Component: cytoplasmic membrane-bounded vesicle (GO:0016023);; Molecular Function: heme binding (GO:0020037);; Molecular Function: metal ion binding (GO:0046872);; Cellular Component: apoplast (GO:0048046);; Biological Process: oxidation-reduction process (GO:0055114);; "	--	Peroxidase 52 (Precursor) GN=K18I23.14 OS=Arabidopsis thaliana (Mouse-ear cress) PE=2 SV=1	Uncharacterized protein GN=Si017097m.g OS=Setaria italica (Foxtail millet) PE=3 SV=1	PREDICTED: peroxidase 52-like [Setaria italica]
comp225265_c3	0.000125523	-3.5162266	down	--	--	--	K09422|7e-21|osa:4330397|Os02g0695200	Myb-related protein Zm1 OS=Zea mays (Maize) PE=2 SV=1	Uncharacterized protein GN=Si017704m.g OS=Setaria italica (Foxtail millet) PE=4 SV=1	PREDICTED: myb-related protein Zm1-like [Setaria italica]
comp130627_c0	8.19E-11	-3.81526678	down	--	--	--	--	--	--	--
comp129747_c0	9.04E-07	2.709717448	up	--	--	"Cellular Component: mitochondrion (GO:0005739);; "	--	--	Uncharacterized protein OS=Oryza glaberrima (African rice) PE=4 SV=1	PREDICTED: uncharacterized protein LOC101753548 [Setaria italica]
comp234271_c1	0	4.689757937	up	[P]	Inorganic ion transport and metabolism 	"Cellular Component: mitochondrion (GO:0005739);; Cellular Component: cytosol (GO:0005829);; Biological Process: DNA metabolic process (GO:0006259);; Cellular Component: chloroplast stroma (GO:0009570);; Biological Process: response to abiotic stimulus (GO:0009628);; Biological Process: response to nitrate (GO:0010167);; Biological Process: nitrate transport (GO:0015706);; Cellular Component: membrane (GO:0016020);; Biological Process: cellular component organization (GO:0016043);; Biological Process: heterocycle biosynthetic process (GO:0018130);; Biological Process: cysteine biosynthetic process (GO:0019344);; Biological Process: aromatic compound biosynthetic process (GO:0019438);; Molecular Function: heme binding (GO:0020037);; Biological Process: electron transport chain (GO:0022900);; Biological Process: cellular macromolecule biosynthetic process (GO:0034645);; Biological Process: nitrate assimilation (GO:0042128);; Biological Process: cellular nitrogen compound biosynthetic process (GO:0044271);; Molecular Function: metal ion binding (GO:0046872);; Molecular Function: ferredoxin-nitrate reductase activity (GO:0047889);; Cellular Component: apoplast (GO:0048046);; Molecular Function: ferredoxin-nitrite reductase activity (GO:0048307);; Molecular Function: nitrite reductase (NO-forming) activity (GO:0050421);; Biological Process: regulation of cellular process (GO:0050794);; Molecular Function: 4 iron, 4 sulfur cluster binding (GO:0051539);; "	K00366|0.0|sbi:SORBI_04g034160|hypothetical protein	Ferredoxin--nitrite reductase, chloroplastic (Precursor) OS=Oryza sativa subsp. japonica (Rice) PE=2 SV=1	Uncharacterized protein GN=Si016715m.g OS=Setaria italica (Foxtail millet) PE=4 SV=1	PREDICTED: ferredoxin--nitrite reductase, chloroplastic-like [Setaria italica]
comp200881_c2	0.003393623	-2.853501552	down	--	--	"Cellular Component: endosome (GO:0005768);; Cellular Component: vacuolar membrane (GO:0005774);; Cellular Component: Golgi apparatus (GO:0005794);; Cellular Component: trans-Golgi network (GO:0005802);; Molecular Function: methyltransferase activity (GO:0008168);; Cellular Component: plant-type cell wall (GO:0009505);; Cellular Component: plasmodesma (GO:0009506);; Biological Process: trichoblast differentiation (GO:0010054);; Biological Process: cell growth (GO:0016049);; Biological Process: methylation (GO:0032259);; Biological Process: cellular component morphogenesis (GO:0032989);; Biological Process: cell wall biogenesis (GO:0042546);; Biological Process: primary metabolic process (GO:0044238);; Biological Process: developmental growth involved in morphogenesis (GO:0060560);; Biological Process: cell wall organization (GO:0071555);; Biological Process: plant-type cell wall organization or biogenesis (GO:0071669);; "	--	Probable methyltransferase PMT23 GN=At2g40280 OS=Arabidopsis thaliana (Mouse-ear cress) PE=1 SV=2	Putative uncharacterized protein Sb3268s002010 (Fragment) GN=Sb3268s002010 OS=Sorghum bicolor (Sorghum) PE=4 SV=1	PREDICTED: probable methyltransferase PMT23-like [Setaria italica]
comp221539_c0	3.44E-05	2.342017645	up	[P]	Inorganic ion transport and metabolism 	"Molecular Function: carbonate dehydratase activity (GO:0004089);; Molecular Function: zinc ion binding (GO:0008270);; Cellular Component: chloroplast stroma (GO:0009570);; Biological Process: carbon utilization (GO:0015976);; "	K01673|1e-113|zma:100281456|carbonic anhydrase (EC:4.2.1.1)	Carbonic anhydrase, chloroplastic (Precursor) OS=Hordeum vulgare (Barley) PE=2 SV=1	Uncharacterized protein GN=Si003882m.g OS=Setaria italica (Foxtail millet) PE=4 SV=1	carbonic anhydrase 1 [Urochloa panicoides]
comp224151_c0	7.27E-06	2.515727097	up	[C]	Energy production and conversion 	"Molecular Function: glycerol-3-phosphate dehydrogenase [NAD+] activity (GO:0004367);; Cellular Component: nucleus (GO:0005634);; Cellular Component: cytosol (GO:0005829);; Biological Process: carbohydrate metabolic process (GO:0005975);; Biological Process: actin filament organization (GO:0007015);; Cellular Component: glycerol-3-phosphate dehydrogenase complex (GO:0009331);; Cellular Component: intracellular organelle part (GO:0044446);; Biological Process: glycerol-3-phosphate catabolic process (GO:0046168);; Biological Process: regulation of cellular process (GO:0050794);; Molecular Function: NAD binding (GO:0051287);; Biological Process: oxidation-reduction process (GO:0055114);; "	--	Probable glycerol-3-phosphate dehydrogenase [NAD(+)] 3, cytosolic OS=Oryza sativa subsp. japonica (Rice) PE=2 SV=1	Uncharacterized protein GN=Si021974m.g OS=Setaria italica (Foxtail millet) PE=3 SV=1	PREDICTED: probable glycerol-3-phosphate dehydrogenase [NAD(+)] 3, cytosolic-like [Setaria italica]
comp208613_c0	2.95E-05	2.340823996	up	--	--	--	--	--	Uncharacterized protein GN=Si018763m.g OS=Setaria italica (Foxtail millet) PE=4 SV=1	PREDICTED: uncharacterized protein LOC101761145 [Setaria italica]
comp230832_c3	1.04E-07	2.892691543	up	[O]	Posttranslational modification, protein turnover, chaperones 	"Molecular Function: DNA binding (GO:0003677);; Molecular Function: sequence-specific DNA binding transcription factor activity (GO:0003700);; Molecular Function: protein binding (GO:0005515);; Cellular Component: nucleus (GO:0005634);; Biological Process: signal transduction (GO:0007165);; Cellular Component: chloroplast (GO:0009507);; Biological Process: response to salicylic acid stimulus (GO:0009751);; Biological Process: defense response to bacterium, incompatible interaction (GO:0009816);; Biological Process: cellular process (GO:0009987);; Biological Process: leaf senescence (GO:0010150);; Biological Process: response to ozone (GO:0010193);; Biological Process: response to chitin (GO:0010200);; Biological Process: regulation of defense response (GO:0031347);; Biological Process: response to hydrogen peroxide (GO:0042542);; Biological Process: positive regulation of transcription, DNA-dependent (GO:0045893);; "	--	Probable WRKY transcription factor 30 GN=WRKY30 OS=Arabidopsis thaliana (Mouse-ear cress) PE=2 SV=1	Uncharacterized protein GN=Si008812m.g OS=Setaria italica (Foxtail millet) PE=4 SV=1	PREDICTED: uncharacterized protein LOC101764723 [Setaria italica]
comp226229_c0	0.000231237	2.216208728	up	--	--	"Biological Process: regulation of biosynthetic process (GO:0009889);; Biological Process: regulation of cellular process (GO:0050794);; Biological Process: regulation of primary metabolic process (GO:0080090);; "	--	Transcription factor bHLH112 GN=T13M11.1 OS=Arabidopsis thaliana (Mouse-ear cress) PE=2 SV=1	Uncharacterized protein GN=Si010139m.g OS=Setaria italica (Foxtail millet) PE=4 SV=1	PREDICTED: transcription factor bHLH112-like [Setaria italica]
comp163963_c0	0.006876025	-1.803233911	down	--	--	"Molecular Function: protein kinase activity (GO:0004672);; Biological Process: lipid metabolic process (GO:0006629);; Molecular Function: hydrolase activity (GO:0016787);; "	--	Patatin-15 (Precursor) OS=Solanum tuberosum (Potato) PE=1 SV=1	Uncharacterized protein GN=Si035795m.g OS=Setaria italica (Foxtail millet) PE=4 SV=1	PREDICTED: patatin-16-like [Setaria italica]
comp213920_c0	0.001578701	-2.834993933	down	--	--	--	--	--	Uncharacterized protein GN=ZEAMMB73_871955 OS=Zea mays (Maize) PE=4 SV=1	hypothetical protein ZEAMMB73_871955 [Zea mays]
comp226707_c0	1.64E-05	-2.698096949	down	--	--	"Molecular Function: protein kinase activity (GO:0004672);; Molecular Function: protein serine/threonine kinase activity (GO:0004674);; Molecular Function: ATP binding (GO:0005524);; Cellular Component: mitochondrion (GO:0005739);; Cellular Component: plasma membrane (GO:0005886);; Biological Process: cellular protein modification process (GO:0006464);; Biological Process: protein phosphorylation (GO:0006468);; Biological Process: protein targeting to membrane (GO:0006612);; Biological Process: cellular membrane fusion (GO:0006944);; Biological Process: organelle organization (GO:0006996);; Cellular Component: plasmodesma (GO:0009506);; Biological Process: response to abiotic stimulus (GO:0009628);; Biological Process: ethylene biosynthetic process (GO:0009693);; Biological Process: response to ethylene stimulus (GO:0009723);; Biological Process: abscisic acid mediated signaling pathway (GO:0009738);; Biological Process: regulation of asymmetric cell division (GO:0009786);; Biological Process: embryo development ending in seed dormancy (GO:0009793);; Cellular Component: cell surface (GO:0009986);; Biological Process: response to chitin (GO:0010200);; Biological Process: lateral root formation (GO:0010311);; Biological Process: regulation of plant-type hypersensitive response (GO:0010363);; Cellular Component: cytoplasmic membrane-bounded vesicle (GO:0016023);; Molecular Function: protein kinase binding (GO:0019901);; Cellular Component: endocytic vesicle (GO:0030139);; Biological Process: intracellular signal transduction (GO:0035556);; Molecular Function: protein homodimerization activity (GO:0042803);; Biological Process: negative regulation of programmed cell death (GO:0043069);; Biological Process: shoot development (GO:0048367);; Biological Process: root cap development (GO:0048829);; "	--	Serine/threonine-protein kinase-like protein CCR4 (Precursor) GN=MCA23.19 OS=Arabidopsis thaliana (Mouse-ear cress) PE=1 SV=1	Uncharacterized protein OS=Hordeum vulgare var. distichum (Two-rowed barley) PE=4 SV=1	predicted protein [Hordeum vulgare subsp. vulgare]
comp206914_c0	0.003317515	1.846288644	up	--	--	"Molecular Function: magnesium ion binding (GO:0000287);; Molecular Function: pyruvate kinase activity (GO:0004743);; Cellular Component: plasma membrane (GO:0005886);; Biological Process: glycolysis (GO:0006096);; Biological Process: phosphorylation (GO:0016310);; Molecular Function: potassium ion binding (GO:0030955);; Biological Process: response to cadmium ion (GO:0046686);; "	K00873|3e-28|zma:100282820|umc2053	--	Uncharacterized protein OS=Zea mays (Maize) PE=4 SV=1	unknown [Zea mays]
comp217499_c0	0.001028052	-2.044796715	down	[J]	Translation, ribosomal structure and biogenesis 	"Biological Process: response to stress (GO:0006950);; Biological Process: response to abiotic stimulus (GO:0009628);; Cellular Component: intracellular membrane-bounded organelle (GO:0043231);; Cellular Component: exine (GO:0043668);; Cellular Component: cytoplasmic part (GO:0044444);; "	--	BURP domain-containing protein 3 (Precursor) OS=Oryza sativa subsp. japonica (Rice) PE=2 SV=1	Uncharacterized protein GN=Si022703m.g OS=Setaria italica (Foxtail millet) PE=4 SV=1	PREDICTED: BURP domain-containing protein 13-like [Setaria italica]
comp225579_c0	1.46E-07	-3.345666212	down	--	--	"Cellular Component: cytoplasm (GO:0005737);; Cellular Component: mitochondrion (GO:0005739);; Biological Process: post-embryonic development (GO:0009791);; Cellular Component: intracellular membrane-bounded organelle (GO:0043231);; Biological Process: reproductive structure development (GO:0048608);; "	--	Late embryogenesis abundant protein 1 GN=LEA1 OS=Oryza sativa subsp. indica (Rice) PE=1 SV=2	Uncharacterized protein GN=ZEAMMB73_579239 OS=Zea mays (Maize) PE=4 SV=1	PREDICTED: late embryogenesis abundant protein 1-like isoform X1 [Setaria italica]
comp215643_c0	4.25E-06	-2.920068142	down	--	--	"Cellular Component: mitochondrion (GO:0005739);; Cellular Component: membrane (GO:0016020);; "	--	Formin-like protein 5 GN=P0453E05.107 OS=Oryza sativa subsp. japonica (Rice) PE=2 SV=2	Uncharacterized protein GN=Si014495m.g OS=Setaria italica (Foxtail millet) PE=4 SV=1	hypothetical protein SORBIDRAFT_07g004250 [Sorghum bicolor] 
comp228487_c1	0.000708581	2.094591134	up	--	--	"Molecular Function: sequence-specific DNA binding transcription factor activity (GO:0003700);; Cellular Component: nucleus (GO:0005634);; Biological Process: regulation of transcription, DNA-dependent (GO:0006355);; Biological Process: response to cold (GO:0009409);; Biological Process: response to water deprivation (GO:0009414);; Cellular Component: plastid (GO:0009536);; Biological Process: response to abscisic acid stimulus (GO:0009737);; Biological Process: embryo development ending in seed dormancy (GO:0009793);; Biological Process: multidimensional cell growth (GO:0009825);; Biological Process: secondary cell wall biogenesis (GO:0009834);; Molecular Function: sequence-specific DNA binding (GO:0043565);; Biological Process: positive regulation of transcription, DNA-dependent (GO:0045893);; Biological Process: defense response to fungus (GO:0050832);; "	--	Ethylene-responsive transcription factor ERF038 GN=ERF038 OS=Arabidopsis thaliana (Mouse-ear cress) PE=2 SV=1	Uncharacterized protein (Fragment) GN=Si012254m.g OS=Setaria italica (Foxtail millet) PE=4 SV=1	PREDICTED: ethylene-responsive transcription factor ERF035-like [Setaria italica]
comp221238_c1	0.003393623	-2.853501552	down	--	--	"Cellular Component: plastid (GO:0009536);; Biological Process: post-embryonic development (GO:0009791);; Cellular Component: intracellular membrane-bounded organelle (GO:0043231);; Cellular Component: cytoplasmic part (GO:0044444);; Biological Process: reproductive structure development (GO:0048608);; "	--	Pentatricopeptide repeat-containing protein At5g65560 GN=At5g65560 OS=Arabidopsis thaliana (Mouse-ear cress) PE=2 SV=1	Uncharacterized protein GN=Si015139m.g OS=Setaria italica (Foxtail millet) PE=4 SV=1	PREDICTED: pentatricopeptide repeat-containing protein At5g65560-like [Setaria italica]
comp219085_c1	0.000212771	2.18546659	up	--	--	--	--	--	Putative uncharacterized protein Sb04g016540 GN=Sb04g016540 OS=Sorghum bicolor (Sorghum) PE=4 SV=1	hypothetical protein SORBIDRAFT_04g016540 [Sorghum bicolor] 
comp202939_c0	0.000325111	2.489353718	up	--	--	--	--	Formin-like protein 14 GN=FH14 OS=Arabidopsis thaliana (Mouse-ear cress) PE=3 SV=3	Uncharacterized protein GN=Si033607m.g OS=Setaria italica (Foxtail millet) PE=4 SV=1	PREDICTED: uncharacterized protein LOC101767265 [Setaria italica]
comp229501_c0	0.000135037	-2.285136838	down	--	--	"Cellular Component: mitochondrion (GO:0005739);; Molecular Function: transferase activity, transferring glycosyl groups (GO:0016757);; "	--	Arginine/serine-rich protein 45 GN=F19K19.9 OS=Arabidopsis thaliana (Mouse-ear cress) PE=1 SV=1	Uncharacterized protein GN=Si000604m.g OS=Setaria italica (Foxtail millet) PE=4 SV=1	PREDICTED: uncharacterized protein LOC101783535 isoform X2 [Setaria italica]
comp130469_c0	0.000356394	-2.72406316	down	--	--	"Molecular Function: protein serine/threonine kinase activity (GO:0004674);; Molecular Function: ATP binding (GO:0005524);; Cellular Component: mitochondrion (GO:0005739);; Biological Process: protein phosphorylation (GO:0006468);; "	--	--	Uncharacterized protein OS=Zea mays (Maize) PE=2 SV=1	uncharacterized protein LOC100382317 [Zea mays] 
comp218199_c0	2.18E-05	2.369160542	up	--	--	"Biological Process: response to stress (GO:0006950);; "	--	Formin-like protein 5 GN=P0453E05.107 OS=Oryza sativa subsp. japonica (Rice) PE=2 SV=2	Uncharacterized protein GN=Si030652m.g OS=Setaria italica (Foxtail millet) PE=4 SV=1	PREDICTED: uncharacterized protein LOC101769282 [Setaria italica]
comp223762_c0	0.003756038	1.97292717	up	--	--	"Molecular Function: peptidase inhibitor activity (GO:0030414);; "	--	Bowman-Birk type trypsin inhibitor OS=Triticum aestivum (Wheat) PE=1 SV=1	Uncharacterized protein GN=Si027044m.g OS=Setaria italica (Foxtail millet) PE=4 SV=1	PREDICTED: Bowman-Birk type trypsin inhibitor-like [Setaria italica] 
comp224361_c2	0.000131753	2.226501975	up	[V]	Defense mechanisms 	"Molecular Function: ATP binding (GO:0005524);; Cellular Component: nucleus (GO:0005634);; Cellular Component: vacuolar lumen (GO:0005775);; Biological Process: ATP catabolic process (GO:0006200);; Biological Process: vacuolar transport (GO:0007034);; Biological Process: response to water deprivation (GO:0009414);; Cellular Component: plasmodesma (GO:0009506);; Biological Process: response to wounding (GO:0009611);; Biological Process: response to nematode (GO:0009624);; Biological Process: response to salt stress (GO:0009651);; Biological Process: response to abscisic acid stimulus (GO:0009737);; Cellular Component: external side of plasma membrane (GO:0009897);; Biological Process: wax biosynthetic process (GO:0010025);; Biological Process: stomatal complex morphogenesis (GO:0010103);; Biological Process: transpiration (GO:0010148);; Molecular Function: fatty acid transporter activity (GO:0015245);; Biological Process: fatty acid transport (GO:0015908);; Cellular Component: membrane (GO:0016020);; Molecular Function: ATPase activity (GO:0016887);; Molecular Function: ATPase activity, coupled to transmembrane movement of substances (GO:0042626);; Biological Process: cutin transport (GO:0080051);; Biological Process: abscisic acid transport (GO:0080168);; Biological Process: petal epidermis patterning (GO:0080172);; "	--	ABC transporter G family member 15 GN=MSA6.13 OS=Arabidopsis thaliana (Mouse-ear cress) PE=2 SV=2	Uncharacterized protein GN=Si029062m.g OS=Setaria italica (Foxtail millet) PE=3 SV=1	PREDICTED: ABC transporter G family member 11-like [Setaria italica]
comp223979_c6	0.000275895	-2.347551629	down	--	--	"Cellular Component: Golgi membrane (GO:0000139);; Biological Process: microtubule cytoskeleton organization (GO:0000226);; Biological Process: double-strand break repair via homologous recombination (GO:0000724);; Biological Process: cytokinesis by cell plate formation (GO:0000911);; Cellular Component: cell wall (GO:0005618);; Cellular Component: endosome (GO:0005768);; Cellular Component: endoplasmic reticulum (GO:0005783);; Cellular Component: trans-Golgi network (GO:0005802);; Cellular Component: plasma membrane (GO:0005886);; Biological Process: response to cold (GO:0009409);; Biological Process: response to water deprivation (GO:0009414);; Cellular Component: chloroplast (GO:0009507);; Cellular Component: plastid (GO:0009536);; Biological Process: response to salt stress (GO:0009651);; Biological Process: plant-type cell wall biogenesis (GO:0009832);; Biological Process: secondary cell wall biogenesis (GO:0009834);; Biological Process: pollen germination (GO:0009846);; Biological Process: salicylic acid mediated signaling pathway (GO:0009863);; Biological Process: jasmonic acid mediated signaling pathway (GO:0009867);; Biological Process: ethylene mediated signaling pathway (GO:0009873);; Biological Process: leaf morphogenesis (GO:0009965);; Biological Process: xylem development (GO:0010089);; Biological Process: positive regulation of abscisic acid biosynthetic process (GO:0010116);; Biological Process: vegetative to reproductive phase transition of meristem (GO:0010228);; Biological Process: rhamnogalacturonan I side chain metabolic process (GO:0010400);; Biological Process: glucuronoxylan metabolic process (GO:0010413);; Biological Process: response to cyclopentenone (GO:0010583);; Cellular Component: integral to membrane (GO:0016021);; Molecular Function: cellulose synthase (UDP-forming) activity (GO:0016760);; Biological Process: protein desumoylation (GO:0016926);; Cellular Component: integral to Golgi membrane (GO:0030173);; Biological Process: cellulose biosynthetic process (GO:0030244);; Biological Process: regulation of cell proliferation (GO:0042127);; Biological Process: defense response to bacterium (GO:0042742);; Biological Process: xylan biosynthetic process (GO:0045492);; Biological Process: root hair elongation (GO:0048767);; Biological Process: hydrogen peroxide biosynthetic process (GO:0050665);; Biological Process: defense response to fungus (GO:0050832);; Molecular Function: mannan synthase activity (GO:0051753);; Biological Process: cell wall thickening (GO:0052386);; "	--	Cellulose synthase-like protein D4 GN=OsJ_035046 OS=Oryza sativa subsp. japonica (Rice) PE=2 SV=1	Uncharacterized protein OS=Zea mays (Maize) PE=2 SV=1	unknown [Zea mays]
comp247598_c0	6.38E-05	2.852675695	up	--	--	--	--	--	--	--
comp227379_c0	1.76E-08	3.954510665	up	--	--	"Molecular Function: iron ion binding (GO:0005506);; Cellular Component: mitochondrion (GO:0005739);; Biological Process: iron ion transport (GO:0006826);; Biological Process: metabolic process (GO:0008152);; Biological Process: response to cold (GO:0009409);; Cellular Component: chloroplast (GO:0009507);; Cellular Component: chloroplast thylakoid membrane (GO:0009535);; Cellular Component: chloroplast stroma (GO:0009570);; Biological Process: response to bacterium (GO:0009617);; Biological Process: response to abscisic acid stimulus (GO:0009737);; Biological Process: post-embryonic development (GO:0009791);; Biological Process: embryo development ending in seed dormancy (GO:0009793);; Cellular Component: chloroplast envelope (GO:0009941);; Biological Process: cellular process (GO:0009987);; Biological Process: thylakoid membrane organization (GO:0010027);; Biological Process: response to iron ion (GO:0010039);; Biological Process: response to zinc ion (GO:0010043);; Biological Process: vegetative to reproductive phase transition of meristem (GO:0010228);; Biological Process: photosynthesis (GO:0015979);; Biological Process: iron-sulfur cluster assembly (GO:0016226);; Biological Process: response to hydrogen peroxide (GO:0042542);; Molecular Function: metal ion binding (GO:0046872);; Biological Process: leaf development (GO:0048366);; Biological Process: shoot development (GO:0048367);; Biological Process: ovule development (GO:0048481);; Biological Process: reproductive structure development (GO:0048608);; Biological Process: iron ion homeostasis (GO:0055072);; "	K00522|2e-86|zma:100382986|hypothetical protein LOC100382986	Ferritin-3, chloroplastic (Precursor) OS=Glycine max (Soybean) PE=2 SV=1	Ferritin OS=Zea mays (Maize) PE=2 SV=1	predicted protein [Hordeum vulgare subsp. vulgare]
comp220723_c1	0.006133771	-3.665591194	down	--	--	"Biological Process: MAPK cascade (GO:0000165);; Molecular Function: DNA binding (GO:0003677);; Molecular Function: sequence-specific DNA binding transcription factor activity (GO:0003700);; Molecular Function: protein binding (GO:0005515);; Cellular Component: nucleus (GO:0005634);; Cellular Component: mitochondrion (GO:0005739);; Biological Process: regulation of transcription, DNA-dependent (GO:0006355);; Biological Process: regulation of translation (GO:0006417);; Biological Process: protein targeting to membrane (GO:0006612);; Biological Process: multicellular organismal development (GO:0007275);; Biological Process: negative regulation of cell proliferation (GO:0008285);; Cellular Component: chloroplast (GO:0009507);; Biological Process: response to bacterium (GO:0009617);; Biological Process: jasmonic acid metabolic process (GO:0009694);; Biological Process: response to auxin stimulus (GO:0009733);; Biological Process: embryo development ending in seed dormancy (GO:0009793);; Biological Process: systemic acquired resistance, salicylic acid mediated signaling pathway (GO:0009862);; Biological Process: jasmonic acid mediated signaling pathway (GO:0009867);; Biological Process: leaf morphogenesis (GO:0009965);; Biological Process: thylakoid membrane organization (GO:0010027);; Biological Process: vegetative to reproductive phase transition of meristem (GO:0010228);; Biological Process: regulation of hydrogen peroxide metabolic process (GO:0010310);; Biological Process: regulation of plant-type hypersensitive response (GO:0010363);; Biological Process: iron-sulfur cluster assembly (GO:0016226);; Biological Process: mRNA modification (GO:0016556);; Biological Process: cell differentiation (GO:0030154);; Biological Process: negative regulation of defense response (GO:0031348);; Biological Process: regulation of protein dephosphorylation (GO:0035304);; Biological Process: positive regulation of transcription, DNA-dependent (GO:0045893);; Biological Process: positive regulation of development, heterochronic (GO:0045962);; Biological Process: determination of dorsal/ventral asymmetry (GO:0048262);; Biological Process: ovule development (GO:0048481);; "	--	Transcription factor PCF5 OS=Oryza sativa subsp. japonica (Rice) PE=2 SV=1	Uncharacterized protein (Fragment) GN=Si004564m.g OS=Setaria italica (Foxtail millet) PE=4 SV=1	PREDICTED: transcription factor PCF5-like [Setaria italica]
comp225192_c1	0.003767729	-2.30690653	down	--	--	"Cellular Component: nucleus (GO:0005634);; Cellular Component: plasma membrane (GO:0005886);; Cellular Component: plasmodesma (GO:0009506);; Cellular Component: plastid (GO:0009536);; Biological Process: photomorphogenesis (GO:0009640);; Biological Process: embryo development ending in seed dormancy (GO:0009793);; Biological Process: seed germination (GO:0009845);; Biological Process: regulation of flower development (GO:0009909);; Biological Process: meristem structural organization (GO:0009933);; Biological Process: seed dormancy process (GO:0010162);; Biological Process: sugar mediated signaling pathway (GO:0010182);; Biological Process: vegetative to reproductive phase transition of meristem (GO:0010228);; Biological Process: protein ubiquitination (GO:0016567);; Molecular Function: transferase activity, transferring glycosyl groups (GO:0016757);; Biological Process: lipid storage (GO:0019915);; Biological Process: response to freezing (GO:0050826);; "	--	C2 and GRAM domain-containing protein At1g03370 GN=At1g03370 OS=Arabidopsis thaliana (Mouse-ear cress) PE=2 SV=4	Putative uncharacterized protein Sb03g026320 GN=Sb03g026320 OS=Sorghum bicolor (Sorghum) PE=4 SV=1	hypothetical protein SORBIDRAFT_03g026320 [Sorghum bicolor] 
comp197176_c0	1.80E-05	-4.540162533	down	--	--	--	--	--	--	--
comp130587_c0	3.94E-05	-2.409285748	down	--	--	"Cellular Component: nucleus (GO:0005634);; Cellular Component: endoplasmic reticulum (GO:0005783);; Biological Process: response to oxidative stress (GO:0006979);; Biological Process: response to wounding (GO:0009611);; Biological Process: response to gravity (GO:0009629);; Cellular Component: plant-type vacuole membrane (GO:0009705);; Biological Process: chalcone biosynthetic process (GO:0009715);; Biological Process: response to jasmonic acid stimulus (GO:0009753);; Biological Process: auxin polar transport (GO:0009926);; Biological Process: response to UV-B (GO:0010224);; Molecular Function: naringenin-chalcone synthase activity (GO:0016210);; Biological Process: regulation of anthocyanin biosynthetic process (GO:0031540);; "	K00660|0.0|osa:4350636|Os11g0530600	Chalcone synthase 1 OS=Oryza sativa subsp. japonica (Rice) PE=2 SV=1	Uncharacterized protein GN=Si026463m.g OS=Setaria italica (Foxtail millet) PE=3 SV=1	PREDICTED: chalcone synthase C2-like [Setaria italica]
comp216154_c0	0.006382383	-1.81672403	down	--	--	"Molecular Function: transporter activity (GO:0005215);; Cellular Component: nucleus (GO:0005634);; Cellular Component: cytosol (GO:0005829);; Cellular Component: plasma membrane (GO:0005886);; Biological Process: transport (GO:0006810);; Cellular Component: integral to membrane (GO:0016021);; Biological Process: sterol biosynthetic process (GO:0016126);; Biological Process: plant-type cell wall cellulose metabolic process (GO:0052541);; Biological Process: cell wall pectin metabolic process (GO:0052546);; "	--	Patellin-4 GN=PATL4 OS=Arabidopsis thaliana (Mouse-ear cress) PE=1 SV=2	Uncharacterized protein GN=Si006235m.g OS=Setaria italica (Foxtail millet) PE=4 SV=1	PREDICTED: patellin-4-like [Setaria italica]
comp230579_c0	0.004302683	2.096159003	up	--	--	--	--	--	Uncharacterized protein GN=Si034859m.g OS=Setaria italica (Foxtail millet) PE=4 SV=1	PREDICTED: uncharacterized protein LOC101784454 isoform X1 [Setaria italica] 
comp197356_c0	0.008669054	-1.778446984	down	[MG]	--	"Biological Process: mRNA splicing, via spliceosome (GO:0000398);; Molecular Function: RNA binding (GO:0003723);; Molecular Function: catalytic activity (GO:0003824);; Molecular Function: calmodulin binding (GO:0005516);; Cellular Component: endoplasmic reticulum (GO:0005783);; Biological Process: tRNA modification (GO:0006400);; Biological Process: response to osmotic stress (GO:0006970);; Biological Process: circadian rhythm (GO:0007623);; Biological Process: lipid biosynthetic process (GO:0008610);; Biological Process: response to temperature stimulus (GO:0009266);; Biological Process: response to endogenous stimulus (GO:0009719);; Biological Process: meristem structural organization (GO:0009933);; Biological Process: response to organic substance (GO:0010033);; Biological Process: response to metal ion (GO:0010038);; Cellular Component: membrane (GO:0016020);; Biological Process: carotenoid metabolic process (GO:0016116);; Molecular Function: kinase activity (GO:0016301);; Biological Process: cytoplasmic transport (GO:0016482);; Molecular Function: oxidoreductase activity (GO:0016491);; Biological Process: histone methylation (GO:0016571);; Molecular Function: histone-lysine N-methyltransferase activity (GO:0018024);; Cellular Component: nuclear lumen (GO:0031981);; Biological Process: macromolecule localization (GO:0033036);; Biological Process: regulation of programmed cell death (GO:0043067);; Molecular Function: structure-specific DNA binding (GO:0043566);; Biological Process: cellular metabolic process (GO:0044237);; Biological Process: innate immune response (GO:0045087);; Biological Process: pigment biosynthetic process (GO:0046148);; Biological Process: seed development (GO:0048316);; Biological Process: leaf development (GO:0048366);; Biological Process: floral organ development (GO:0048437);; Biological Process: floral whorl development (GO:0048438);; Biological Process: negative regulation of biological process (GO:0048519);; Molecular Function: coenzyme binding (GO:0050662);; Biological Process: cellular response to stimulus (GO:0051716);; Biological Process: regulation of macromolecule metabolic process (GO:0060255);; Biological Process: organic substance transport (GO:0071702);; Cellular Component: cell periphery (GO:0071944);; Biological Process: sporopollenin biosynthetic process (GO:0080110);; Biological Process: 5-carbamoylmethyluridine metabolic process (GO:0080178);; "	--	Anthocyanidin reductase GN=T13M11.8 OS=Arabidopsis thaliana (Mouse-ear cress) PE=1 SV=2	Leucoanthocyanidin reductase OS=Zea mays (Maize) PE=2 SV=1	leucoanthocyanidin reductase [Zea mays]
comp224274_c0	0.004096545	2.165046965	up	--	--	--	--	--	--	--
comp233029_c0	0.000101329	2.327730577	up	--	--	"Molecular Function: hydrolase activity, hydrolyzing O-glycosyl compounds (GO:0004553);; Cellular Component: extracellular region (GO:0005576);; Cellular Component: cell wall (GO:0005618);; Cellular Component: Golgi apparatus (GO:0005794);; Biological Process: cellular glucan metabolic process (GO:0006073);; Biological Process: response to heat (GO:0009408);; Biological Process: response to cold (GO:0009409);; Cellular Component: plant-type cell wall (GO:0009505);; Biological Process: response to wounding (GO:0009611);; Biological Process: response to mechanical stimulus (GO:0009612);; Biological Process: plant-type cell wall organization (GO:0009664);; Biological Process: response to auxin stimulus (GO:0009733);; Biological Process: response to brassinosteroid stimulus (GO:0009741);; Biological Process: xylem development (GO:0010089);; Biological Process: response to chitin (GO:0010200);; Biological Process: xyloglucan metabolic process (GO:0010411);; Cellular Component: cytoplasmic membrane-bounded vesicle (GO:0016023);; Molecular Function: xyloglucan:xyloglucosyl transferase activity (GO:0016762);; Molecular Function: xyloglucan-specific endo-beta-1,4-glucanase activity (GO:0033946);; Biological Process: cell wall modification (GO:0042545);; Cellular Component: apoplast (GO:0048046);; Biological Process: root hair cell differentiation (GO:0048765);; Biological Process: primary root development (GO:0080022);; Molecular Function: xyloglucan endotransglucosylase activity (GO:0080039);; "	--	Probable xyloglucan endotransglucosylase/hydrolase protein 23 (Precursor) GN=F14M19.90 OS=Arabidopsis thaliana (Mouse-ear cress) PE=2 SV=1	Uncharacterized protein GN=Si010796m.g OS=Setaria italica (Foxtail millet) PE=4 SV=1	PREDICTED: probable xyloglucan endotransglucosylase/hydrolase protein 23-like [Setaria italica]
comp334938_c0	0	7.171324306	up	--	--	--	--	--	Putative uncharacterized protein GN=VOLCADRAFT_121342 OS=Volvox carteri (Green alga) PE=4 SV=1	Epa5p [Candida glabrata]
comp228127_c0	0.006582542	-1.852172142	down	[R]	General function prediction only 	"Biological Process: polysaccharide biosynthetic process (GO:0000271);; Molecular Function: protein binding (GO:0005515);; Cellular Component: mitochondrion (GO:0005739);; Cellular Component: endoplasmic reticulum (GO:0005783);; Biological Process: asymmetric cell division (GO:0008356);; Biological Process: regulation of cell size (GO:0008361);; Biological Process: nucleotide biosynthetic process (GO:0009165);; Cellular Component: plant-type cell wall (GO:0009505);; Cellular Component: plasmodesma (GO:0009506);; Biological Process: pollen development (GO:0009555);; Biological Process: response to nematode (GO:0009624);; Biological Process: response to blue light (GO:0009637);; Biological Process: photomorphogenesis (GO:0009640);; Molecular Function: auxin:hydrogen symporter activity (GO:0009672);; Biological Process: multidimensional cell growth (GO:0009825);; Biological Process: determination of bilateral symmetry (GO:0009855);; Cellular Component: auxin efflux carrier complex (GO:0009921);; Cellular Component: basal plasma membrane (GO:0009925);; Biological Process: auxin polar transport (GO:0009926);; Biological Process: cell tip growth (GO:0009932);; Biological Process: polarity specification of adaxial/abaxial axis (GO:0009944);; Biological Process: positive gravitropism (GO:0009958);; Cellular Component: cell surface (GO:0009986);; Biological Process: meristem initiation (GO:0010014);; Biological Process: xylem and phloem pattern formation (GO:0010051);; Biological Process: regulation of root meristem growth (GO:0010082);; Biological Process: xylem development (GO:0010089);; Biological Process: response to far red light (GO:0010218);; Biological Process: inflorescence development (GO:0010229);; Biological Process: auxin homeostasis (GO:0010252);; Biological Process: auxin efflux (GO:0010315);; Biological Process: leaf formation (GO:0010338);; Biological Process: leaf shaping (GO:0010358);; Cellular Component: vesicle membrane (GO:0012506);; Cellular Component: integral to membrane (GO:0016021);; Cellular Component: cytoplasmic membrane-bounded vesicle (GO:0016023);; Cellular Component: lateral plasma membrane (GO:0016328);; Biological Process: anthocyanin accumulation in tissues in response to UV light (GO:0043481);; Biological Process: cell wall macromolecule metabolic process (GO:0044036);; Cellular Component: apical part of cell (GO:0045177);; Biological Process: flower morphogenesis (GO:0048439);; Biological Process: stamen development (GO:0048443);; Biological Process: negative regulation of biological process (GO:0048519);; Biological Process: root hair initiation (GO:0048766);; Biological Process: root hair elongation (GO:0048767);; Biological Process: cotyledon morphogenesis (GO:0048826);; Biological Process: adventitious root development (GO:0048830);; Biological Process: transmembrane transport (GO:0055085);; Biological Process: cell wall organization (GO:0071555);; Molecular Function: auxin transmembrane transporter activity (GO:0080161);; Biological Process: intracellular auxin transport (GO:0080162);; "	K13947|0.0|zma:100273056|hypothetical protein LOC100273056	Probable auxin efflux carrier component 4 GN=OJ1770_H02.15 OS=Oryza sativa subsp. japonica (Rice) PE=2 SV=1	Uncharacterized protein GN=Si032859m.g OS=Setaria italica (Foxtail millet) PE=4 SV=1	PREDICTED: probable auxin efflux carrier component 4-like [Setaria italica]
comp207602_c0	0.009561132	1.756382744	up	--	--	--	--	--	--	--
comp207226_c0	0.000123661	2.200874809	up	--	--	"Cellular Component: cytoplasmic membrane-bounded vesicle (GO:0016023);; "	--	--	Uncharacterized protein GN=Si007471m.g OS=Setaria italica (Foxtail millet) PE=4 SV=1	hypothetical protein SORBIDRAFT_10g008920 [Sorghum bicolor] 
comp192860_c1	0	6.768415754	up	[Q]	Secondary metabolites biosynthesis, transport and catabolism 	"Molecular Function: zinc ion binding (GO:0008270);; Molecular Function: oxidoreductase activity (GO:0016491);; Molecular Function: transferase activity, transferring acyl groups other than amino-acyl groups (GO:0016747);; Biological Process: oxidation-reduction process (GO:0055114);; "	--	3-oxoacyl-[acyl-carrier-protein] reductase, chloroplastic (Precursor) GN=At1g24360 OS=Arabidopsis thaliana (Mouse-ear cress) PE=2 SV=2	Putative uncharacterized protein (Fragment) GN=AURANDRAFT_70714 OS=Aureococcus anophagefferens (Harmful bloom alga) PE=4 SV=1	polyketide synthase [Fusarium verticillioides]
comp218838_c0	0.000905733	2.100182506	up	--	--	"Cellular Component: cytoplasmic membrane-bounded vesicle (GO:0016023);; Biological Process: primary metabolic process (GO:0044238);; Biological Process: cellular macromolecule metabolic process (GO:0044260);; "	--	Vegetative cell wall protein gp1 (Precursor) GN=GP1 OS=Chlamydomonas reinhardtii (Chlamydomonas smithii) PE=2 SV=1	Putative uncharacterized protein Sb02g029816 (Fragment) GN=Sb02g029816 OS=Sorghum bicolor (Sorghum) PE=4 SV=1	hypothetical protein SORBIDRAFT_02g029816 [Sorghum bicolor] 
comp226638_c0	0.007473432	2.199338809	up	--	--	--	--	--	--	--
comp206309_c0	0	7.527973136	up	--	--	--	--	Classical arabinogalactan protein 9 (Precursor) GN=AGP9 OS=Arabidopsis thaliana (Mouse-ear cress) PE=1 SV=2	Uncharacterized protein GN=PRUPE_ppa002001mg OS=Prunus persica (Peach) PE=4 SV=1	hypothetical protein PRUPE_ppa002001mg [Prunus persica]
comp207665_c0	1.17E-07	4.914473374	up	--	--	"Biological Process: amino acid transport (GO:0006865);; Biological Process: metabolic process (GO:0008152);; Biological Process: response to organic substance (GO:0010033);; Biological Process: response to UV-B (GO:0010224);; Biological Process: brassinosteroid metabolic process (GO:0016131);; Molecular Function: UDP-glucosyltransferase activity (GO:0035251);; Cellular Component: intracellular membrane-bounded organelle (GO:0043231);; Cellular Component: cytoplasmic part (GO:0044444);; Molecular Function: trans-zeatin O-beta-D-glucosyltransferase activity (GO:0050403);; Molecular Function: cis-zeatin O-beta-D-glucosyltransferase activity (GO:0050502);; Biological Process: flavonol biosynthetic process (GO:0051555);; Biological Process: response to other organism (GO:0051707);; Molecular Function: quercetin 3-O-glucosyltransferase activity (GO:0080043);; Molecular Function: quercetin 7-O-glucosyltransferase activity (GO:0080044);; Molecular Function: quercetin 4'-O-glucosyltransferase activity (GO:0080046);; "	--	UDP-glycosyltransferase 73D1 GN=UGT73D1 OS=Arabidopsis thaliana (Mouse-ear cress) PE=3 SV=1	Uncharacterized protein OS=Oryza glaberrima (African rice) PE=4 SV=1	hypothetical protein SORBIDRAFT_09g005380 [Sorghum bicolor] 
comp229423_c2	9.00E-07	-3.28144734	down	--	--	"Cellular Component: membrane (GO:0016020);; "	--	Arginine/serine-rich protein 45 GN=F19K19.9 OS=Arabidopsis thaliana (Mouse-ear cress) PE=1 SV=1	Uncharacterized protein GN=Si022579m.g OS=Setaria italica (Foxtail millet) PE=4 SV=1	PREDICTED: uncharacterized protein LOC101755659 [Setaria italica]
comp201926_c0	2.66E-05	-2.94891614	down	--	--	"Biological Process: defense response to insect (GO:0002213);; Molecular Function: nucleic acid binding (GO:0003676);; Molecular Function: chitinase activity (GO:0004568);; Cellular Component: extracellular region (GO:0005576);; Biological Process: chitin catabolic process (GO:0006032);; Biological Process: pentose-phosphate shunt (GO:0006098);; Cellular Component: chloroplast thylakoid membrane (GO:0009535);; Cellular Component: chloroplast thylakoid lumen (GO:0009543);; Biological Process: cellular process (GO:0009987);; Biological Process: thylakoid membrane organization (GO:0010027);; Biological Process: isopentenyl diphosphate biosynthetic process, mevalonate-independent pathway (GO:0019288);; Biological Process: regulation of biological process (GO:0050789);; Cellular Component: cell periphery (GO:0071944);; "	--	Sulfated surface glycoprotein 185 (Precursor) OS=Volvox carteri (Green alga) PE=1 SV=1	Putative uncharacterized protein Sb04g037030 GN=Sb04g037030 OS=Sorghum bicolor (Sorghum) PE=4 SV=1	PREDICTED: uncharacterized protein LOC101765875 [Setaria italica]
comp229589_c0	0.000201747	2.148425578	up	--	--	"Molecular Function: serine-type endopeptidase activity (GO:0004252);; Cellular Component: integral to membrane (GO:0016021);; "	--	--	Putative uncharacterized protein Sb01g034860 GN=Sb01g034860 OS=Sorghum bicolor (Sorghum) PE=4 SV=1	hypothetical protein SORBIDRAFT_01g034860 [Sorghum bicolor] 
comp216029_c0	0.000296324	-2.282272096	down	--	--	"Cellular Component: membrane (GO:0016020);; "	--	Formin-like protein 7 OS=Oryza sativa subsp. japonica (Rice) PE=2 SV=2	Uncharacterized protein GN=Si011990m.g OS=Setaria italica (Foxtail millet) PE=4 SV=1	PREDICTED: uncharacterized protein LOC101784245 [Setaria italica]
comp130362_c0	0.001535539	-2.117693884	down	--	--	--	--	--	Predicted protein OS=Hordeum vulgare var. distichum (Two-rowed barley) PE=2 SV=1	predicted protein [Hordeum vulgare subsp. vulgare] 
comp231203_c0	0.002836168	1.857365882	up	--	--	--	--	Arginine/serine-rich protein 45 GN=F19K19.9 OS=Arabidopsis thaliana (Mouse-ear cress) PE=1 SV=1	Putative uncharacterized protein (Fragment) GN=AURANDRAFT_70670 OS=Aureococcus anophagefferens (Harmful bloom alga) PE=4 SV=1	hypothetical protein AURANDRAFT_70670, partial [Aureococcus anophagefferens]
comp214237_c0	3.50E-12	4.132791903	up	--	--	"Biological Process: response to stress (GO:0006950);; Biological Process: response to temperature stimulus (GO:0009266);; Biological Process: cellular process (GO:0009987);; Cellular Component: intracellular membrane-bounded organelle (GO:0043231);; "	--	Dehydration-responsive element-binding protein 1J OS=Oryza sativa subsp. japonica (Rice) PE=2 SV=1	Dehydration-responsive element-binding protein 1B OS=Zea mays (Maize) PE=2 SV=1	dehydration-responsive element-binding protein 1B [Zea mays] 
comp161637_c0	0.001790576	2.01098054	up	--	--	--	--	--	Uncharacterized protein GN=Si000209m.g OS=Setaria italica (Foxtail millet) PE=4 SV=1	PREDICTED: probable LRR receptor-like serine/threonine-protein kinase At1g06840-like [Setaria italica]
comp207037_c0	0.000777068	-2.492382113	down	--	--	"Molecular Function: carboxylesterase activity (GO:0004091);; Molecular Function: binding (GO:0005488);; Cellular Component: nucleus (GO:0005634);; Cellular Component: cytosol (GO:0005829);; Biological Process: amino acid transport (GO:0006865);; Biological Process: defense response (GO:0006952);; Biological Process: metabolic process (GO:0008152);; Cellular Component: plastid (GO:0009536);; Biological Process: post-embryonic development (GO:0009791);; Biological Process: pollen tube growth (GO:0009860);; Biological Process: gibberellin mediated signaling pathway (GO:0010476);; Biological Process: response to organic cyclic compound (GO:0014070);; Biological Process: cellular metabolic process (GO:0044237);; Biological Process: primary metabolic process (GO:0044238);; Biological Process: regulation of response to stimulus (GO:0048583);; Biological Process: system development (GO:0048731);; Biological Process: organic substance metabolic process (GO:0071704);; "	--	Probable carboxylesterase 18 GN=CXE18 OS=Arabidopsis thaliana (Mouse-ear cress) PE=2 SV=1	Uncharacterized protein GN=Si032705m.g OS=Setaria italica (Foxtail millet) PE=4 SV=1	PREDICTED: probable carboxylesterase 18-like [Setaria italica]
comp239424_c0	8.97E-05	2.261503836	up	--	--	"Cellular Component: mitochondrion (GO:0005739);; "	--	--	Uncharacterized protein OS=Oryza glaberrima (African rice) PE=4 SV=1	hypothetical protein OsI_18699 [Oryza sativa Indica Group]
comp217348_c1	0.0003431	2.111626591	up	[R]	General function prediction only 	"Molecular Function: iron ion binding (GO:0005506);; Molecular Function: protein binding (GO:0005515);; Cellular Component: endosome (GO:0005768);; Cellular Component: plasma membrane (GO:0005886);; Biological Process: receptor-mediated endocytosis (GO:0006898);; Biological Process: response to red or far red light (GO:0009639);; Biological Process: jasmonic acid metabolic process (GO:0009694);; Biological Process: response to jasmonic acid stimulus (GO:0009753);; Biological Process: flavonoid biosynthetic process (GO:0009813);; Biological Process: response to red light (GO:0010114);; Biological Process: regulation of anion channel activity (GO:0010359);; Biological Process: detection of bacterium (GO:0016045);; Biological Process: terpenoid biosynthetic process (GO:0016114);; Molecular Function: oxidoreductase activity, acting on single donors with incorporation of molecular oxygen, incorporation of two atoms of oxygen (GO:0016702);; Molecular Function: oxidoreductase activity, acting on paired donors, with incorporation or reduction of molecular oxygen, 2-oxoglutarate as one donor, and incorporation of one atom each of oxygen into both donors (GO:0016706);; Biological Process: defense response to bacterium (GO:0042742);; Biological Process: gibberellin catabolic process (GO:0045487);; Molecular Function: metal ion binding (GO:0046872);; Biological Process: defense response by callose deposition in cell wall (GO:0052544);; Molecular Function: C-19 gibberellin 2-beta-dioxygenase activity (GO:0052634);; Molecular Function: C-20 gibberellin 2-beta-dioxygenase activity (GO:0052635);; Biological Process: oxidation-reduction process (GO:0055114);; "	--	Gibberellin 2-beta-dioxygenase 1 GN=GA2OX1 OS=Pisum sativum (Garden pea) PE=1 SV=1	Uncharacterized protein GN=Si002030m.g OS=Setaria italica (Foxtail millet) PE=3 SV=1	PREDICTED: gibberellin 2-beta-dioxygenase 1-like [Setaria italica]
comp200537_c0	5.29E-08	3.346452197	up	--	--	"Molecular Function: copper ion binding (GO:0005507);; Molecular Function: electron carrier activity (GO:0009055);; Cellular Component: cytoplasmic membrane-bounded vesicle (GO:0016023);; "	--	Basic blue protein (Precursor) GN=ARPN OS=Arabidopsis thaliana (Mouse-ear cress) PE=2 SV=2	Putative uncharacterized protein Sb01g010520 GN=Sb01g010520 OS=Sorghum bicolor (Sorghum) PE=4 SV=1	hypothetical protein SORBIDRAFT_01g010520 [Sorghum bicolor] 
comp209678_c0	5.06E-05	2.760100381	up	--	--	"Molecular Function: peroxidase activity (GO:0004601);; Molecular Function: binding (GO:0005488);; Molecular Function: protein binding (GO:0005515);; Cellular Component: cell wall (GO:0005618);; Cellular Component: vacuole (GO:0005773);; Cellular Component: Golgi apparatus (GO:0005794);; Cellular Component: cytosol (GO:0005829);; Biological Process: response to stress (GO:0006950);; Cellular Component: cytoplasmic membrane-bounded vesicle (GO:0016023);; Molecular Function: oxidoreductase activity (GO:0016491);; Cellular Component: apoplast (GO:0048046);; "	--	Peroxidase (Precursor) OS=Triticum aestivum (Wheat) PE=2 SV=1	Uncharacterized protein GN=BRADI3G09100 OS=Brachypodium distachyon (Purple false brome) PE=3 SV=1	PREDICTED: peroxidase 52-like [Brachypodium distachyon]
comp234347_c0	0.000478974	2.18637576	up	[L]	Replication, recombination and repair 	"Molecular Function: RNA binding (GO:0003723);; Cellular Component: extracellular region (GO:0005576);; Biological Process: DNA metabolic process (GO:0006259);; Biological Process: transport (GO:0006810);; Biological Process: defense response (GO:0006952);; Biological Process: response to osmotic stress (GO:0006970);; Biological Process: organelle organization (GO:0006996);; Biological Process: circadian rhythm (GO:0007623);; Biological Process: lipid biosynthetic process (GO:0008610);; Biological Process: response to temperature stimulus (GO:0009266);; Cellular Component: plastid (GO:0009536);; Biological Process: response to metal ion (GO:0010038);; Biological Process: RNA metabolic process (GO:0016070);; Molecular Function: kinase activity (GO:0016301);; Molecular Function: structure-specific DNA binding (GO:0043566);; Biological Process: primary metabolic process (GO:0044238);; Biological Process: cellular biosynthetic process (GO:0044249);; Biological Process: cellular macromolecule metabolic process (GO:0044260);; Biological Process: regulation of biological process (GO:0050789);; "	K01669|5e-71|cme:CMA044C|cryptochrome DASH	Cryptochrome DASH, chloroplastic/mitochondrial (Precursor) GN=Ot01g06320 OS=Ostreococcus tauri PE=3 SV=1	Cryptochrome GN=COCSUDRAFT_55876 OS=Coccomyxa subellipsoidea C-169 PE=4 SV=1	"RecName: Full=Putative cryptochrome DASH, mitochondrial; Flags: Precursor "
comp205714_c0	0.000403181	2.079479394	up	--	--	"Molecular Function: calcium ion binding (GO:0005509);; Cellular Component: cell part (GO:0044464);; Biological Process: organelle localization (GO:0051640);; "	K13448|8e-37|zma:100280890|grancalcin	Probable calcium-binding protein CML50 GN=CML50 OS=Arabidopsis thaliana (Mouse-ear cress) PE=2 SV=1	Grancalcin GN=ZEAMMB73_778929 OS=Zea mays (Maize) PE=4 SV=1	grancalcin [Zea mays]
comp229888_c0	0.000489705	2.082782214	up	[R]	General function prediction only 	"Molecular Function: protein binding (GO:0005515);; Molecular Function: calmodulin binding (GO:0005516);; Cellular Component: plasma membrane (GO:0005886);; Biological Process: iron ion transport (GO:0006826);; Biological Process: response to abscisic acid stimulus (GO:0009737);; Biological Process: abscisic acid mediated signaling pathway (GO:0009738);; Biological Process: blue light signaling pathway (GO:0009785);; Biological Process: cellular response to iron ion starvation (GO:0010106);; Biological Process: response to nitrate (GO:0010167);; Biological Process: nitrate transport (GO:0015706);; "	--	Pirin-like protein At2g43120 GN=At2g43120 OS=Arabidopsis thaliana (Mouse-ear cress) PE=2 SV=3	Uncharacterized protein GN=Si013691m.g OS=Setaria italica (Foxtail millet) PE=3 SV=1	PREDICTED: pirin-like protein-like [Setaria italica]
comp203444_c0	0.006880554	2.299451357	up	--	--	--	--	--	--	--
comp222551_c0	0.004943576	2.64753377	up	--	--	"Cellular Component: cell part (GO:0044464);; "	--	Vegetative cell wall protein gp1 (Precursor) GN=GP1 OS=Chlamydomonas reinhardtii (Chlamydomonas smithii) PE=2 SV=1	75k gamma secalin GN=sec2 OS=Secale strictum subsp. africanum PE=4 SV=1	75k gamma secalin [Secale strictum subsp. africanum] 
comp181385_c0	0.000127576	-4.275722224	down	--	--	"Cellular Component: plant-type vacuole (GO:0000325);; Molecular Function: cysteine-type endopeptidase activity (GO:0004197);; Molecular Function: phospholipase A2 activity (GO:0004623);; Molecular Function: protein binding (GO:0005515);; Cellular Component: cytosol (GO:0005829);; Biological Process: glycolysis (GO:0006096);; Biological Process: proteolysis (GO:0006508);; Biological Process: water transport (GO:0006833);; Biological Process: hyperosmotic response (GO:0006972);; Biological Process: Golgi organization (GO:0007030);; Molecular Function: peptidase activity (GO:0008233);; Biological Process: response to temperature stimulus (GO:0009266);; Biological Process: response to water deprivation (GO:0009414);; Cellular Component: plasmodesma (GO:0009506);; Biological Process: response to salt stress (GO:0009651);; Biological Process: glucuronoxylan metabolic process (GO:0010413);; Biological Process: developmental programmed cell death (GO:0010623);; Biological Process: chlorophyll catabolic process (GO:0015996);; Cellular Component: cytoplasmic membrane-bounded vesicle (GO:0016023);; Biological Process: cysteine biosynthetic process (GO:0019344);; Biological Process: hydrogen peroxide catabolic process (GO:0042744);; Cellular Component: nuclear part (GO:0044428);; Cellular Component: chloroplast part (GO:0044434);; Biological Process: xylan biosynthetic process (GO:0045492);; Biological Process: response to cadmium ion (GO:0046686);; Cellular Component: apoplast (GO:0048046);; Biological Process: defense response to fungus (GO:0050832);; "	--	Thiol protease SEN102 (Precursor) GN=SEN102 OS=Hemerocallis sp. (Daylily) PE=2 SV=1	Cysteine proteinase OS=Oxyrrhis marina (Dinoflagellate) PE=2 SV=1	cysteine proteinase [Oxyrrhis marina]
comp217952_c0	3.79E-10	3.31154367	up	--	--	--	--	--	Uncharacterized protein GN=Si038192m.g OS=Setaria italica (Foxtail millet) PE=4 SV=1	PREDICTED: uncharacterized protein LOC101762825 [Setaria italica]
comp210137_c0	0.000133585	2.207315207	up	[T]	Signal transduction mechanisms 	"Molecular Function: phosphoprotein phosphatase activity (GO:0004721);; Molecular Function: protein serine/threonine phosphatase activity (GO:0004722);; Cellular Component: mitochondrion (GO:0005739);; Cellular Component: cytosol (GO:0005829);; Cellular Component: plasma membrane (GO:0005886);; Biological Process: protein dephosphorylation (GO:0006470);; Biological Process: epidermis development (GO:0008544);; Cellular Component: plastid (GO:0009536);; Biological Process: post-embryonic development (GO:0009791);; Molecular Function: kinase activity (GO:0016301);; Biological Process: phosphorylation (GO:0016310);; Biological Process: defense response to bacterium (GO:0042742);; Biological Process: interspecies interaction between organisms (GO:0044419);; Molecular Function: metal ion binding (GO:0046872);; Biological Process: cellular developmental process (GO:0048869);; "	--	Probable protein phosphatase 2C 33 OS=Oryza sativa subsp. japonica (Rice) PE=2 SV=1	Uncharacterized protein GN=Si035800m.g OS=Setaria italica (Foxtail millet) PE=4 SV=1	PREDICTED: probable protein phosphatase 2C 33-like isoform X1 [Setaria italica]
comp199531_c0	0.001098095	2.125042915	up	[M]	Cell wall/membrane/envelope biogenesis 	"Molecular Function: binding (GO:0005488);; Biological Process: cellular process (GO:0009987);; Cellular Component: intracellular organelle (GO:0043229);; "	--	Formin-like protein 6 OS=Oryza sativa subsp. japonica (Rice) PE=2 SV=2	Putative uncharacterized protein GN=AURANDRAFT_70520 OS=Aureococcus anophagefferens (Harmful bloom alga) PE=4 SV=1	TPA: hypothetical protein ZEAMMB73_784009, partial [Zea mays]
comp208206_c2	0.000807145	2.906550914	up	--	--	"Cellular Component: intracellular part (GO:0044424);; "	--	--	Uncharacterized protein OS=Zea mays (Maize) PE=2 SV=1	unknown [Zea mays]
comp201172_c0	0.000146364	3.126066998	up	--	--	--	--	--	--	--
comp214690_c1	0.002855724	1.864849746	up	[Q]	Secondary metabolites biosynthesis, transport and catabolism 	"Molecular Function: copper ion binding (GO:0005507);; Cellular Component: extracellular region (GO:0005576);; Molecular Function: L-ascorbate oxidase activity (GO:0008447);; Biological Process: vegetative to reproductive phase transition of meristem (GO:0010228);; Biological Process: glucuronoxylan metabolic process (GO:0010413);; Cellular Component: cytoplasmic membrane-bounded vesicle (GO:0016023);; Biological Process: xylan biosynthetic process (GO:0045492);; Biological Process: response to copper ion (GO:0046688);; Biological Process: oxidation-reduction process (GO:0055114);; "	--	L-ascorbate oxidase OS=Cucurbita pepo var. melopepo (Zucchini) PE=1 SV=1	Putative uncharacterized protein Sb03g001450 GN=Sb03g001450 OS=Sorghum bicolor (Sorghum) PE=4 SV=1	hypothetical protein SORBIDRAFT_03g001450 [Sorghum bicolor] 
comp216972_c0	5.18E-05	2.417075823	up	--	--	"Biological Process: pentose-phosphate shunt (GO:0006098);; Biological Process: rRNA processing (GO:0006364);; Biological Process: response to stress (GO:0006950);; Biological Process: response to UV (GO:0009411);; Cellular Component: chloroplast thylakoid lumen (GO:0009543);; Cellular Component: oxygen evolving complex (GO:0009654);; Biological Process: plastid organization (GO:0009657);; Biological Process: response to auxin stimulus (GO:0009733);; Biological Process: flavonoid biosynthetic process (GO:0009813);; Biological Process: response to inorganic substance (GO:0010035);; Biological Process: stomatal complex morphogenesis (GO:0010103);; Biological Process: photosystem II assembly (GO:0010207);; Biological Process: detection of bacterium (GO:0016045);; Molecular Function: oxidoreductase activity, acting on paired donors, with incorporation or reduction of molecular oxygen, 2-oxoglutarate as one donor, and incorporation of one atom each of oxygen into both donors (GO:0016706);; Cellular Component: chloroplast photosystem II (GO:0030095);; Biological Process: positive regulation of catalytic activity (GO:0043085);; Molecular Function: flavonol synthase activity (GO:0045431);; Biological Process: oxidation-reduction process (GO:0055114);; Biological Process: response to karrikin (GO:0080167);; "	--	PsbP-like protein 1, chloroplastic (Precursor) GN=PPL1 OS=Arabidopsis thaliana (Mouse-ear cress) PE=1 SV=1	Uncharacterized protein GN=Si036512m.g OS=Setaria italica (Foxtail millet) PE=3 SV=1	PREDICTED: flavanone 3-dioxygenase-like [Setaria italica]
comp226962_c1	0.002363769	-3.366032158	down	--	--	"Molecular Function: protein binding (GO:0005515);; Cellular Component: nucleoplasm (GO:0005654);; Biological Process: actin filament organization (GO:0007015);; Biological Process: RNA splicing (GO:0008380);; Cellular Component: chloroplast (GO:0009507);; Cellular Component: membrane (GO:0016020);; Cellular Component: intracellular non-membrane-bounded organelle (GO:0043232);; Cellular Component: intracellular organelle part (GO:0044446);; Biological Process: regulation of cellular process (GO:0050794);; Biological Process: response to stimulus (GO:0050896);; "	--	Formin-like protein 5 GN=P0453E05.107 OS=Oryza sativa subsp. japonica (Rice) PE=2 SV=2	Uncharacterized protein GN=Si016641m.g OS=Setaria italica (Foxtail millet) PE=4 SV=1	PREDICTED: plastidic ATP/ADP-transporter-like [Setaria italica]
comp133365_c0	3.35E-08	4.613660338	up	--	--	--	--	--	Uncharacterized protein GN=Si026479m.g OS=Setaria italica (Foxtail millet) PE=4 SV=1	hypothetical protein MTR_2g084760, partial [Medicago truncatula] 
comp152112_c0	0.002495611	-2.512377994	down	--	--	--	--	--	Uncharacterized protein GN=Si007003m.g OS=Setaria italica (Foxtail millet) PE=4 SV=1	PREDICTED: uncharacterized protein LOC101784573 [Setaria italica]
comp187265_c1	9.19E-05	3.745636864	up	--	--	--	--	--	--	--
comp210908_c0	0.009638139	1.759203214	up	--	--	"Molecular Function: hydrolase activity, hydrolyzing O-glycosyl compounds (GO:0004553);; Cellular Component: extracellular region (GO:0005576);; Biological Process: carbohydrate metabolic process (GO:0005975);; Biological Process: defense response (GO:0006952);; Biological Process: macromolecule catabolic process (GO:0009057);; Cellular Component: cytoplasmic membrane-bounded vesicle (GO:0016023);; Biological Process: xylan catabolic process (GO:0045493);; "	--	Xylanase inhibitor protein 1 (Precursor) GN=XIPI OS=Triticum aestivum (Wheat) PE=1 SV=2	cDNA, clone: J075005N23, full insert sequence GN=Os06g0356800 OS=Oryza sativa subsp. japonica (Rice) PE=2 SV=1	Os06g0356800 [Oryza sativa Japonica Group] 
comp216258_c0	9.29E-08	4.245967341	up	--	--	"Biological Process: lipid metabolic process (GO:0006629);; Biological Process: defense response (GO:0006952);; Molecular Function: methyltransferase activity (GO:0008168);; Molecular Function: S-adenosylmethionine-dependent methyltransferase activity (GO:0008757);; Biological Process: response to wounding (GO:0009611);; Biological Process: methylation (GO:0032259);; Cellular Component: intracellular part (GO:0044424);; Molecular Function: metal ion binding (GO:0046872);; Biological Process: response to other organism (GO:0051707);; Molecular Function: 2-phytyl-1,4-naphthoquinone methyltransferase activity (GO:0052624);; Biological Process: monocarboxylic acid biosynthetic process (GO:0072330);; Molecular Function: S-adenosyl-L-methionine:benzoic acid carboxyl methyl transferase activity (GO:0080150);; "	--	Salicylate O-methyltransferase GN=SAMT OS=Clarkia breweri (Fairy fans) PE=1 SV=1	Uncharacterized protein GN=Si006642m.g OS=Setaria italica (Foxtail millet) PE=4 SV=1	PREDICTED: salicylate O-methyltransferase-like [Setaria italica]
comp131000_c0	0.001027393	-2.207861823	down	--	--	"Cellular Component: plasma membrane (GO:0005886);; Biological Process: tryptophan catabolic process (GO:0006569);; Biological Process: iron ion transport (GO:0006826);; Biological Process: response to mechanical stimulus (GO:0009612);; Biological Process: indoleacetic acid biosynthetic process (GO:0009684);; Biological Process: trichoblast differentiation (GO:0010054);; Biological Process: cellular response to iron ion starvation (GO:0010106);; Biological Process: response to nitrate (GO:0010167);; Biological Process: nitrate transport (GO:0015706);; Cellular Component: cytoplasmic membrane-bounded vesicle (GO:0016023);; Biological Process: brassinosteroid biosynthetic process (GO:0016132);; Cellular Component: anchored to membrane (GO:0031225);; "	--	Arabinogalactan peptide 16 (Precursor) GN=AGP16 OS=Arabidopsis thaliana (Mouse-ear cress) PE=1 SV=1	Putative uncharacterized protein Sb09g007150 GN=Sb09g007150 OS=Sorghum bicolor (Sorghum) PE=4 SV=1	hypothetical protein SORBIDRAFT_09g007150 [Sorghum bicolor] 
comp232956_c0	0.000565549	2.107364972	up	--	--	"Molecular Function: catalytic activity (GO:0003824);; Cellular Component: mitochondrion (GO:0005739);; Biological Process: sucrose biosynthetic process (GO:0005986);; Biological Process: response to oxidative stress (GO:0006979);; Biological Process: metabolic process (GO:0008152);; Molecular Function: galactosyltransferase activity (GO:0008378);; Biological Process: response to water deprivation (GO:0009414);; Cellular Component: chloroplast (GO:0009507);; Biological Process: response to abscisic acid stimulus (GO:0009737);; Biological Process: raffinose family oligosaccharide biosynthetic process (GO:0010325);; Biological Process: mannitol biosynthetic process (GO:0019593);; "	--	Probable galactinol--sucrose galactosyltransferase 2 GN=T8H10.120 OS=Arabidopsis thaliana (Mouse-ear cress) PE=2 SV=2	Uncharacterized protein GN=Si009328m.g OS=Setaria italica (Foxtail millet) PE=4 SV=1	PREDICTED: probable galactinol--sucrose galactosyltransferase 2-like isoform X2 [Setaria italica]
comp220964_c0	2.66E-07	2.930840539	up	--	--	--	--	--	--	--
comp216567_c0	0.007836816	-3.16530996	down	[O]	Posttranslational modification, protein turnover, chaperones 	"Molecular Function: glutathione transferase activity (GO:0004364);; Cellular Component: nucleus (GO:0005634);; Biological Process: pentose-phosphate shunt (GO:0006098);; Biological Process: fatty acid beta-oxidation (GO:0006635);; Biological Process: glutathione metabolic process (GO:0006749);; Biological Process: defense response (GO:0006952);; Biological Process: toxin catabolic process (GO:0009407);; Cellular Component: chloroplast (GO:0009507);; Biological Process: response to biotic stimulus (GO:0009607);; Biological Process: response to salt stress (GO:0009651);; Biological Process: de-etiolation (GO:0009704);; Biological Process: auxin mediated signaling pathway (GO:0009734);; Biological Process: ethylene mediated signaling pathway (GO:0009873);; Biological Process: PSII associated light-harvesting complex II catabolic process (GO:0010304);; Biological Process: response to cyclopentenone (GO:0010583);; Biological Process: proline transport (GO:0015824);; Cellular Component: cytoplasmic membrane-bounded vesicle (GO:0016023);; Biological Process: proteasomal ubiquitin-dependent protein catabolic process (GO:0043161);; Molecular Function: glutathione binding (GO:0043295);; Biological Process: para-aminobenzoic acid metabolic process (GO:0046482);; Biological Process: response to cadmium ion (GO:0046686);; Biological Process: lateral root development (GO:0048527);; Biological Process: response to misfolded protein (GO:0051788);; Biological Process: response to growth hormone stimulus (GO:0060416);; Biological Process: proteasome core complex assembly (GO:0080129);; Biological Process: negative regulation of response to water deprivation (GO:0080148);; Biological Process: response to karrikin (GO:0080167);; "	--	Probable glutathione S-transferase GN=PRP1 OS=Solanum tuberosum (Potato) PE=2 SV=1	Uncharacterized protein GN=Si002820m.g OS=Setaria italica (Foxtail millet) PE=3 SV=1	PREDICTED: probable glutathione S-transferase-like [Setaria italica]
comp132219_c0	0.008518053	-2.117692339	down	--	--	"Biological Process: MAPK cascade (GO:0000165);; Molecular Function: sequence-specific DNA binding transcription factor activity (GO:0003700);; Molecular Function: calmodulin binding (GO:0005516);; Cellular Component: nucleus (GO:0005634);; Cellular Component: cytoplasm (GO:0005737);; Cellular Component: mitochondrion (GO:0005739);; Biological Process: regulation of transcription, DNA-dependent (GO:0006355);; Biological Process: protein targeting to membrane (GO:0006612);; Biological Process: sister chromatid cohesion (GO:0007062);; Biological Process: response to xenobiotic stimulus (GO:0009410);; Biological Process: salicylic acid biosynthetic process (GO:0009697);; Biological Process: systemic acquired resistance, salicylic acid mediated signaling pathway (GO:0009862);; Biological Process: jasmonic acid mediated signaling pathway (GO:0009867);; Biological Process: regulation of flower development (GO:0009909);; Biological Process: response to chitin (GO:0010200);; Biological Process: regulation of hydrogen peroxide metabolic process (GO:0010310);; Biological Process: regulation of plant-type hypersensitive response (GO:0010363);; Biological Process: detection of bacterium (GO:0016045);; Biological Process: endoplasmic reticulum unfolded protein response (GO:0030968);; Biological Process: chromatin silencing by small RNA (GO:0031048);; Biological Process: negative regulation of defense response (GO:0031348);; Biological Process: regulation of protein dephosphorylation (GO:0035304);; Biological Process: defense response to bacterium (GO:0042742);; Biological Process: negative regulation of programmed cell death (GO:0043069);; Molecular Function: sequence-specific DNA binding (GO:0043565);; Biological Process: regulation of multi-organism process (GO:0043900);; Biological Process: meiotic chromosome segregation (GO:0045132);; Biological Process: positive regulation of transcription, DNA-dependent (GO:0045893);; Biological Process: petal formation (GO:0048451);; Biological Process: sepal formation (GO:0048453);; Biological Process: defense response to fungus (GO:0050832);; "	K14431|1e-53|sbi:SORBI_08g003260|hypothetical protein	Transcription factor TGA6 OS=Arabidopsis thaliana (Mouse-ear cress) PE=1 SV=2	Uncharacterized protein GN=Si026421m.g OS=Setaria italica (Foxtail millet) PE=4 SV=1	PREDICTED: transcription factor HBP-1b(c1)-like isoform X2 [Setaria italica]
[truncated: 1,099,492 more chars]
