# Supplementary material for: De novo assembly of the Japanese lawngrass (Zoysia japonica Steud.) root transcriptome and identification of candidate unigenes related to early responses under salt stress
Source: Front Plant Sci. 2015 Aug 20;6:610. doi: 10.3389/fpls.2015.00610 (PMC4542685; doi:10.3389/fpls.2015.00610)
Supplement: Supplementary File 5 — Gene ontology classification of DEGs. [file DataSheet5.XLS]

## Sheet: all enrichment
GO ID	Ontology	Term	up	down	up-unigenes	down-unigenes	log_odds_ratio	p-value
GO:0048585	biological_process	negative regulation of response to stimulus	37		comp218711_c0 // comp218956_c0 // comp221287_c0 // comp232219_c0 // comp229768_c0 // comp133259_c0 // comp216205_c0 // comp231035_c0 // comp233131_c0 // comp222820_c0 // comp226074_c0 // comp169635_c0 // comp130084_c0 // comp201458_c0 // comp195217_c0 // comp234684_c0 // comp212744_c0 // comp216192_c0 // comp173465_c0 // comp165967_c0 // comp208394_c0 // comp227590_c0 // comp227555_c0 // comp2357…		1.05792	0.0093964
GO:0016045	biological_process	detection of bacterium	11		comp227958_c0 // comp229768_c0 // comp216205_c0 // comp216972_c0 // comp202186_c0 // comp212744_c0 // comp197358_c0 // comp227590_c0 // comp214005_c0 // comp223939_c0 // comp225356_c0		2.22503	0.0093964
GO:2000377	biological_process	regulation of reactive oxygen species metabolic process	22		comp218956_c0 // comp213406_c0 // comp229768_c0 // comp216205_c0 // comp218155_c0 // comp222820_c0 // comp195217_c0 // comp212744_c0 // comp235482_c0 // comp216192_c0 // comp227590_c0 // comp227555_c0 // comp235777_c0 // comp214155_c0 // comp231255_c0 // comp213519_c0 // comp198571_c0 // comp234559_c0 // comp219223_c0 // comp222970_c0 // comp132410_c0 // comp223939_c0		1.47274	0.00733091
GO:0071395	biological_process	cellular response to jasmonic acid stimulus	30		comp218956_c0 // comp215247_c0 // comp195676_c0 // comp224456_c0 // comp229768_c0 // comp216205_c0 // comp204520_c0 // comp231035_c0 // comp209693_c0 // comp222820_c0 // comp130084_c0 // comp229532_c0 // comp201458_c0 // comp195217_c0 // comp234684_c0 // comp212744_c0 // comp216192_c0 // comp173465_c0 // comp227590_c0 // comp227555_c0 // comp235777_c0 // comp215875_c0 // comp165782_c0 // comp2312…		1.23487	0.00618325
GO:0009862	biological_process	systemic acquired resistance, salicylic acid mediated signaling pathway	27		comp218956_c0 // comp221287_c0 // comp229768_c0 // comp216205_c0 // comp231035_c0 // comp222820_c0 // comp130084_c0 // comp201458_c0 // comp195217_c0 // comp234684_c0 // comp212744_c0 // comp216192_c0 // comp173465_c0 // comp227590_c0 // comp227555_c0 // comp235777_c0 // comp214155_c0 // comp231255_c0 // comp219033_c0 // comp213519_c0 // comp198571_c0 // comp169862_c0 // comp234559_c0 // comp2192…		1.36149	0.00358038
GO:0015198	molecular_function	oligopeptide transporter activity		10		// // // // // // // // //	2.74927	0.00296168
GO:0010035	biological_process	response to inorganic substance	106		comp223171_c0 // comp218956_c0 // comp215247_c0 // comp195676_c0 // comp166494_c0 // comp230525_c0 // comp224456_c0 // comp213406_c0 // comp228383_c0 // comp228318_c0 // comp129968_c0 // comp209253_c0 // comp230693_c0 // comp232219_c0 // comp223170_c0 // comp211650_c0 // comp218233_c0 // comp133259_c0 // comp218155_c0 // comp126402_c0 // comp208870_c0 // comp221838_c0 // comp225279_c0 // comp2171…		0.592708	0.00290717
GO:0009755	biological_process	hormone-mediated signaling pathway	70		comp218711_c0 // comp218956_c0 // comp215247_c0 // comp227958_c0 // comp230694_c0 // comp195676_c0 // comp179300_c0 // comp224456_c0 // comp235133_c0 // comp232219_c0 // comp223170_c0 // comp229768_c0 // comp133259_c0 // comp216205_c0 // comp225279_c0 // comp204520_c0 // comp231035_c0 // comp227985_c0 // comp229888_c0 // comp209693_c0 // comp222820_c0 // comp202186_c0 // comp169635_c0 // comp1300…		0.777249	0.00265919
GO:0009698	biological_process	phenylpropanoid metabolic process		36		// // // // // // // // // // // // // // // // // // // // // // // // // // // // // // // // // // //	1.24243	0.00246246
GO:0031348	biological_process	negative regulation of defense response	29		comp218956_c0 // comp221287_c0 // comp232219_c0 // comp229768_c0 // comp216205_c0 // comp231035_c0 // comp222820_c0 // comp169635_c0 // comp130084_c0 // comp201458_c0 // comp195217_c0 // comp234684_c0 // comp212744_c0 // comp216192_c0 // comp173465_c0 // comp165967_c0 // comp227590_c0 // comp227555_c0 // comp235777_c0 // comp231255_c0 // comp219033_c0 // comp213519_c0 // comp198571_c0 // comp2258…		1.34429	0.00221532
GO:0043067	biological_process	regulation of programmed cell death	47		comp218956_c0 // comp221287_c0 // comp230525_c0 // comp224456_c0 // comp225608_c0 // comp229768_c0 // comp216205_c0 // comp229685_c0 // comp231035_c0 // comp222820_c0 // comp226411_c0 // comp130084_c0 // comp229532_c0 // comp201458_c0 // comp195217_c0 // comp196891_c0 // comp178769_c0 // comp234684_c0 // comp212744_c0 // comp226844_c0 // comp216192_c0 // comp173465_c0 // comp227590_c0 // comp2275…		1.01233	0.00191318
GO:0031982	cellular_component	vesicle		105		// // // // // // // // // // // // // // // // // // // // // // // // // // // // // // // // // // // // // // // // // // // // // // // // // // // // // // // // // // // // // // // // // // // // // // // // // // // // // // // // // // // // // // // // // // // // // // // // // // // // // // // //	0.63746	0.00187632
GO:0016023	cellular_component	cytoplasmic membrane-bounded vesicle		105		// // // // // // // // // // // // // // // // // // // // // // // // // // // // // // // // // // // // // // // // // // // // // // // // // // // // // // // // // // // // // // // // // // // // // // // // // // // // // // // // // // // // // // // // // // // // // // // // // // // // // // // //	0.649739	0.0016469
GO:0031988	cellular_component	membrane-bounded vesicle		105		// // // // // // // // // // // // // // // // // // // // // // // // // // // // // // // // // // // // // // // // // // // // // // // // // // // // // // // // // // // // // // // // // // // // // // // // // // // // // // // // // // // // // // // // // // // // // // // // // // // // // // // //	0.644815	0.0016469
GO:0008374	molecular_function	O-acyltransferase activity		11		// // // // // // // // // //	2.69645	0.0016469
GO:0044283	biological_process	small molecule biosynthetic process	95		comp218711_c0 // comp219303_c0 // comp215247_c0 // comp227958_c0 // comp230694_c0 // comp221287_c0 // comp166494_c0 // comp224456_c0 // comp225608_c0 // comp230693_c0 // comp225478_c0 // comp220508_c0 // comp232219_c0 // comp223170_c0 // comp211650_c0 // comp229768_c0 // comp217350_c0 // comp216205_c0 // comp218155_c0 // comp126402_c0 // comp217116_c0 // comp231035_c0 // comp207665_c0 // comp2169…		0.6644	0.00140612
GO:0005509	molecular_function	calcium ion binding	21		comp227096_c0 // comp204531_c0 // comp243145_c0 // comp216205_c0 // comp213844_c0 // comp205714_c0 // comp209698_c0 // comp234684_c0 // comp232025_c0 // comp218785_c0 // comp227590_c0 // comp194938_c0 // comp215633_c0 // comp219033_c0 // comp198215_c0 // comp228573_c0 // comp215945_c0 // comp224942_c0 // comp195542_c0 // comp225829_c0 // comp212368_c0		1.68454	0.00140612
GO:0051704	biological_process	multi-organism process	130		comp218956_c0 // comp215247_c0 // comp227958_c0 // comp227096_c0 // comp229968_c0 // comp195676_c0 // comp221287_c0 // comp179300_c0 // comp195877_c0 // comp224456_c0 // comp230501_c0 // comp204531_c0 // comp228383_c0 // comp235133_c0 // comp243145_c0 // comp220783_c0 // comp230693_c0 // comp225478_c0 // comp220508_c0 // comp232219_c0 // comp208122_c0 // comp223170_c0 // comp229768_c0 // comp1332…		0.540036	0.00138237
GO:0044036	biological_process	cell wall macromolecule metabolic process		34		// // // // // // // // // // // // // // // // // // // // // // // // // // // // // // // // //	1.36976	0.00113152
GO:0010410	biological_process	hemicellulose metabolic process		26		// // // // // // // // // // // // // // // // // // // // // // // // //	1.63183	0.00105609
GO:0009814	biological_process	defense response, incompatible interaction	52		comp218956_c0 // comp195676_c0 // comp221287_c0 // comp224456_c0 // comp225478_c0 // comp232219_c0 // comp229768_c0 // comp216205_c0 // comp126402_c0 // comp231035_c0 // comp220718_c0 // comp222820_c0 // comp202186_c0 // comp169635_c0 // comp130084_c0 // comp201458_c0 // comp195217_c0 // comp218830_c0 // comp178769_c0 // comp234684_c0 // comp212744_c0 // comp226844_c0 // comp129933_c0 // comp2187…		0.990145	0.000970834
GO:0009266	biological_process	response to temperature stimulus	75		comp218711_c0 // comp223171_c0 // comp221287_c0 // comp166494_c0 // comp228383_c0 // comp129968_c0 // comp232219_c0 // comp129987_c0 // comp218233_c0 // comp208870_c0 // comp221838_c0 // comp225279_c0 // comp204520_c0 // comp217116_c0 // comp214716_c0 // comp231035_c0 // comp213844_c0 // comp227379_c0 // comp233029_c0 // comp214237_c0 // comp228487_c0 // comp234321_c0 // comp226411_c0 // comp1696…		0.798272	0.000791178
GO:1901701	biological_process	cellular response to oxygen-containing compound	78		comp218711_c0 // comp218956_c0 // comp215247_c0 // comp195676_c0 // comp221287_c0 // comp224456_c0 // comp228383_c0 // comp235133_c0 // comp232219_c0 // comp223170_c0 // comp229768_c0 // comp133259_c0 // comp216205_c0 // comp218155_c0 // comp225279_c0 // comp204520_c0 // comp214716_c0 // comp231035_c0 // comp229888_c0 // comp134878_c0 // comp233131_c0 // comp209693_c0 // comp222820_c0 // comp2229…		0.781849	0.000746249
GO:0010941	biological_process	regulation of cell death	50		comp218956_c0 // comp221287_c0 // comp230525_c0 // comp224456_c0 // comp225608_c0 // comp229768_c0 // comp216205_c0 // comp225279_c0 // comp229685_c0 // comp231035_c0 // comp222820_c0 // comp226411_c0 // comp130084_c0 // comp229532_c0 // comp201458_c0 // comp195217_c0 // comp196891_c0 // comp178769_c0 // comp234684_c0 // comp212744_c0 // comp226844_c0 // comp216192_c0 // comp173465_c0 // comp2275…		1.03121	0.000741526
GO:0097305	biological_process	response to alcohol	75		comp218711_c0 // comp223171_c0 // comp215247_c0 // comp217707_c0 // comp224456_c0 // comp235133_c0 // comp228318_c0 // comp129968_c0 // comp209253_c0 // comp225478_c0 // comp232219_c0 // comp223170_c0 // comp215769_c0 // comp218233_c0 // comp222154_c0 // comp133259_c0 // comp208870_c0 // comp225279_c0 // comp204520_c0 // comp217116_c0 // comp227379_c0 // comp233029_c0 // comp229888_c0 // comp2329…		0.804398	0.000729659
GO:0045088	biological_process	regulation of innate immune response	47		comp218956_c0 // comp227958_c0 // comp195676_c0 // comp221287_c0 // comp224456_c0 // comp225608_c0 // comp229768_c0 // comp216205_c0 // comp204520_c0 // comp231035_c0 // comp222820_c0 // comp202186_c0 // comp226411_c0 // comp130084_c0 // comp229532_c0 // comp201458_c0 // comp195217_c0 // comp218830_c0 // comp178769_c0 // comp234684_c0 // comp212744_c0 // comp226844_c0 // comp216192_c0 // comp1734…		1.07299	0.000729659
GO:0010383	biological_process	cell wall polysaccharide metabolic process		31		// // // // // // // // // // // // // // // // // // // // // // // // // // // // // //	1.56891	0.000718661
GO:0010413	biological_process	glucuronoxylan metabolic process		21		// // // // // // // // // // // // // // // // // // // //	1.91524	0.000718661
GO:0044038	biological_process	cell wall macromolecule biosynthetic process		22		// // // // // // // // // // // // // // // // // // // // //	1.89606	0.000718661
GO:0045491	biological_process	xylan metabolic process		25		// // // // // // // // // // // // // // // // // // // // // // // //	1.72361	0.000718661
GO:0045492	biological_process	xylan biosynthetic process		21		// // // // // // // // // // // // // // // // // // // //	1.91031	0.000718661
GO:0070589	biological_process	cellular component macromolecule biosynthetic process		22		// // // // // // // // // // // // // // // // // // // // //	1.89606	0.000718661
GO:0070592	biological_process	cell wall polysaccharide biosynthetic process		22		// // // // // // // // // // // // // // // // // // // // //	1.90539	0.000718661
GO:0048583	biological_process	regulation of response to stimulus	76		comp218711_c0 // comp218956_c0 // comp215247_c0 // comp227958_c0 // comp195676_c0 // comp221287_c0 // comp179300_c0 // comp195877_c0 // comp224456_c0 // comp225608_c0 // comp232219_c0 // comp229768_c0 // comp133259_c0 // comp216205_c0 // comp204520_c0 // comp231035_c0 // comp233131_c0 // comp209693_c0 // comp222820_c0 // comp226074_c0 // comp202186_c0 // comp226411_c0 // comp169635_c0 // comp1300…		0.804449	0.000639953
GO:0080134	biological_process	regulation of response to stress	61		comp218956_c0 // comp227958_c0 // comp195676_c0 // comp221287_c0 // comp179300_c0 // comp195877_c0 // comp224456_c0 // comp225608_c0 // comp232219_c0 // comp229768_c0 // comp133259_c0 // comp216205_c0 // comp204520_c0 // comp231035_c0 // comp222820_c0 // comp202186_c0 // comp226411_c0 // comp169635_c0 // comp130084_c0 // comp229532_c0 // comp201458_c0 // comp195217_c0 // comp218830_c0 // comp1968…		0.922378	0.000639953
GO:0009737	biological_process	response to abscisic acid stimulus	65		comp218711_c0 // comp223171_c0 // comp215247_c0 // comp217707_c0 // comp224456_c0 // comp235133_c0 // comp228318_c0 // comp129968_c0 // comp209253_c0 // comp225478_c0 // comp232219_c0 // comp223170_c0 // comp215769_c0 // comp218233_c0 // comp222154_c0 // comp133259_c0 // comp208870_c0 // comp225279_c0 // comp204520_c0 // comp217116_c0 // comp227379_c0 // comp229888_c0 // comp232956_c0 // comp2096…		0.892322	0.000590917
GO:0009751	biological_process	response to salicylic acid stimulus	47		comp218956_c0 // comp227096_c0 // comp221287_c0 // comp179300_c0 // comp224456_c0 // comp225478_c0 // comp232219_c0 // comp223170_c0 // comp229768_c0 // comp133259_c0 // comp216205_c0 // comp225279_c0 // comp231035_c0 // comp222820_c0 // comp222966_c0 // comp169635_c0 // comp130084_c0 // comp229532_c0 // comp201458_c0 // comp195217_c0 // comp234684_c0 // comp212744_c0 // comp219026_c0 // comp2161…		1.0923	0.000579216
GO:0042537	biological_process	benzene-containing compound metabolic process	33		comp221287_c0 // comp224456_c0 // comp225478_c0 // comp232219_c0 // comp229768_c0 // comp216205_c0 // comp222820_c0 // comp169635_c0 // comp201458_c0 // comp195217_c0 // comp178769_c0 // comp234684_c0 // comp212744_c0 // comp226844_c0 // comp129933_c0 // comp216192_c0 // comp173465_c0 // comp227590_c0 // comp227555_c0 // comp235777_c0 // comp196959_c0 // comp231255_c0 // comp227024_c0 // comp2155…		1.35694	0.000579216
GO:0009595	biological_process	detection of biotic stimulus	23		comp227958_c0 // comp221287_c0 // comp224456_c0 // comp229768_c0 // comp216205_c0 // comp216972_c0 // comp222820_c0 // comp202186_c0 // comp195217_c0 // comp212744_c0 // comp197358_c0 // comp216192_c0 // comp227590_c0 // comp227555_c0 // comp235777_c0 // comp217063_c0 // comp213519_c0 // comp220767_c0 // comp198571_c0 // comp222970_c0 // comp214005_c0 // comp223939_c0 // comp225356_c0		1.69026	0.000579216
GO:0009607	biological_process	response to biotic stimulus	116		comp218956_c0 // comp215247_c0 // comp227958_c0 // comp227096_c0 // comp229968_c0 // comp195676_c0 // comp221287_c0 // comp179300_c0 // comp195877_c0 // comp224456_c0 // comp230501_c0 // comp204531_c0 // comp228383_c0 // comp235133_c0 // comp243145_c0 // comp220783_c0 // comp230693_c0 // comp225478_c0 // comp220508_c0 // comp232219_c0 // comp208122_c0 // comp223170_c0 // comp229768_c0 // comp1332…		0.620516	0.000538862
GO:0009627	biological_process	systemic acquired resistance	43		comp218956_c0 // comp221287_c0 // comp224456_c0 // comp225478_c0 // comp232219_c0 // comp229768_c0 // comp216205_c0 // comp126402_c0 // comp231035_c0 // comp222820_c0 // comp169635_c0 // comp130084_c0 // comp201458_c0 // comp195217_c0 // comp218830_c0 // comp178769_c0 // comp234684_c0 // comp212744_c0 // comp226844_c0 // comp129933_c0 // comp216192_c0 // comp173465_c0 // comp227590_c0 // comp2275…		1.16583	0.000509391
GO:0002682	biological_process	regulation of immune system process	49		comp218956_c0 // comp227958_c0 // comp195676_c0 // comp221287_c0 // comp224456_c0 // comp225608_c0 // comp229768_c0 // comp216205_c0 // comp204520_c0 // comp231035_c0 // comp222820_c0 // comp202186_c0 // comp226411_c0 // comp130084_c0 // comp229532_c0 // comp201458_c0 // comp195217_c0 // comp218830_c0 // comp178769_c0 // comp234684_c0 // comp212744_c0 // comp197358_c0 // comp226844_c0 // comp2161…		1.07812	0.000507409
GO:0009617	biological_process	response to bacterium	66		comp218956_c0 // comp215247_c0 // comp227958_c0 // comp195676_c0 // comp221287_c0 // comp195877_c0 // comp224456_c0 // comp235133_c0 // comp220783_c0 // comp225478_c0 // comp220508_c0 // comp223170_c0 // comp229768_c0 // comp133259_c0 // comp216205_c0 // comp225279_c0 // comp204520_c0 // comp217116_c0 // comp227379_c0 // comp210137_c0 // comp216972_c0 // comp209693_c0 // comp222820_c0 // comp2021…		0.902166	0.000465445
GO:0051707	biological_process	response to other organism	116		comp218956_c0 // comp215247_c0 // comp227958_c0 // comp227096_c0 // comp229968_c0 // comp195676_c0 // comp221287_c0 // comp179300_c0 // comp195877_c0 // comp224456_c0 // comp230501_c0 // comp204531_c0 // comp228383_c0 // comp235133_c0 // comp243145_c0 // comp220783_c0 // comp230693_c0 // comp225478_c0 // comp220508_c0 // comp232219_c0 // comp208122_c0 // comp223170_c0 // comp229768_c0 // comp1332…		0.631918	0.000407326
GO:0050776	biological_process	regulation of immune response	49		comp218956_c0 // comp227958_c0 // comp195676_c0 // comp221287_c0 // comp224456_c0 // comp225608_c0 // comp229768_c0 // comp216205_c0 // comp204520_c0 // comp231035_c0 // comp222820_c0 // comp202186_c0 // comp226411_c0 // comp130084_c0 // comp229532_c0 // comp201458_c0 // comp195217_c0 // comp218830_c0 // comp178769_c0 // comp234684_c0 // comp212744_c0 // comp197358_c0 // comp226844_c0 // comp2161…		1.09526	0.000396892
GO:0033993	biological_process	response to lipid	84		comp218711_c0 // comp223171_c0 // comp215247_c0 // comp217707_c0 // comp224456_c0 // comp235133_c0 // comp228318_c0 // comp129968_c0 // comp209253_c0 // comp225478_c0 // comp232219_c0 // comp223170_c0 // comp215769_c0 // comp218233_c0 // comp222154_c0 // comp133259_c0 // comp208870_c0 // comp225279_c0 // comp204520_c0 // comp217116_c0 // comp227379_c0 // comp233029_c0 // comp229888_c0 // comp2329…		0.791846	0.000318106
GO:0045087	biological_process	innate immune response	70		comp218956_c0 // comp227958_c0 // comp195676_c0 // comp221287_c0 // comp230525_c0 // comp179300_c0 // comp195877_c0 // comp224456_c0 // comp235133_c0 // comp225478_c0 // comp232219_c0 // comp223170_c0 // comp229768_c0 // comp216205_c0 // comp126402_c0 // comp204520_c0 // comp231035_c0 // comp220718_c0 // comp225222_c0 // comp222820_c0 // comp202186_c0 // comp169635_c0 // comp130084_c0 // comp2014…		0.891382	0.000306865
GO:0006955	biological_process	immune response	71		comp218956_c0 // comp227958_c0 // comp195676_c0 // comp221287_c0 // comp230525_c0 // comp179300_c0 // comp195877_c0 // comp224456_c0 // comp235133_c0 // comp225478_c0 // comp232219_c0 // comp223170_c0 // comp229768_c0 // comp216205_c0 // comp126402_c0 // comp204520_c0 // comp231035_c0 // comp220718_c0 // comp225222_c0 // comp222820_c0 // comp202186_c0 // comp169635_c0 // comp130084_c0 // comp2014…		0.885882	0.000299487
GO:1901615	biological_process	organic hydroxy compound metabolic process	60		comp230694_c0 // comp221287_c0 // comp224456_c0 // comp230693_c0 // comp225478_c0 // comp220508_c0 // comp232219_c0 // comp211650_c0 // comp229768_c0 // comp216205_c0 // comp218155_c0 // comp217116_c0 // comp207665_c0 // comp232956_c0 // comp233131_c0 // comp222820_c0 // comp225736_c0 // comp169635_c0 // comp201458_c0 // comp195217_c0 // comp178769_c0 // comp234684_c0 // comp212744_c0 // comp2262…		0.9883	0.000280491
GO:0009753	biological_process	response to jasmonic acid stimulus	48		comp218956_c0 // comp215247_c0 // comp222971_c0 // comp195676_c0 // comp179300_c0 // comp224456_c0 // comp235133_c0 // comp223170_c0 // comp229768_c0 // comp216205_c0 // comp225279_c0 // comp204520_c0 // comp231035_c0 // comp209693_c0 // comp222820_c0 // comp231745_c0 // comp202186_c0 // comp225736_c0 // comp130084_c0 // comp229532_c0 // comp201458_c0 // comp195217_c0 // comp234684_c0 // comp2127…		1.1377	0.000280491
GO:0051606	biological_process	detection of stimulus	30		comp218711_c0 // comp227958_c0 // comp221287_c0 // comp224456_c0 // comp229768_c0 // comp216205_c0 // comp216972_c0 // comp222820_c0 // comp202186_c0 // comp195217_c0 // comp212744_c0 // comp197358_c0 // comp129933_c0 // comp216192_c0 // comp227590_c0 // comp227555_c0 // comp235777_c0 // comp231622_c0 // comp206878_c0 // comp217063_c0 // comp213519_c0 // comp220767_c0 // comp215945_c0 // comp1955…		1.5135	0.000280491
GO:0035556	biological_process	intracellular signal transduction	46		comp218956_c0 // comp215247_c0 // comp195676_c0 // comp221287_c0 // comp224275_c0 // comp235133_c0 // comp229768_c0 // comp216205_c0 // comp225279_c0 // comp204520_c0 // comp217116_c0 // comp231035_c0 // comp233131_c0 // comp222820_c0 // comp202186_c0 // comp130084_c0 // comp226451_c0 // comp201458_c0 // comp215530_c0 // comp195217_c0 // comp236502_c0 // comp234684_c0 // comp212744_c0 // comp2259…		1.17153	0.000274471
GO:0002376	biological_process	immune system process	78		comp218956_c0 // comp215247_c0 // comp227958_c0 // comp195676_c0 // comp221287_c0 // comp230525_c0 // comp179300_c0 // comp195877_c0 // comp224456_c0 // comp235133_c0 // comp220783_c0 // comp225478_c0 // comp232219_c0 // comp223170_c0 // comp229768_c0 // comp216205_c0 // comp126402_c0 // comp225279_c0 // comp229685_c0 // comp204520_c0 // comp231035_c0 // comp220718_c0 // comp225222_c0 // comp2228…		0.847234	0.000263254
GO:0006952	biological_process	defense response	119		comp218956_c0 // comp215247_c0 // comp227958_c0 // comp227096_c0 // comp229968_c0 // comp195676_c0 // comp221287_c0 // comp230525_c0 // comp179300_c0 // comp195877_c0 // comp224456_c0 // comp230501_c0 // comp204531_c0 // comp228383_c0 // comp235133_c0 // comp228318_c0 // comp220783_c0 // comp230693_c0 // comp225478_c0 // comp220508_c0 // comp232219_c0 // comp208122_c0 // comp223170_c0 // comp2297…		0.646908	0.000235451
GO:0031347	biological_process	regulation of defense response	61		comp218956_c0 // comp227958_c0 // comp195676_c0 // comp221287_c0 // comp179300_c0 // comp195877_c0 // comp224456_c0 // comp225608_c0 // comp232219_c0 // comp229768_c0 // comp133259_c0 // comp216205_c0 // comp204520_c0 // comp231035_c0 // comp222820_c0 // comp202186_c0 // comp226411_c0 // comp169635_c0 // comp130084_c0 // comp229532_c0 // comp201458_c0 // comp195217_c0 // comp218830_c0 // comp1968…		0.996971	0.000235451
GO:0009863	biological_process	salicylic acid mediated signaling pathway	40		comp218956_c0 // comp221287_c0 // comp224456_c0 // comp232219_c0 // comp229768_c0 // comp133259_c0 // comp216205_c0 // comp231035_c0 // comp222820_c0 // comp169635_c0 // comp130084_c0 // comp229532_c0 // comp201458_c0 // comp195217_c0 // comp234684_c0 // comp212744_c0 // comp219026_c0 // comp216192_c0 // comp173465_c0 // comp227590_c0 // comp227555_c0 // comp235777_c0 // comp214155_c0 // comp2158…		1.30032	0.000217445
GO:0009409	biological_process	response to cold	59		comp218711_c0 // comp223171_c0 // comp166494_c0 // comp228383_c0 // comp129968_c0 // comp232219_c0 // comp129987_c0 // comp218233_c0 // comp208870_c0 // comp225279_c0 // comp204520_c0 // comp217116_c0 // comp214716_c0 // comp231035_c0 // comp213844_c0 // comp227379_c0 // comp233029_c0 // comp228487_c0 // comp234321_c0 // comp226411_c0 // comp169635_c0 // comp130084_c0 // comp201458_c0 // comp2015…		1.03439	0.000179042
GO:0010243	biological_process	response to organic nitrogen	48		comp219303_c0 // comp218956_c0 // comp215247_c0 // comp195676_c0 // comp221287_c0 // comp224456_c0 // comp235133_c0 // comp230693_c0 // comp225478_c0 // comp129987_c0 // comp229768_c0 // comp216205_c0 // comp221838_c0 // comp225279_c0 // comp204520_c0 // comp233029_c0 // comp222820_c0 // comp226074_c0 // comp259920_c0 // comp215530_c0 // comp195217_c0 // comp216828_c0 // comp178769_c0 // comp2127…		1.18063	0.000169016
GO:0071446	biological_process	cellular response to salicylic acid stimulus	41		comp218956_c0 // comp221287_c0 // comp224456_c0 // comp232219_c0 // comp229768_c0 // comp133259_c0 // comp216205_c0 // comp231035_c0 // comp222820_c0 // comp222966_c0 // comp169635_c0 // comp130084_c0 // comp229532_c0 // comp201458_c0 // comp195217_c0 // comp234684_c0 // comp212744_c0 // comp219026_c0 // comp216192_c0 // comp173465_c0 // comp227590_c0 // comp227555_c0 // comp235777_c0 // comp2141…		1.3178	0.00013117
GO:0009696	biological_process	salicylic acid metabolic process	32		comp221287_c0 // comp224456_c0 // comp225478_c0 // comp232219_c0 // comp229768_c0 // comp216205_c0 // comp222820_c0 // comp169635_c0 // comp201458_c0 // comp195217_c0 // comp178769_c0 // comp234684_c0 // comp212744_c0 // comp226844_c0 // comp129933_c0 // comp216192_c0 // comp173465_c0 // comp227590_c0 // comp227555_c0 // comp235777_c0 // comp196959_c0 // comp231255_c0 // comp227024_c0 // comp2155…		1.57558	7.35383e-05
GO:0009697	biological_process	salicylic acid biosynthetic process	31		comp221287_c0 // comp224456_c0 // comp225478_c0 // comp232219_c0 // comp229768_c0 // comp216205_c0 // comp222820_c0 // comp169635_c0 // comp201458_c0 // comp195217_c0 // comp178769_c0 // comp234684_c0 // comp212744_c0 // comp226844_c0 // comp129933_c0 // comp216192_c0 // comp173465_c0 // comp227590_c0 // comp227555_c0 // comp235777_c0 // comp196959_c0 // comp231255_c0 // comp227024_c0 // comp2155…		1.6348	5.09196e-05
GO:1901617	biological_process	organic hydroxy compound biosynthetic process	54		comp230694_c0 // comp221287_c0 // comp224456_c0 // comp225478_c0 // comp220508_c0 // comp232219_c0 // comp211650_c0 // comp229768_c0 // comp216205_c0 // comp218155_c0 // comp217116_c0 // comp207665_c0 // comp232956_c0 // comp233131_c0 // comp222820_c0 // comp225736_c0 // comp169635_c0 // comp201458_c0 // comp195217_c0 // comp178769_c0 // comp234684_c0 // comp212744_c0 // comp226844_c0 // comp2244…		1.186	3.01569e-05
GO:0050832	biological_process	defense response to fungus	52		comp218956_c0 // comp215247_c0 // comp195676_c0 // comp221287_c0 // comp228383_c0 // comp230693_c0 // comp229768_c0 // comp216205_c0 // comp204520_c0 // comp217116_c0 // comp231035_c0 // comp209693_c0 // comp222820_c0 // comp259920_c0 // comp130084_c0 // comp217658_c0 // comp201458_c0 // comp215530_c0 // comp201567_c0 // comp195217_c0 // comp178769_c0 // comp234684_c0 // comp212744_c0 // comp2262…		1.22921	2.33022e-05
GO:0010200	biological_process	response to chitin	47		comp219303_c0 // comp218956_c0 // comp215247_c0 // comp195676_c0 // comp221287_c0 // comp224456_c0 // comp235133_c0 // comp230693_c0 // comp225478_c0 // comp129987_c0 // comp229768_c0 // comp216205_c0 // comp221838_c0 // comp225279_c0 // comp204520_c0 // comp233029_c0 // comp222820_c0 // comp226074_c0 // comp259920_c0 // comp215530_c0 // comp195217_c0 // comp216828_c0 // comp178769_c0 // comp2127…		1.34491	1.17406e-05
GO:0009620	biological_process	response to fungus	64		comp218956_c0 // comp215247_c0 // comp227096_c0 // comp195676_c0 // comp221287_c0 // comp204531_c0 // comp228383_c0 // comp243145_c0 // comp230693_c0 // comp223170_c0 // comp229768_c0 // comp133259_c0 // comp216205_c0 // comp204520_c0 // comp217116_c0 // comp231035_c0 // comp209693_c0 // comp222820_c0 // comp259920_c0 // comp169635_c0 // comp130084_c0 // comp217658_c0 // comp201458_c0 // comp2155…		1.15174	4.13306e-06
GO:0009628	biological_process	response to abiotic stimulus	187		comp218711_c0 // comp223171_c0 // comp218956_c0 // comp215247_c0 // comp220311_c0 // comp222971_c0 // comp230694_c0 // comp195676_c0 // comp226459_c0 // comp168512_c0 // comp217707_c0 // comp221287_c0 // comp166494_c0 // comp224275_c0 // comp179300_c0 // comp224456_c0 // comp213406_c0 // comp228383_c0 // comp235133_c0 // comp228318_c0 // comp129968_c0 // comp225608_c0 // comp209253_c0 // comp2306…		0.562279	2.45727e-06
GO:0006950	biological_process	response to stress	229		comp218711_c0 // comp223171_c0 // comp201466_c0 // comp219303_c0 // comp218956_c0 // comp215247_c0 // comp227958_c0 // comp227096_c0 // comp220311_c0 // comp222971_c0 // comp225275_c0 // comp229968_c0 // comp195676_c0 // comp226459_c0 // comp217707_c0 // comp221287_c0 // comp166494_c0 // comp230525_c0 // comp224275_c0 // comp179300_c0 // comp195877_c0 // comp224456_c0 // comp230501_c0 // comp2045…		0.483543	1.31437e-06
GO:0050896	biological_process	response to stimulus	294		comp218711_c0 // comp223171_c0 // comp201466_c0 // comp219303_c0 // comp218956_c0 // comp215247_c0 // comp227958_c0 // comp227096_c0 // comp220311_c0 // comp197451_c0 // comp222971_c0 // comp230694_c0 // comp225275_c0 // comp229968_c0 // comp195676_c0 // comp226459_c0 // comp168512_c0 // comp217707_c0 // comp221287_c0 // comp166494_c0 // comp230525_c0 // comp224275_c0 // comp179300_c0 // comp1958…		0.375935	1.28991e-06
GO:0010033	biological_process	response to organic substance	187		comp218711_c0 // comp223171_c0 // comp201466_c0 // comp219303_c0 // comp218956_c0 // comp215247_c0 // comp227958_c0 // comp227096_c0 // comp222971_c0 // comp230694_c0 // comp229968_c0 // comp195676_c0 // comp226459_c0 // comp217707_c0 // comp221287_c0 // comp166494_c0 // comp179300_c0 // comp195877_c0 // comp224456_c0 // comp230501_c0 // comp204531_c0 // comp235133_c0 // comp228318_c0 // comp1299…		0.594648	5.56203e-07
GO:0042221	biological_process	response to chemical stimulus	224		comp218711_c0 // comp223171_c0 // comp201466_c0 // comp219303_c0 // comp218956_c0 // comp215247_c0 // comp227958_c0 // comp227096_c0 // comp220311_c0 // comp197451_c0 // comp222971_c0 // comp230694_c0 // comp229968_c0 // comp195676_c0 // comp226459_c0 // comp217707_c0 // comp221287_c0 // comp166494_c0 // comp230525_c0 // comp179300_c0 // comp195877_c0 // comp224456_c0 // comp213406_c0 // comp2305…		0.522627	3.33494e-07
GO:0009725	biological_process	response to hormone stimulus	139		comp218711_c0 // comp223171_c0 // comp201466_c0 // comp218956_c0 // comp215247_c0 // comp227958_c0 // comp222971_c0 // comp230694_c0 // comp195676_c0 // comp226459_c0 // comp217707_c0 // comp179300_c0 // comp224456_c0 // comp235133_c0 // comp228318_c0 // comp129968_c0 // comp225608_c0 // comp209253_c0 // comp225478_c0 // comp232219_c0 // comp129987_c0 // comp223170_c0 // comp215769_c0 // comp2297…		0.75886	3.33494e-07
GO:1901700	biological_process	response to oxygen-containing compound	165		comp218711_c0 // comp223171_c0 // comp219303_c0 // comp218956_c0 // comp215247_c0 // comp227096_c0 // comp222971_c0 // comp230694_c0 // comp195676_c0 // comp217707_c0 // comp221287_c0 // comp166494_c0 // comp230525_c0 // comp179300_c0 // comp224456_c0 // comp213406_c0 // comp228383_c0 // comp235133_c0 // comp228318_c0 // comp129968_c0 // comp209253_c0 // comp230693_c0 // comp225478_c0 // comp2205…		0.713165	5.5356e-08
GO:0009719	biological_process	response to endogenous stimulus	154		comp218711_c0 // comp223171_c0 // comp201466_c0 // comp219303_c0 // comp218956_c0 // comp215247_c0 // comp227958_c0 // comp222971_c0 // comp230694_c0 // comp229968_c0 // comp195676_c0 // comp226459_c0 // comp217707_c0 // comp221287_c0 // comp179300_c0 // comp224456_c0 // comp235133_c0 // comp228318_c0 // comp129968_c0 // comp225608_c0 // comp209253_c0 // comp230693_c0 // comp225478_c0 // comp2322…		0.749856	5.5356e-08
