# Supplementary material for: De novo assembly of the Japanese lawngrass (Zoysia japonica Steud.) root transcriptome and identification of candidate unigenes related to early responses under salt stress
Source: Front Plant Sci. 2015 Aug 20;6:610. doi: 10.3389/fpls.2015.00610 (PMC4542685; doi:10.3389/fpls.2015.00610)
Supplement: Supplementary File 6 — Detail of salt related genes that from homologous species. [file DataSheet6.XLS]

## Sheet: balery-1
unigene ID	NCBI	species			annotation
comp130023_c0	gi|19494079|gb|AU252292.1|AU252292	balery-1	gi|19494079|gb|AU252292.1|AU252292	gi|19494079|gb|AU252292.1|AU252292	AU252292 salt-stressed barley root cDNA Hordeum vulgare subsp. vulgare cDNA clone BR-M03 similar to putative amino acid permease, mRNA sequence
comp130084_c0	gi|19494062|gb|AU252275.1|AU252275	balery-1	gi|19494062|gb|AU252275.1|AU252275	gi|19494062|gb|AU252275.1|AU252275	AU252275 salt-stressed barley root cDNA Hordeum vulgare subsp. vulgare cDNA clone BR-S14 similar to elicitor inducible receptor like protein, mRNA sequence
comp130410_c0	gi|19494101|gb|AU252314.1|AU252314	balery-1	gi|19494101|gb|AU252314.1|AU252314	gi|19494101|gb|AU252314.1|AU252314	AU252314 salt-stressed barley root cDNA Hordeum vulgare subsp. vulgare cDNA clone BR-C07 similar to probable cytochrome P450 monooxygenase, mRNA sequence
comp130410_c0	gi|19494104|gb|AU252317.1|AU252317	balery-1	gi|19494104|gb|AU252317.1|AU252317	gi|19494104|gb|AU252317.1|AU252317	AU252317 salt-stressed barley root cDNA Hordeum vulgare subsp. vulgare cDNA clone BR-C10 similar to cytochrome P450 monooxygenase, mRNA sequence
comp164087_c0	gi|51862616|gb|AU312474.1|AU312474	balery-1	gi|51862616|gb|AU312474.1|AU312474	gi|51862616|gb|AU312474.1|AU312474	AU312474 6 days salt stressed cDNA library, root Hordeum vulgare cDNA clone BGP2E3, mRNA sequence
comp192422_c0	gi|19494079|gb|AU252292.1|AU252292	balery-1	gi|19494079|gb|AU252292.1|AU252292	gi|19494079|gb|AU252292.1|AU252292	AU252292 salt-stressed barley root cDNA Hordeum vulgare subsp. vulgare cDNA clone BR-M03 similar to putative amino acid permease, mRNA sequence
comp192422_c0	gi|19494089|gb|AU252302.1|AU252302	balery-1	gi|19494089|gb|AU252302.1|AU252302	gi|19494089|gb|AU252302.1|AU252302	AU252302 salt-stressed barley root cDNA Hordeum vulgare subsp. vulgare cDNA clone BR-M13 similar to putative amino acid permease, mRNA sequence
comp196891_c0	gi|19494062|gb|AU252275.1|AU252275	balery-1	gi|19494062|gb|AU252275.1|AU252275	gi|19494062|gb|AU252275.1|AU252275	AU252275 salt-stressed barley root cDNA Hordeum vulgare subsp. vulgare cDNA clone BR-S14 similar to elicitor inducible receptor like protein, mRNA sequence
comp197358_c0	gi|19494062|gb|AU252275.1|AU252275	balery-1	gi|19494062|gb|AU252275.1|AU252275	gi|19494062|gb|AU252275.1|AU252275	AU252275 salt-stressed barley root cDNA Hordeum vulgare subsp. vulgare cDNA clone BR-S14 similar to elicitor inducible receptor like protein, mRNA sequence
comp202186_c0	gi|19494062|gb|AU252275.1|AU252275	balery-1	gi|19494062|gb|AU252275.1|AU252275	gi|19494062|gb|AU252275.1|AU252275	AU252275 salt-stressed barley root cDNA Hordeum vulgare subsp. vulgare cDNA clone BR-S14 similar to elicitor inducible receptor like protein, mRNA sequence
comp207586_c0	gi|19494062|gb|AU252275.1|AU252275	balery-1	gi|19494062|gb|AU252275.1|AU252275	gi|19494062|gb|AU252275.1|AU252275	AU252275 salt-stressed barley root cDNA Hordeum vulgare subsp. vulgare cDNA clone BR-S14 similar to elicitor inducible receptor like protein, mRNA sequence
comp212454_c0	gi|19494089|gb|AU252302.1|AU252302	balery-1	gi|19494089|gb|AU252302.1|AU252302	gi|19494089|gb|AU252302.1|AU252302	AU252302 salt-stressed barley root cDNA Hordeum vulgare subsp. vulgare cDNA clone BR-M13 similar to putative amino acid permease, mRNA sequence
comp213242_c0	gi|19494089|gb|AU252302.1|AU252302	balery-1	gi|19494089|gb|AU252302.1|AU252302	gi|19494089|gb|AU252302.1|AU252302	AU252302 salt-stressed barley root cDNA Hordeum vulgare subsp. vulgare cDNA clone BR-M13 similar to putative amino acid permease, mRNA sequence
comp213371_c0	gi|51862521|gb|AU312367.1|AU312367	balery-1	gi|51862521|gb|AU312367.1|AU312367	gi|51862521|gb|AU312367.1|AU312367	AU312367 6 days salt stressed cDNA library, leaf Hordeum vulgare cDNA clone BGP1D4, mRNA sequence
comp213371_c0	gi|51862527|gb|AU312371.1|AU312371	balery-1	gi|51862527|gb|AU312371.1|AU312371	gi|51862527|gb|AU312371.1|AU312371	AU312371 6 days salt stressed cDNA library, leaf Hordeum vulgare cDNA clone BGP1D9, mRNA sequence
comp213485_c0	gi|51862521|gb|AU312367.1|AU312367	balery-1	gi|51862521|gb|AU312367.1|AU312367	gi|51862521|gb|AU312367.1|AU312367	AU312367 6 days salt stressed cDNA library, leaf Hordeum vulgare cDNA clone BGP1D4, mRNA sequence
comp214005_c0	gi|19494062|gb|AU252275.1|AU252275	balery-1	gi|19494062|gb|AU252275.1|AU252275	gi|19494062|gb|AU252275.1|AU252275	AU252275 salt-stressed barley root cDNA Hordeum vulgare subsp. vulgare cDNA clone BR-S14 similar to elicitor inducible receptor like protein, mRNA sequence
comp214695_c0	gi|19494079|gb|AU252292.1|AU252292	balery-1	gi|19494079|gb|AU252292.1|AU252292	gi|19494079|gb|AU252292.1|AU252292	AU252292 salt-stressed barley root cDNA Hordeum vulgare subsp. vulgare cDNA clone BR-M03 similar to putative amino acid permease, mRNA sequence
comp214695_c0	gi|19494089|gb|AU252302.1|AU252302	balery-1	gi|19494089|gb|AU252302.1|AU252302	gi|19494089|gb|AU252302.1|AU252302	AU252302 salt-stressed barley root cDNA Hordeum vulgare subsp. vulgare cDNA clone BR-M13 similar to putative amino acid permease, mRNA sequence
comp216020_c0	gi|19494062|gb|AU252275.1|AU252275	balery-1	gi|19494062|gb|AU252275.1|AU252275	gi|19494062|gb|AU252275.1|AU252275	AU252275 salt-stressed barley root cDNA Hordeum vulgare subsp. vulgare cDNA clone BR-S14 similar to elicitor inducible receptor like protein, mRNA sequence
comp216262_c0	gi|51862510|gb|AU312358.1|AU312358	balery-1	gi|51862510|gb|AU312358.1|AU312358	gi|51862510|gb|AU312358.1|AU312358	AU312358 6 days salt stressed cDNA library, leaf Hordeum vulgare cDNA clone BGP1A2, mRNA sequence
comp216354_c0	gi|51862510|gb|AU312358.1|AU312358	balery-1	gi|51862510|gb|AU312358.1|AU312358	gi|51862510|gb|AU312358.1|AU312358	AU312358 6 days salt stressed cDNA library, leaf Hordeum vulgare cDNA clone BGP1A2, mRNA sequence
comp217278_c1	gi|51862510|gb|AU312358.1|AU312358	balery-1	gi|51862510|gb|AU312358.1|AU312358	gi|51862510|gb|AU312358.1|AU312358	AU312358 6 days salt stressed cDNA library, leaf Hordeum vulgare cDNA clone BGP1A2, mRNA sequence
comp217446_c1	gi|19494164|gb|AU252377.1|AU252377	balery-1	gi|19494164|gb|AU252377.1|AU252377	gi|19494164|gb|AU252377.1|AU252377	AU252377 salt-stressed barley root cDNA Hordeum vulgare subsp. vulgare cDNA clone BR-O04 similar to nucellin like protein, mRNA sequence
comp218176_c0	gi|19494094|gb|AU252307.1|AU252307	balery-1	gi|19494094|gb|AU252307.1|AU252307	gi|19494094|gb|AU252307.1|AU252307	AU252307 salt-stressed barley root cDNA Hordeum vulgare subsp. vulgare cDNA clone BR-M17 similar to PDR5-like ABC transporter, mRNA sequence
comp220538_c0	gi|51862507|gb|AU312357.1|AU312357	balery-1	gi|51862507|gb|AU312357.1|AU312357	gi|51862507|gb|AU312357.1|AU312357	AU312357 6 days salt stressed cDNA library, leaf Hordeum vulgare cDNA clone BGP1A1, mRNA sequence
comp220538_c0	gi|51862533|gb|AU312375.1|AU312375	balery-1	gi|51862533|gb|AU312375.1|AU312375	gi|51862533|gb|AU312375.1|AU312375	AU312375 6 days salt stressed cDNA library, leaf Hordeum vulgare cDNA clone BGP1E9, mRNA sequence
comp221245_c5	gi|19494062|gb|AU252275.1|AU252275	balery-1	gi|19494062|gb|AU252275.1|AU252275	gi|19494062|gb|AU252275.1|AU252275	AU252275 salt-stressed barley root cDNA Hordeum vulgare subsp. vulgare cDNA clone BR-S14 similar to elicitor inducible receptor like protein, mRNA sequence
comp221288_c0	gi|19494062|gb|AU252275.1|AU252275	balery-1	gi|19494062|gb|AU252275.1|AU252275	gi|19494062|gb|AU252275.1|AU252275	AU252275 salt-stressed barley root cDNA Hordeum vulgare subsp. vulgare cDNA clone BR-S14 similar to elicitor inducible receptor like protein, mRNA sequence
comp221454_c0	gi|51862545|gb|AU312383.1|AU312383	balery-1	gi|51862545|gb|AU312383.1|AU312383	gi|51862545|gb|AU312383.1|AU312383	AU312383 6 days salt stressed cDNA library, leaf Hordeum vulgare cDNA clone BGP1H5, mRNA sequence
comp223212_c0	gi|51862507|gb|AU312357.1|AU312357	balery-1	gi|51862507|gb|AU312357.1|AU312357	gi|51862507|gb|AU312357.1|AU312357	AU312357 6 days salt stressed cDNA library, leaf Hordeum vulgare cDNA clone BGP1A1, mRNA sequence
comp225140_c0	gi|51862507|gb|AU312357.1|AU312357	balery-1	gi|51862507|gb|AU312357.1|AU312357	gi|51862507|gb|AU312357.1|AU312357	AU312357 6 days salt stressed cDNA library, leaf Hordeum vulgare cDNA clone BGP1A1, mRNA sequence
comp225140_c0	gi|51862533|gb|AU312375.1|AU312375	balery-1	gi|51862533|gb|AU312375.1|AU312375	gi|51862533|gb|AU312375.1|AU312375	AU312375 6 days salt stressed cDNA library, leaf Hordeum vulgare cDNA clone BGP1E9, mRNA sequence
comp225140_c0	gi|51862578|gb|AU312409.1|AU312409	balery-1	gi|51862578|gb|AU312409.1|AU312409	gi|51862578|gb|AU312409.1|AU312409	AU312409 6 days salt stressed cDNA library, leaf Hordeum vulgare cDNA clone BGP1P6, mRNA sequence
comp225737_c0	gi|51862577|gb|AU312408.1|AU312408	balery-1	gi|51862577|gb|AU312408.1|AU312408	gi|51862577|gb|AU312408.1|AU312408	AU312408 6 days salt stressed cDNA library, leaf Hordeum vulgare cDNA clone BGP1P5, mRNA sequence
comp225829_c0	gi|51862510|gb|AU312358.1|AU312358	balery-1	gi|51862510|gb|AU312358.1|AU312358	gi|51862510|gb|AU312358.1|AU312358	AU312358 6 days salt stressed cDNA library, leaf Hordeum vulgare cDNA clone BGP1A2, mRNA sequence
comp226583_c0	gi|19494062|gb|AU252275.1|AU252275	balery-1	gi|19494062|gb|AU252275.1|AU252275	gi|19494062|gb|AU252275.1|AU252275	AU252275 salt-stressed barley root cDNA Hordeum vulgare subsp. vulgare cDNA clone BR-S14 similar to elicitor inducible receptor like protein, mRNA sequence
comp226638_c0	gi|51862604|gb|AU312466.1|AU312466	balery-1	gi|51862604|gb|AU312466.1|AU312466	gi|51862604|gb|AU312466.1|AU312466	AU312466 6 days salt stressed cDNA library, root Hordeum vulgare cDNA clone BGP1M22, mRNA sequence
comp226825_c1	gi|19494062|gb|AU252275.1|AU252275	balery-1	gi|19494062|gb|AU252275.1|AU252275	gi|19494062|gb|AU252275.1|AU252275	AU252275 salt-stressed barley root cDNA Hordeum vulgare subsp. vulgare cDNA clone BR-S14 similar to elicitor inducible receptor like protein, mRNA sequence
comp227958_c0	gi|19494062|gb|AU252275.1|AU252275	balery-1	gi|19494062|gb|AU252275.1|AU252275	gi|19494062|gb|AU252275.1|AU252275	AU252275 salt-stressed barley root cDNA Hordeum vulgare subsp. vulgare cDNA clone BR-S14 similar to elicitor inducible receptor like protein, mRNA sequence
comp227958_c1	gi|19494062|gb|AU252275.1|AU252275	balery-1	gi|19494062|gb|AU252275.1|AU252275	gi|19494062|gb|AU252275.1|AU252275	AU252275 salt-stressed barley root cDNA Hordeum vulgare subsp. vulgare cDNA clone BR-S14 similar to elicitor inducible receptor like protein, mRNA sequence
comp228318_c0	gi|19494062|gb|AU252275.1|AU252275	balery-1	gi|19494062|gb|AU252275.1|AU252275	gi|19494062|gb|AU252275.1|AU252275	AU252275 salt-stressed barley root cDNA Hordeum vulgare subsp. vulgare cDNA clone BR-S14 similar to elicitor inducible receptor like protein, mRNA sequence
comp228436_c0	gi|19494062|gb|AU252275.1|AU252275	balery-1	gi|19494062|gb|AU252275.1|AU252275	gi|19494062|gb|AU252275.1|AU252275	AU252275 salt-stressed barley root cDNA Hordeum vulgare subsp. vulgare cDNA clone BR-S14 similar to elicitor inducible receptor like protein, mRNA sequence
comp228927_c0	gi|19494079|gb|AU252292.1|AU252292	balery-1	gi|19494079|gb|AU252292.1|AU252292	gi|19494079|gb|AU252292.1|AU252292	AU252292 salt-stressed barley root cDNA Hordeum vulgare subsp. vulgare cDNA clone BR-M03 similar to putative amino acid permease, mRNA sequence
comp228927_c0	gi|19494089|gb|AU252302.1|AU252302	balery-1	gi|19494089|gb|AU252302.1|AU252302	gi|19494089|gb|AU252302.1|AU252302	AU252302 salt-stressed barley root cDNA Hordeum vulgare subsp. vulgare cDNA clone BR-M13 similar to putative amino acid permease, mRNA sequence
comp229118_c0	gi|19494079|gb|AU252292.1|AU252292	balery-1	gi|19494079|gb|AU252292.1|AU252292	gi|19494079|gb|AU252292.1|AU252292	AU252292 salt-stressed barley root cDNA Hordeum vulgare subsp. vulgare cDNA clone BR-M03 similar to putative amino acid permease, mRNA sequence
comp229118_c0	gi|19494089|gb|AU252302.1|AU252302	balery-1	gi|19494089|gb|AU252302.1|AU252302	gi|19494089|gb|AU252302.1|AU252302	AU252302 salt-stressed barley root cDNA Hordeum vulgare subsp. vulgare cDNA clone BR-M13 similar to putative amino acid permease, mRNA sequence
comp229727_c8	gi|19494062|gb|AU252275.1|AU252275	balery-1	gi|19494062|gb|AU252275.1|AU252275	gi|19494062|gb|AU252275.1|AU252275	AU252275 salt-stressed barley root cDNA Hordeum vulgare subsp. vulgare cDNA clone BR-S14 similar to elicitor inducible receptor like protein, mRNA sequence
comp231040_c0	gi|19494079|gb|AU252292.1|AU252292	balery-1	gi|19494079|gb|AU252292.1|AU252292	gi|19494079|gb|AU252292.1|AU252292	AU252292 salt-stressed barley root cDNA Hordeum vulgare subsp. vulgare cDNA clone BR-M03 similar to putative amino acid permease, mRNA sequence
comp231052_c0	gi|51862507|gb|AU312357.1|AU312357	balery-1	gi|51862507|gb|AU312357.1|AU312357	gi|51862507|gb|AU312357.1|AU312357	AU312357 6 days salt stressed cDNA library, leaf Hordeum vulgare cDNA clone BGP1A1, mRNA sequence
comp231052_c0	gi|51862533|gb|AU312375.1|AU312375	balery-1	gi|51862533|gb|AU312375.1|AU312375	gi|51862533|gb|AU312375.1|AU312375	AU312375 6 days salt stressed cDNA library, leaf Hordeum vulgare cDNA clone BGP1E9, mRNA sequence
comp231052_c0	gi|51862578|gb|AU312409.1|AU312409	balery-1	gi|51862578|gb|AU312409.1|AU312409	gi|51862578|gb|AU312409.1|AU312409	AU312409 6 days salt stressed cDNA library, leaf Hordeum vulgare cDNA clone BGP1P6, mRNA sequence
comp231858_c0	gi|51862507|gb|AU312357.1|AU312357	balery-1	gi|51862507|gb|AU312357.1|AU312357	gi|51862507|gb|AU312357.1|AU312357	AU312357 6 days salt stressed cDNA library, leaf Hordeum vulgare cDNA clone BGP1A1, mRNA sequence
comp232051_c0	gi|19494062|gb|AU252275.1|AU252275	balery-1	gi|19494062|gb|AU252275.1|AU252275	gi|19494062|gb|AU252275.1|AU252275	AU252275 salt-stressed barley root cDNA Hordeum vulgare subsp. vulgare cDNA clone BR-S14 similar to elicitor inducible receptor like protein, mRNA sequence
comp232404_c1	gi|19494062|gb|AU252275.1|AU252275	balery-1	gi|19494062|gb|AU252275.1|AU252275	gi|19494062|gb|AU252275.1|AU252275	AU252275 salt-stressed barley root cDNA Hordeum vulgare subsp. vulgare cDNA clone BR-S14 similar to elicitor inducible receptor like protein, mRNA sequence
comp232432_c0	gi|19494094|gb|AU252307.1|AU252307	balery-1	gi|19494094|gb|AU252307.1|AU252307	gi|19494094|gb|AU252307.1|AU252307	AU252307 salt-stressed barley root cDNA Hordeum vulgare subsp. vulgare cDNA clone BR-M17 similar to PDR5-like ABC transporter, mRNA sequence
comp232883_c0	gi|51862507|gb|AU312357.1|AU312357	balery-1	gi|51862507|gb|AU312357.1|AU312357	gi|51862507|gb|AU312357.1|AU312357	AU312357 6 days salt stressed cDNA library, leaf Hordeum vulgare cDNA clone BGP1A1, mRNA sequence
comp232948_c0	gi|19494062|gb|AU252275.1|AU252275	balery-1	gi|19494062|gb|AU252275.1|AU252275	gi|19494062|gb|AU252275.1|AU252275	AU252275 salt-stressed barley root cDNA Hordeum vulgare subsp. vulgare cDNA clone BR-S14 similar to elicitor inducible receptor like protein, mRNA sequence
comp233067_c0	gi|51862609|gb|AU312469.1|AU312469	balery-1	gi|51862609|gb|AU312469.1|AU312469	gi|51862609|gb|AU312469.1|AU312469	AU312469 6 days salt stressed cDNA library, root Hordeum vulgare cDNA clone BGP2B1, mRNA sequence
comp233211_c0	gi|19494094|gb|AU252307.1|AU252307	balery-1	gi|19494094|gb|AU252307.1|AU252307	gi|19494094|gb|AU252307.1|AU252307	AU252307 salt-stressed barley root cDNA Hordeum vulgare subsp. vulgare cDNA clone BR-M17 similar to PDR5-like ABC transporter, mRNA sequence
comp233629_c0	gi|19494164|gb|AU252377.1|AU252377	balery-1	gi|19494164|gb|AU252377.1|AU252377	gi|19494164|gb|AU252377.1|AU252377	AU252377 salt-stressed barley root cDNA Hordeum vulgare subsp. vulgare cDNA clone BR-O04 similar to nucellin like protein, mRNA sequence
comp233629_c1	gi|19494164|gb|AU252377.1|AU252377	balery-1	gi|19494164|gb|AU252377.1|AU252377	gi|19494164|gb|AU252377.1|AU252377	AU252377 salt-stressed barley root cDNA Hordeum vulgare subsp. vulgare cDNA clone BR-O04 similar to nucellin like protein, mRNA sequence
comp233836_c0	gi|51862609|gb|AU312469.1|AU312469	balery-1	gi|51862609|gb|AU312469.1|AU312469	gi|51862609|gb|AU312469.1|AU312469	AU312469 6 days salt stressed cDNA library, root Hordeum vulgare cDNA clone BGP2B1, mRNA sequence
comp233939_c2	gi|19494062|gb|AU252275.1|AU252275	balery-1	gi|19494062|gb|AU252275.1|AU252275	gi|19494062|gb|AU252275.1|AU252275	AU252275 salt-stressed barley root cDNA Hordeum vulgare subsp. vulgare cDNA clone BR-S14 similar to elicitor inducible receptor like protein, mRNA sequence
comp233942_c0	gi|19494062|gb|AU252275.1|AU252275	balery-1	gi|19494062|gb|AU252275.1|AU252275	gi|19494062|gb|AU252275.1|AU252275	AU252275 salt-stressed barley root cDNA Hordeum vulgare subsp. vulgare cDNA clone BR-S14 similar to elicitor inducible receptor like protein, mRNA sequence
comp234227_c1	gi|19494079|gb|AU252292.1|AU252292	balery-1	gi|19494079|gb|AU252292.1|AU252292	gi|19494079|gb|AU252292.1|AU252292	AU252292 salt-stressed barley root cDNA Hordeum vulgare subsp. vulgare cDNA clone BR-M03 similar to putative amino acid permease, mRNA sequence
comp234576_c0	gi|19494062|gb|AU252275.1|AU252275	balery-1	gi|19494062|gb|AU252275.1|AU252275	gi|19494062|gb|AU252275.1|AU252275	AU252275 salt-stressed barley root cDNA Hordeum vulgare subsp. vulgare cDNA clone BR-S14 similar to elicitor inducible receptor like protein, mRNA sequence
comp234684_c0	gi|51862510|gb|AU312358.1|AU312358	balery-1	gi|51862510|gb|AU312358.1|AU312358	gi|51862510|gb|AU312358.1|AU312358	AU312358 6 days salt stressed cDNA library, leaf Hordeum vulgare cDNA clone BGP1A2, mRNA sequence
comp234836_c0	gi|19494062|gb|AU252275.1|AU252275	balery-1	gi|19494062|gb|AU252275.1|AU252275	gi|19494062|gb|AU252275.1|AU252275	AU252275 salt-stressed barley root cDNA Hordeum vulgare subsp. vulgare cDNA clone BR-S14 similar to elicitor inducible receptor like protein, mRNA sequence
comp235053_c2	gi|19494062|gb|AU252275.1|AU252275	balery-1	gi|19494062|gb|AU252275.1|AU252275	gi|19494062|gb|AU252275.1|AU252275	AU252275 salt-stressed barley root cDNA Hordeum vulgare subsp. vulgare cDNA clone BR-S14 similar to elicitor inducible receptor like protein, mRNA sequence
comp235053_c3	gi|19494062|gb|AU252275.1|AU252275	balery-1	gi|19494062|gb|AU252275.1|AU252275	gi|19494062|gb|AU252275.1|AU252275	AU252275 salt-stressed barley root cDNA Hordeum vulgare subsp. vulgare cDNA clone BR-S14 similar to elicitor inducible receptor like protein, mRNA sequence
comp235133_c0	gi|19494062|gb|AU252275.1|AU252275	balery-1	gi|19494062|gb|AU252275.1|AU252275	gi|19494062|gb|AU252275.1|AU252275	AU252275 salt-stressed barley root cDNA Hordeum vulgare subsp. vulgare cDNA clone BR-S14 similar to elicitor inducible receptor like protein, mRNA sequence
comp334358_c0	gi|19494062|gb|AU252275.1|AU252275	balery-1	gi|19494062|gb|AU252275.1|AU252275	gi|19494062|gb|AU252275.1|AU252275	AU252275 salt-stressed barley root cDNA Hordeum vulgare subsp. vulgare cDNA clone BR-S14 similar to elicitor inducible receptor like protein, mRNA sequence

## Sheet: balery-2
unigene ID	NCBI	species			annotation
comp132537_c0	gi|51862603|gb|AU312465.1|AU312465	balery-2	gi|51862603|gb|AU312465.1|AU312465	gi|51862603|gb|AU312465.1|AU312465	AU312465 6 days salt stressed cDNA library, root Hordeum vulgare cDNA clone BGP1L24, mRNA sequence
comp165782_c0	gi|19494097|gb|AU252310.1|AU252310	balery-2	gi|19494097|gb|AU252310.1|AU252310	gi|19494097|gb|AU252310.1|AU252310	AU252310 salt-stressed barley root cDNA Hordeum vulgare subsp. vulgare cDNA clone BR-C03 similar to cytochrome P450 CYP99A1, mRNA sequence
comp172344_c0	gi|19494068|gb|AU252281.1|AU252281	balery-2	gi|19494068|gb|AU252281.1|AU252281	gi|19494068|gb|AU252281.1|AU252281	AU252281 salt-stressed barley root cDNA Hordeum vulgare subsp. vulgare cDNA clone BR-S19 similar to probable serine/threonine protein kinase NAK, mRNA sequence
comp196737_c0	gi|19494103|gb|AU252316.1|AU252316	balery-2	gi|19494103|gb|AU252316.1|AU252316	gi|19494103|gb|AU252316.1|AU252316	AU252316 salt-stressed barley root cDNA Hordeum vulgare subsp. vulgare cDNA clone BR-C09 similar to putative cytochrome P450, mRNA sequence
comp197663_c1	gi|51862557|gb|AU312393.1|AU312393	balery-2	gi|51862557|gb|AU312393.1|AU312393	gi|51862557|gb|AU312393.1|AU312393	AU312393 6 days salt stressed cDNA library, leaf Hordeum vulgare cDNA clone BGP1K12, mRNA sequence
comp201926_c0	gi|19494166|gb|AU252379.1|AU252379	balery-2	gi|19494166|gb|AU252379.1|AU252379	gi|19494166|gb|AU252379.1|AU252379	AU252379 salt-stressed barley root cDNA Hordeum vulgare subsp. vulgare cDNA clone BR-O06 similar to proline-rich protein, mRNA sequence
comp208489_c0	gi|51862538|gb|AU312378.1|AU312378	balery-2	gi|51862538|gb|AU312378.1|AU312378	gi|51862538|gb|AU312378.1|AU312378	AU312378 6 days salt stressed cDNA library, leaf Hordeum vulgare cDNA clone BGP1F4, mRNA sequence
comp209043_c0	gi|51862567|gb|AU312401.1|AU312401	balery-2	gi|51862567|gb|AU312401.1|AU312401	gi|51862567|gb|AU312401.1|AU312401	AU312401 6 days salt stressed cDNA library, leaf Hordeum vulgare cDNA clone BGP1M11, mRNA sequence
comp209573_c0	gi|51862619|gb|AU312477.1|AU312477	balery-2	gi|51862619|gb|AU312477.1|AU312477	gi|51862619|gb|AU312477.1|AU312477	AU312477 6 days salt stressed cDNA library, leaf Hordeum vulgare cDNA clone BGP2H4, mRNA sequence
comp209677_c0	gi|19494141|gb|AU252354.1|AU252354	balery-2	gi|19494141|gb|AU252354.1|AU252354	gi|19494141|gb|AU252354.1|AU252354	AU252354 salt-stressed barley root cDNA Hordeum vulgare subsp. vulgare cDNA clone BR-A03 similar to probable phosphoglycerate dehydrogenase, mRNA sequence
comp210060_c0	gi|51862619|gb|AU312477.1|AU312477	balery-2	gi|51862619|gb|AU312477.1|AU312477	gi|51862619|gb|AU312477.1|AU312477	AU312477 6 days salt stressed cDNA library, leaf Hordeum vulgare cDNA clone BGP2H4, mRNA sequence
comp210947_c0	gi|51862548|gb|AU312386.1|AU312386	balery-2	gi|51862548|gb|AU312386.1|AU312386	gi|51862548|gb|AU312386.1|AU312386	AU312386 6 days salt stressed cDNA library, leaf Hordeum vulgare cDNA clone BGP1J6, mRNA sequence
comp213079_c0	gi|19494187|gb|AU252400.1|AU252400	balery-2	gi|19494187|gb|AU252400.1|AU252400	gi|19494187|gb|AU252400.1|AU252400	AU252400 salt-stressed barley root cDNA Hordeum vulgare subsp. vulgare cDNA clone BR-O27 similar to proline-rich protein, mRNA sequence
comp213621_c1	gi|51862557|gb|AU312393.1|AU312393	balery-2	gi|51862557|gb|AU312393.1|AU312393	gi|51862557|gb|AU312393.1|AU312393	AU312393 6 days salt stressed cDNA library, leaf Hordeum vulgare cDNA clone BGP1K12, mRNA sequence
comp214679_c1	gi|51862567|gb|AU312401.1|AU312401	balery-2	gi|51862567|gb|AU312401.1|AU312401	gi|51862567|gb|AU312401.1|AU312401	AU312401 6 days salt stressed cDNA library, leaf Hordeum vulgare cDNA clone BGP1M11, mRNA sequence
comp215186_c0	gi|19494103|gb|AU252316.1|AU252316	balery-2	gi|19494103|gb|AU252316.1|AU252316	gi|19494103|gb|AU252316.1|AU252316	AU252316 salt-stressed barley root cDNA Hordeum vulgare subsp. vulgare cDNA clone BR-C09 similar to putative cytochrome P450, mRNA sequence
comp215315_c0	gi|19494166|gb|AU252379.1|AU252379	balery-2	gi|19494166|gb|AU252379.1|AU252379	gi|19494166|gb|AU252379.1|AU252379	AU252379 salt-stressed barley root cDNA Hordeum vulgare subsp. vulgare cDNA clone BR-O06 similar to proline-rich protein, mRNA sequence
comp215315_c0	gi|19494187|gb|AU252400.1|AU252400	balery-2	gi|19494187|gb|AU252400.1|AU252400	gi|19494187|gb|AU252400.1|AU252400	AU252400 salt-stressed barley root cDNA Hordeum vulgare subsp. vulgare cDNA clone BR-O27 similar to proline-rich protein, mRNA sequence
comp215551_c0	gi|19494068|gb|AU252281.1|AU252281	balery-2	gi|19494068|gb|AU252281.1|AU252281	gi|19494068|gb|AU252281.1|AU252281	AU252281 salt-stressed barley root cDNA Hordeum vulgare subsp. vulgare cDNA clone BR-S19 similar to probable serine/threonine protein kinase NAK, mRNA sequence
comp215958_c0	gi|19494102|gb|AU252315.1|AU252315	balery-2	gi|19494102|gb|AU252315.1|AU252315	gi|19494102|gb|AU252315.1|AU252315	AU252315 salt-stressed barley root cDNA Hordeum vulgare subsp. vulgare cDNA clone BR-C08 similar to cytochrome P450 CYP99A1, mRNA sequence
comp215958_c0	gi|19494103|gb|AU252316.1|AU252316	balery-2	gi|19494103|gb|AU252316.1|AU252316	gi|19494103|gb|AU252316.1|AU252316	AU252316 salt-stressed barley root cDNA Hordeum vulgare subsp. vulgare cDNA clone BR-C09 similar to putative cytochrome P450, mRNA sequence
comp216262_c0	gi|51862538|gb|AU312378.1|AU312378	balery-2	gi|51862538|gb|AU312378.1|AU312378	gi|51862538|gb|AU312378.1|AU312378	AU312378 6 days salt stressed cDNA library, leaf Hordeum vulgare cDNA clone BGP1F4, mRNA sequence
comp217278_c1	gi|51862538|gb|AU312378.1|AU312378	balery-2	gi|51862538|gb|AU312378.1|AU312378	gi|51862538|gb|AU312378.1|AU312378	AU312378 6 days salt stressed cDNA library, leaf Hordeum vulgare cDNA clone BGP1F4, mRNA sequence
comp217305_c0	gi|19494187|gb|AU252400.1|AU252400	balery-2	gi|19494187|gb|AU252400.1|AU252400	gi|19494187|gb|AU252400.1|AU252400	AU252400 salt-stressed barley root cDNA Hordeum vulgare subsp. vulgare cDNA clone BR-O27 similar to proline-rich protein, mRNA sequence
comp219538_c0	gi|19494103|gb|AU252316.1|AU252316	balery-2	gi|19494103|gb|AU252316.1|AU252316	gi|19494103|gb|AU252316.1|AU252316	AU252316 salt-stressed barley root cDNA Hordeum vulgare subsp. vulgare cDNA clone BR-C09 similar to putative cytochrome P450, mRNA sequence
comp220615_c0	gi|19494103|gb|AU252316.1|AU252316	balery-2	gi|19494103|gb|AU252316.1|AU252316	gi|19494103|gb|AU252316.1|AU252316	AU252316 salt-stressed barley root cDNA Hordeum vulgare subsp. vulgare cDNA clone BR-C09 similar to putative cytochrome P450, mRNA sequence
comp220874_c0	gi|19494166|gb|AU252379.1|AU252379	balery-2	gi|19494166|gb|AU252379.1|AU252379	gi|19494166|gb|AU252379.1|AU252379	AU252379 salt-stressed barley root cDNA Hordeum vulgare subsp. vulgare cDNA clone BR-O06 similar to proline-rich protein, mRNA sequence
comp221454_c0	gi|51862517|gb|AU312363.1|AU312363	balery-2	gi|51862517|gb|AU312363.1|AU312363	gi|51862517|gb|AU312363.1|AU312363	AU312363 6 days salt stressed cDNA library, leaf Hordeum vulgare cDNA clone BGP1B6, mRNA sequence
comp221597_c0	gi|51862548|gb|AU312386.1|AU312386	balery-2	gi|51862548|gb|AU312386.1|AU312386	gi|51862548|gb|AU312386.1|AU312386	AU312386 6 days salt stressed cDNA library, leaf Hordeum vulgare cDNA clone BGP1J6, mRNA sequence
comp221878_c0	gi|19494103|gb|AU252316.1|AU252316	balery-2	gi|19494103|gb|AU252316.1|AU252316	gi|19494103|gb|AU252316.1|AU252316	AU252316 salt-stressed barley root cDNA Hordeum vulgare subsp. vulgare cDNA clone BR-C09 similar to putative cytochrome P450, mRNA sequence
comp222438_c0	gi|51862557|gb|AU312393.1|AU312393	balery-2	gi|51862557|gb|AU312393.1|AU312393	gi|51862557|gb|AU312393.1|AU312393	AU312393 6 days salt stressed cDNA library, leaf Hordeum vulgare cDNA clone BGP1K12, mRNA sequence
comp223696_c0	gi|19494103|gb|AU252316.1|AU252316	balery-2	gi|19494103|gb|AU252316.1|AU252316	gi|19494103|gb|AU252316.1|AU252316	AU252316 salt-stressed barley root cDNA Hordeum vulgare subsp. vulgare cDNA clone BR-C09 similar to putative cytochrome P450, mRNA sequence
comp224583_c0	gi|19494166|gb|AU252379.1|AU252379	balery-2	gi|19494166|gb|AU252379.1|AU252379	gi|19494166|gb|AU252379.1|AU252379	AU252379 salt-stressed barley root cDNA Hordeum vulgare subsp. vulgare cDNA clone BR-O06 similar to proline-rich protein, mRNA sequence
comp225229_c0	gi|19494097|gb|AU252310.1|AU252310	balery-2	gi|19494097|gb|AU252310.1|AU252310	gi|19494097|gb|AU252310.1|AU252310	AU252310 salt-stressed barley root cDNA Hordeum vulgare subsp. vulgare cDNA clone BR-C03 similar to cytochrome P450 CYP99A1, mRNA sequence
comp225229_c0	gi|19494098|gb|AU252311.1|AU252311	balery-2	gi|19494098|gb|AU252311.1|AU252311	gi|19494098|gb|AU252311.1|AU252311	AU252311 salt-stressed barley root cDNA Hordeum vulgare subsp. vulgare cDNA clone BR-C04 similar to cytochrome P450 CYP99A1, mRNA sequence
comp225229_c0	gi|19494105|gb|AU252318.1|AU252318	balery-2	gi|19494105|gb|AU252318.1|AU252318	gi|19494105|gb|AU252318.1|AU252318	AU252318 salt-stressed barley root cDNA Hordeum vulgare subsp. vulgare cDNA clone BR-C11F similar to cytochrome P450, mRNA sequence
comp225645_c0	gi|19494187|gb|AU252400.1|AU252400	balery-2	gi|19494187|gb|AU252400.1|AU252400	gi|19494187|gb|AU252400.1|AU252400	AU252400 salt-stressed barley root cDNA Hordeum vulgare subsp. vulgare cDNA clone BR-O27 similar to proline-rich protein, mRNA sequence
comp226537_c1	gi|51862553|gb|AU312389.1|AU312389	balery-2	gi|51862553|gb|AU312389.1|AU312389	gi|51862553|gb|AU312389.1|AU312389	AU312389 6 days salt stressed cDNA library, leaf Hordeum vulgare cDNA clone BGP1K3, mRNA sequence
comp227557_c0	gi|19494187|gb|AU252400.1|AU252400	balery-2	gi|19494187|gb|AU252400.1|AU252400	gi|19494187|gb|AU252400.1|AU252400	AU252400 salt-stressed barley root cDNA Hordeum vulgare subsp. vulgare cDNA clone BR-O27 similar to proline-rich protein, mRNA sequence
comp227825_c1	gi|51862538|gb|AU312378.1|AU312378	balery-2	gi|51862538|gb|AU312378.1|AU312378	gi|51862538|gb|AU312378.1|AU312378	AU312378 6 days salt stressed cDNA library, leaf Hordeum vulgare cDNA clone BGP1F4, mRNA sequence
comp228487_c1	gi|19494103|gb|AU252316.1|AU252316	balery-2	gi|19494103|gb|AU252316.1|AU252316	gi|19494103|gb|AU252316.1|AU252316	AU252316 salt-stressed barley root cDNA Hordeum vulgare subsp. vulgare cDNA clone BR-C09 similar to putative cytochrome P450, mRNA sequence
comp229311_c0	gi|51862557|gb|AU312393.1|AU312393	balery-2	gi|51862557|gb|AU312393.1|AU312393	gi|51862557|gb|AU312393.1|AU312393	AU312393 6 days salt stressed cDNA library, leaf Hordeum vulgare cDNA clone BGP1K12, mRNA sequence
comp230939_c2	gi|51862599|gb|AU312463.1|AU312463	balery-2	gi|51862599|gb|AU312463.1|AU312463	gi|51862599|gb|AU312463.1|AU312463	AU312463 6 days salt stressed cDNA library, root Hordeum vulgare cDNA clone BGP1J22, mRNA sequence
comp231679_c0	gi|51862538|gb|AU312378.1|AU312378	balery-2	gi|51862538|gb|AU312378.1|AU312378	gi|51862538|gb|AU312378.1|AU312378	AU312378 6 days salt stressed cDNA library, leaf Hordeum vulgare cDNA clone BGP1F4, mRNA sequence
comp232219_c0	gi|19494068|gb|AU252281.1|AU252281	balery-2	gi|19494068|gb|AU252281.1|AU252281	gi|19494068|gb|AU252281.1|AU252281	AU252281 salt-stressed barley root cDNA Hordeum vulgare subsp. vulgare cDNA clone BR-S19 similar to probable serine/threonine protein kinase NAK, mRNA sequence
comp232461_c1	gi|19494187|gb|AU252400.1|AU252400	balery-2	gi|19494187|gb|AU252400.1|AU252400	gi|19494187|gb|AU252400.1|AU252400	AU252400 salt-stressed barley root cDNA Hordeum vulgare subsp. vulgare cDNA clone BR-O27 similar to proline-rich protein, mRNA sequence
comp232557_c1	gi|19494097|gb|AU252310.1|AU252310	balery-2	gi|19494097|gb|AU252310.1|AU252310	gi|19494097|gb|AU252310.1|AU252310	AU252310 salt-stressed barley root cDNA Hordeum vulgare subsp. vulgare cDNA clone BR-C03 similar to cytochrome P450 CYP99A1, mRNA sequence
comp232557_c1	gi|19494102|gb|AU252315.1|AU252315	balery-2	gi|19494102|gb|AU252315.1|AU252315	gi|19494102|gb|AU252315.1|AU252315	AU252315 salt-stressed barley root cDNA Hordeum vulgare subsp. vulgare cDNA clone BR-C08 similar to cytochrome P450 CYP99A1, mRNA sequence
comp233131_c0	gi|51862538|gb|AU312378.1|AU312378	balery-2	gi|51862538|gb|AU312378.1|AU312378	gi|51862538|gb|AU312378.1|AU312378	AU312378 6 days salt stressed cDNA library, leaf Hordeum vulgare cDNA clone BGP1F4, mRNA sequence
comp233327_c1	gi|51862538|gb|AU312378.1|AU312378	balery-2	gi|51862538|gb|AU312378.1|AU312378	gi|51862538|gb|AU312378.1|AU312378	AU312378 6 days salt stressed cDNA library, leaf Hordeum vulgare cDNA clone BGP1F4, mRNA sequence
comp234027_c1	gi|51862538|gb|AU312378.1|AU312378	balery-2	gi|51862538|gb|AU312378.1|AU312378	gi|51862538|gb|AU312378.1|AU312378	AU312378 6 days salt stressed cDNA library, leaf Hordeum vulgare cDNA clone BGP1F4, mRNA sequence
comp234046_c4	gi|19494103|gb|AU252316.1|AU252316	balery-2	gi|19494103|gb|AU252316.1|AU252316	gi|19494103|gb|AU252316.1|AU252316	AU252316 salt-stressed barley root cDNA Hordeum vulgare subsp. vulgare cDNA clone BR-C09 similar to putative cytochrome P450, mRNA sequence
comp234235_c0	gi|51862526|gb|AU312370.1|AU312370	balery-2	gi|51862526|gb|AU312370.1|AU312370	gi|51862526|gb|AU312370.1|AU312370	AU312370 6 days salt stressed cDNA library, leaf Hordeum vulgare cDNA clone BGP1D8, mRNA sequence
comp234485_c1	gi|51862610|gb|AU312470.1|AU312470	balery-2	gi|51862610|gb|AU312470.1|AU312470	gi|51862610|gb|AU312470.1|AU312470	AU312470 6 days salt stressed cDNA library, root Hordeum vulgare cDNA clone BGP2A2, mRNA sequence
comp234485_c3	gi|51862599|gb|AU312463.1|AU312463	balery-2	gi|51862599|gb|AU312463.1|AU312463	gi|51862599|gb|AU312463.1|AU312463	AU312463 6 days salt stressed cDNA library, root Hordeum vulgare cDNA clone BGP1J22, mRNA sequence
comp234729_c1	gi|19494097|gb|AU252310.1|AU252310	balery-2	gi|19494097|gb|AU252310.1|AU252310	gi|19494097|gb|AU252310.1|AU252310	AU252310 salt-stressed barley root cDNA Hordeum vulgare subsp. vulgare cDNA clone BR-C03 similar to cytochrome P450 CYP99A1, mRNA sequence
comp234729_c1	gi|19494102|gb|AU252315.1|AU252315	balery-2	gi|19494102|gb|AU252315.1|AU252315	gi|19494102|gb|AU252315.1|AU252315	AU252315 salt-stressed barley root cDNA Hordeum vulgare subsp. vulgare cDNA clone BR-C08 similar to cytochrome P450 CYP99A1, mRNA sequence
comp234729_c1	gi|19494103|gb|AU252316.1|AU252316	balery-2	gi|19494103|gb|AU252316.1|AU252316	gi|19494103|gb|AU252316.1|AU252316	AU252316 salt-stressed barley root cDNA Hordeum vulgare subsp. vulgare cDNA clone BR-C09 similar to putative cytochrome P450, mRNA sequence
comp235053_c1	gi|19494068|gb|AU252281.1|AU252281	balery-2	gi|19494068|gb|AU252281.1|AU252281	gi|19494068|gb|AU252281.1|AU252281	AU252281 salt-stressed barley root cDNA Hordeum vulgare subsp. vulgare cDNA clone BR-S19 similar to probable serine/threonine protein kinase NAK, mRNA sequence
comp290904_c0	gi|51862598|gb|AU312462.1|AU312462	balery-2	gi|51862598|gb|AU312462.1|AU312462	gi|51862598|gb|AU312462.1|AU312462	AU312462 6 days salt stressed cDNA library, root Hordeum vulgare cDNA clone BGP1D19, mRNA sequence

## Sheet: foxtail millet
unigene ID	NCBI	species			annotation
comp122886_c0	gi|309715133|gb|GT228329.1|GT228329	Foxtail millet	gi|309715133|gb|GT228329.1|GT228329	gi|309715133|gb|GT228329.1|GT228329	Sl_EST0671 Salinity stress responsive genes from cv. PRASAD (Setaria italica L.) Setaria italica cDNA, mRNA sequence
comp129972_c0	gi|309715087|gb|GT228283.1|GT228283	Foxtail millet	gi|309715087|gb|GT228283.1|GT228283	gi|309715087|gb|GT228283.1|GT228283	Sl_EST0625 Salinity stress responsive genes from cv. PRASAD (Setaria italica L.) Setaria italica cDNA, mRNA sequence
comp157921_c0	gi|309715087|gb|GT228283.1|GT228283	Foxtail millet	gi|309715087|gb|GT228283.1|GT228283	gi|309715087|gb|GT228283.1|GT228283	Sl_EST0625 Salinity stress responsive genes from cv. PRASAD (Setaria italica L.) Setaria italica cDNA, mRNA sequence
comp159419_c0	gi|309714921|gb|GT228117.1|GT228117	Foxtail millet	gi|309714921|gb|GT228117.1|GT228117	gi|309714921|gb|GT228117.1|GT228117	Sl_EST0459 Salinity stress responsive genes from cv. PRASAD (Setaria italica L.) Setaria italica cDNA, mRNA sequence
comp164192_c0	gi|309715004|gb|GT228200.1|GT228200	Foxtail millet	gi|309715004|gb|GT228200.1|GT228200	gi|309715004|gb|GT228200.1|GT228200	Sl_EST0542 Salinity stress responsive genes from cv. PRASAD (Setaria italica L.) Setaria italica cDNA, mRNA sequence
comp164533_c0	gi|309715140|gb|GT228336.1|GT228336	Foxtail millet	gi|309715140|gb|GT228336.1|GT228336	gi|309715140|gb|GT228336.1|GT228336	Sl_EST0678 Salinity stress responsive genes from cv. PRASAD (Setaria italica L.) Setaria italica cDNA, mRNA sequence
comp169635_c0	gi|309715018|gb|GT228214.1|GT228214	Foxtail millet	gi|309715018|gb|GT228214.1|GT228214	gi|309715018|gb|GT228214.1|GT228214	Sl_EST0556 Salinity stress responsive genes from cv. PRASAD (Setaria italica L.) Setaria italica cDNA, mRNA sequence
comp171616_c1	gi|309714938|gb|GT228134.1|GT228134	Foxtail millet	gi|309714938|gb|GT228134.1|GT228134	gi|309714938|gb|GT228134.1|GT228134	Sl_EST0476 Salinity stress responsive genes from cv. PRASAD (Setaria italica L.) Setaria italica cDNA, mRNA sequence
comp171739_c0	gi|309715084|gb|GT228280.1|GT228280	Foxtail millet	gi|309715084|gb|GT228280.1|GT228280	gi|309715084|gb|GT228280.1|GT228280	Sl_EST0622 Salinity stress responsive genes from cv. PRASAD (Setaria italica L.) Setaria italica cDNA, mRNA sequence
comp172344_c0	gi|309715018|gb|GT228214.1|GT228214	Foxtail millet	gi|309715018|gb|GT228214.1|GT228214	gi|309715018|gb|GT228214.1|GT228214	Sl_EST0556 Salinity stress responsive genes from cv. PRASAD (Setaria italica L.) Setaria italica cDNA, mRNA sequence
comp172646_c0	gi|309714941|gb|GT228137.1|GT228137	Foxtail millet	gi|309714941|gb|GT228137.1|GT228137	gi|309714941|gb|GT228137.1|GT228137	Sl_EST0479 Salinity stress responsive genes from cv. PRASAD (Setaria italica L.) Setaria italica cDNA, mRNA sequence
comp175646_c0	gi|309714921|gb|GT228117.1|GT228117	Foxtail millet	gi|309714921|gb|GT228117.1|GT228117	gi|309714921|gb|GT228117.1|GT228117	Sl_EST0459 Salinity stress responsive genes from cv. PRASAD (Setaria italica L.) Setaria italica cDNA, mRNA sequence
comp180346_c0	gi|309714928|gb|GT228124.1|GT228124	Foxtail millet	gi|309714928|gb|GT228124.1|GT228124	gi|309714928|gb|GT228124.1|GT228124	Sl_EST0466 Salinity stress responsive genes from cv. PRASAD (Setaria italica L.) Setaria italica cDNA, mRNA sequence
comp180767_c0	gi|309714922|gb|GT228118.1|GT228118	Foxtail millet	gi|309714922|gb|GT228118.1|GT228118	gi|309714922|gb|GT228118.1|GT228118	Sl_EST0460 Salinity stress responsive genes from cv. PRASAD (Setaria italica L.) Setaria italica cDNA, mRNA sequence
comp181385_c0	gi|309715001|gb|GT228197.1|GT228197	Foxtail millet	gi|309715001|gb|GT228197.1|GT228197	gi|309715001|gb|GT228197.1|GT228197	Sl_EST0539 Salinity stress responsive genes from cv. PRASAD (Setaria italica L.) Setaria italica cDNA, mRNA sequence
comp181401_c0	gi|309715062|gb|GT228258.1|GT228258	Foxtail millet	gi|309715062|gb|GT228258.1|GT228258	gi|309715062|gb|GT228258.1|GT228258	Sl_EST0600 Salinity stress responsive genes from cv. PRASAD (Setaria italica L.) Setaria italica cDNA, mRNA sequence
comp181401_c0	gi|309715131|gb|GT228327.1|GT228327	Foxtail millet	gi|309715131|gb|GT228327.1|GT228327	gi|309715131|gb|GT228327.1|GT228327	Sl_EST0669 Salinity stress responsive genes from cv. PRASAD (Setaria italica L.) Setaria italica cDNA, mRNA sequence
comp183235_c0	gi|309714921|gb|GT228117.1|GT228117	Foxtail millet	gi|309714921|gb|GT228117.1|GT228117	gi|309714921|gb|GT228117.1|GT228117	Sl_EST0459 Salinity stress responsive genes from cv. PRASAD (Setaria italica L.) Setaria italica cDNA, mRNA sequence
comp184280_c0	gi|309715018|gb|GT228214.1|GT228214	Foxtail millet	gi|309715018|gb|GT228214.1|GT228214	gi|309715018|gb|GT228214.1|GT228214	Sl_EST0556 Salinity stress responsive genes from cv. PRASAD (Setaria italica L.) Setaria italica cDNA, mRNA sequence
comp196452_c2	gi|309714905|gb|GT228101.1|GT228101	Foxtail millet	gi|309714905|gb|GT228101.1|GT228101	gi|309714905|gb|GT228101.1|GT228101	Sl_EST0443 Salinity stress responsive genes from cv. PRASAD (Setaria italica L.) Setaria italica cDNA, mRNA sequence
comp200410_c0	gi|309715070|gb|GT228266.1|GT228266	Foxtail millet	gi|309715070|gb|GT228266.1|GT228266	gi|309715070|gb|GT228266.1|GT228266	Sl_EST0608 Salinity stress responsive genes from cv. PRASAD (Setaria italica L.) Setaria italica cDNA, mRNA sequence
comp203280_c0	gi|309714938|gb|GT228134.1|GT228134	Foxtail millet	gi|309714938|gb|GT228134.1|GT228134	gi|309714938|gb|GT228134.1|GT228134	Sl_EST0476 Salinity stress responsive genes from cv. PRASAD (Setaria italica L.) Setaria italica cDNA, mRNA sequence
comp206070_c1	gi|309714919|gb|GT228115.1|GT228115	Foxtail millet	gi|309714919|gb|GT228115.1|GT228115	gi|309714919|gb|GT228115.1|GT228115	Sl_EST0457 Salinity stress responsive genes from cv. PRASAD (Setaria italica L.) Setaria italica cDNA, mRNA sequence
comp207586_c1	gi|309715018|gb|GT228214.1|GT228214	Foxtail millet	gi|309715018|gb|GT228214.1|GT228214	gi|309715018|gb|GT228214.1|GT228214	Sl_EST0556 Salinity stress responsive genes from cv. PRASAD (Setaria italica L.) Setaria italica cDNA, mRNA sequence
comp207936_c0	gi|309714914|gb|GT228110.1|GT228110	Foxtail millet	gi|309714914|gb|GT228110.1|GT228110	gi|309714914|gb|GT228110.1|GT228110	Sl_EST0452 Salinity stress responsive genes from cv. PRASAD (Setaria italica L.) Setaria italica cDNA, mRNA sequence
comp208064_c0	gi|309714938|gb|GT228134.1|GT228134	Foxtail millet	gi|309714938|gb|GT228134.1|GT228134	gi|309714938|gb|GT228134.1|GT228134	Sl_EST0476 Salinity stress responsive genes from cv. PRASAD (Setaria italica L.) Setaria italica cDNA, mRNA sequence
comp208075_c1	gi|309715004|gb|GT228200.1|GT228200	Foxtail millet	gi|309715004|gb|GT228200.1|GT228200	gi|309715004|gb|GT228200.1|GT228200	Sl_EST0542 Salinity stress responsive genes from cv. PRASAD (Setaria italica L.) Setaria italica cDNA, mRNA sequence
comp208115_c0	gi|309715087|gb|GT228283.1|GT228283	Foxtail millet	gi|309715087|gb|GT228283.1|GT228283	gi|309715087|gb|GT228283.1|GT228283	Sl_EST0625 Salinity stress responsive genes from cv. PRASAD (Setaria italica L.) Setaria italica cDNA, mRNA sequence
comp209104_c1	gi|309714922|gb|GT228118.1|GT228118	Foxtail millet	gi|309714922|gb|GT228118.1|GT228118	gi|309714922|gb|GT228118.1|GT228118	Sl_EST0460 Salinity stress responsive genes from cv. PRASAD (Setaria italica L.) Setaria italica cDNA, mRNA sequence
comp209547_c0	gi|309715008|gb|GT228204.1|GT228204	Foxtail millet	gi|309715008|gb|GT228204.1|GT228204	gi|309715008|gb|GT228204.1|GT228204	Sl_EST0546 Salinity stress responsive genes from cv. PRASAD (Setaria italica L.) Setaria italica cDNA, mRNA sequence
comp210489_c0	gi|309714924|gb|GT228120.1|GT228120	Foxtail millet	gi|309714924|gb|GT228120.1|GT228120	gi|309714924|gb|GT228120.1|GT228120	Sl_EST0462 Salinity stress responsive genes from cv. PRASAD (Setaria italica L.) Setaria italica cDNA, mRNA sequence
comp212851_c1	gi|309714899|gb|GT228095.1|GT228095	Foxtail millet	gi|309714899|gb|GT228095.1|GT228095	gi|309714899|gb|GT228095.1|GT228095	Sl_EST0437 Salinity stress responsive genes from cv. PRASAD (Setaria italica L.) Setaria italica cDNA, mRNA sequence
comp213236_c1	gi|309715063|gb|GT228259.1|GT228259	Foxtail millet	gi|309715063|gb|GT228259.1|GT228259	gi|309715063|gb|GT228259.1|GT228259	Sl_EST0601 Salinity stress responsive genes from cv. PRASAD (Setaria italica L.) Setaria italica cDNA, mRNA sequence
comp213621_c1	gi|309714921|gb|GT228117.1|GT228117	Foxtail millet	gi|309714921|gb|GT228117.1|GT228117	gi|309714921|gb|GT228117.1|GT228117	Sl_EST0459 Salinity stress responsive genes from cv. PRASAD (Setaria italica L.) Setaria italica cDNA, mRNA sequence
comp215476_c0	gi|309714914|gb|GT228110.1|GT228110	Foxtail millet	gi|309714914|gb|GT228110.1|GT228110	gi|309714914|gb|GT228110.1|GT228110	Sl_EST0452 Salinity stress responsive genes from cv. PRASAD (Setaria italica L.) Setaria italica cDNA, mRNA sequence
comp215551_c0	gi|309715018|gb|GT228214.1|GT228214	Foxtail millet	gi|309715018|gb|GT228214.1|GT228214	gi|309715018|gb|GT228214.1|GT228214	Sl_EST0556 Salinity stress responsive genes from cv. PRASAD (Setaria italica L.) Setaria italica cDNA, mRNA sequence
comp216192_c0	gi|309715018|gb|GT228214.1|GT228214	Foxtail millet	gi|309715018|gb|GT228214.1|GT228214	gi|309715018|gb|GT228214.1|GT228214	Sl_EST0556 Salinity stress responsive genes from cv. PRASAD (Setaria italica L.) Setaria italica cDNA, mRNA sequence
comp216667_c0	gi|309715069|gb|GT228265.1|GT228265	Foxtail millet	gi|309715069|gb|GT228265.1|GT228265	gi|309715069|gb|GT228265.1|GT228265	Sl_EST0607 Salinity stress responsive genes from cv. PRASAD (Setaria italica L.) Setaria italica cDNA, mRNA sequence
comp216733_c0	gi|309714938|gb|GT228134.1|GT228134	Foxtail millet	gi|309714938|gb|GT228134.1|GT228134	gi|309714938|gb|GT228134.1|GT228134	Sl_EST0476 Salinity stress responsive genes from cv. PRASAD (Setaria italica L.) Setaria italica cDNA, mRNA sequence
comp217116_c0	gi|309715014|gb|GT228210.1|GT228210	Foxtail millet	gi|309715014|gb|GT228210.1|GT228210	gi|309715014|gb|GT228210.1|GT228210	Sl_EST0552 Salinity stress responsive genes from cv. PRASAD (Setaria italica L.) Setaria italica cDNA, mRNA sequence
comp217149_c0	gi|309715006|gb|GT228202.1|GT228202	Foxtail millet	gi|309715006|gb|GT228202.1|GT228202	gi|309715006|gb|GT228202.1|GT228202	Sl_EST0544 Salinity stress responsive genes from cv. PRASAD (Setaria italica L.) Setaria italica cDNA, mRNA sequence
comp217549_c0	gi|309715077|gb|GT228273.1|GT228273	Foxtail millet	gi|309715077|gb|GT228273.1|GT228273	gi|309715077|gb|GT228273.1|GT228273	Sl_EST0615 Salinity stress responsive genes from cv. PRASAD (Setaria italica L.) Setaria italica cDNA, mRNA sequence
comp217551_c1	gi|309715018|gb|GT228214.1|GT228214	Foxtail millet	gi|309715018|gb|GT228214.1|GT228214	gi|309715018|gb|GT228214.1|GT228214	Sl_EST0556 Salinity stress responsive genes from cv. PRASAD (Setaria italica L.) Setaria italica cDNA, mRNA sequence
comp217566_c0	gi|309715026|gb|GT228222.1|GT228222	Foxtail millet	gi|309715026|gb|GT228222.1|GT228222	gi|309715026|gb|GT228222.1|GT228222	Sl_EST0564 Salinity stress responsive genes from cv. PRASAD (Setaria italica L.) Setaria italica cDNA, mRNA sequence
comp217622_c0	gi|309715063|gb|GT228259.1|GT228259	Foxtail millet	gi|309715063|gb|GT228259.1|GT228259	gi|309715063|gb|GT228259.1|GT228259	Sl_EST0601 Salinity stress responsive genes from cv. PRASAD (Setaria italica L.) Setaria italica cDNA, mRNA sequence
comp218127_c1	gi|309715018|gb|GT228214.1|GT228214	Foxtail millet	gi|309715018|gb|GT228214.1|GT228214	gi|309715018|gb|GT228214.1|GT228214	Sl_EST0556 Salinity stress responsive genes from cv. PRASAD (Setaria italica L.) Setaria italica cDNA, mRNA sequence
comp218139_c0	gi|309715027|gb|GT228223.1|GT228223	Foxtail millet	gi|309715027|gb|GT228223.1|GT228223	gi|309715027|gb|GT228223.1|GT228223	Sl_EST0565 Salinity stress responsive genes from cv. PRASAD (Setaria italica L.) Setaria italica cDNA, mRNA sequence
comp218796_c0	gi|309715062|gb|GT228258.1|GT228258	Foxtail millet	gi|309715062|gb|GT228258.1|GT228258	gi|309715062|gb|GT228258.1|GT228258	Sl_EST0600 Salinity stress responsive genes from cv. PRASAD (Setaria italica L.) Setaria italica cDNA, mRNA sequence
comp218796_c0	gi|309715131|gb|GT228327.1|GT228327	Foxtail millet	gi|309715131|gb|GT228327.1|GT228327	gi|309715131|gb|GT228327.1|GT228327	Sl_EST0669 Salinity stress responsive genes from cv. PRASAD (Setaria italica L.) Setaria italica cDNA, mRNA sequence
comp218830_c0	gi|309715018|gb|GT228214.1|GT228214	Foxtail millet	gi|309715018|gb|GT228214.1|GT228214	gi|309715018|gb|GT228214.1|GT228214	Sl_EST0556 Salinity stress responsive genes from cv. PRASAD (Setaria italica L.) Setaria italica cDNA, mRNA sequence
comp218867_c1	gi|309715133|gb|GT228329.1|GT228329	Foxtail millet	gi|309715133|gb|GT228329.1|GT228329	gi|309715133|gb|GT228329.1|GT228329	Sl_EST0671 Salinity stress responsive genes from cv. PRASAD (Setaria italica L.) Setaria italica cDNA, mRNA sequence
comp219711_c0	gi|309714936|gb|GT228132.1|GT228132	Foxtail millet	gi|309714936|gb|GT228132.1|GT228132	gi|309714936|gb|GT228132.1|GT228132	Sl_EST0474 Salinity stress responsive genes from cv. PRASAD (Setaria italica L.) Setaria italica cDNA, mRNA sequence
comp220767_c0	gi|309715018|gb|GT228214.1|GT228214	Foxtail millet	gi|309715018|gb|GT228214.1|GT228214	gi|309715018|gb|GT228214.1|GT228214	Sl_EST0556 Salinity stress responsive genes from cv. PRASAD (Setaria italica L.) Setaria italica cDNA, mRNA sequence
comp221926_c0	gi|309714938|gb|GT228134.1|GT228134	Foxtail millet	gi|309714938|gb|GT228134.1|GT228134	gi|309714938|gb|GT228134.1|GT228134	Sl_EST0476 Salinity stress responsive genes from cv. PRASAD (Setaria italica L.) Setaria italica cDNA, mRNA sequence
comp221926_c1	gi|309714938|gb|GT228134.1|GT228134	Foxtail millet	gi|309714938|gb|GT228134.1|GT228134	gi|309714938|gb|GT228134.1|GT228134	Sl_EST0476 Salinity stress responsive genes from cv. PRASAD (Setaria italica L.) Setaria italica cDNA, mRNA sequence
comp222230_c0	gi|309714938|gb|GT228134.1|GT228134	Foxtail millet	gi|309714938|gb|GT228134.1|GT228134	gi|309714938|gb|GT228134.1|GT228134	Sl_EST0476 Salinity stress responsive genes from cv. PRASAD (Setaria italica L.) Setaria italica cDNA, mRNA sequence
comp222438_c0	gi|309714921|gb|GT228117.1|GT228117	Foxtail millet	gi|309714921|gb|GT228117.1|GT228117	gi|309714921|gb|GT228117.1|GT228117	Sl_EST0459 Salinity stress responsive genes from cv. PRASAD (Setaria italica L.) Setaria italica cDNA, mRNA sequence
comp223053_c0	gi|309715018|gb|GT228214.1|GT228214	Foxtail millet	gi|309715018|gb|GT228214.1|GT228214	gi|309715018|gb|GT228214.1|GT228214	Sl_EST0556 Salinity stress responsive genes from cv. PRASAD (Setaria italica L.) Setaria italica cDNA, mRNA sequence
comp223053_c0	gi|309715115|gb|GT228311.1|GT228311	Foxtail millet	gi|309715115|gb|GT228311.1|GT228311	gi|309715115|gb|GT228311.1|GT228311	Sl_EST0653 Salinity stress responsive genes from cv. PRASAD (Setaria italica L.) Setaria italica cDNA, mRNA sequence
comp223733_c0	gi|309715075|gb|GT228271.1|GT228271	Foxtail millet	gi|309715075|gb|GT228271.1|GT228271	gi|309715075|gb|GT228271.1|GT228271	Sl_EST0613 Salinity stress responsive genes from cv. PRASAD (Setaria italica L.) Setaria italica cDNA, mRNA sequence
comp224143_c0	gi|309714928|gb|GT228124.1|GT228124	Foxtail millet	gi|309714928|gb|GT228124.1|GT228124	gi|309714928|gb|GT228124.1|GT228124	Sl_EST0466 Salinity stress responsive genes from cv. PRASAD (Setaria italica L.) Setaria italica cDNA, mRNA sequence
comp224581_c0	gi|309715069|gb|GT228265.1|GT228265	Foxtail millet	gi|309715069|gb|GT228265.1|GT228265	gi|309715069|gb|GT228265.1|GT228265	Sl_EST0607 Salinity stress responsive genes from cv. PRASAD (Setaria italica L.) Setaria italica cDNA, mRNA sequence
comp225013_c0	gi|309714935|gb|GT228131.1|GT228131	Foxtail millet	gi|309714935|gb|GT228131.1|GT228131	gi|309714935|gb|GT228131.1|GT228131	Sl_EST0473 Salinity stress responsive genes from cv. PRASAD (Setaria italica L.) Setaria italica cDNA, mRNA sequence
comp225478_c0	gi|309715018|gb|GT228214.1|GT228214	Foxtail millet	gi|309715018|gb|GT228214.1|GT228214	gi|309715018|gb|GT228214.1|GT228214	Sl_EST0556 Salinity stress responsive genes from cv. PRASAD (Setaria italica L.) Setaria italica cDNA, mRNA sequence
comp225478_c0	gi|309715115|gb|GT228311.1|GT228311	Foxtail millet	gi|309715115|gb|GT228311.1|GT228311	gi|309715115|gb|GT228311.1|GT228311	Sl_EST0653 Salinity stress responsive genes from cv. PRASAD (Setaria italica L.) Setaria italica cDNA, mRNA sequence
comp225946_c0	gi|309715075|gb|GT228271.1|GT228271	Foxtail millet	gi|309715075|gb|GT228271.1|GT228271	gi|309715075|gb|GT228271.1|GT228271	Sl_EST0613 Salinity stress responsive genes from cv. PRASAD (Setaria italica L.) Setaria italica cDNA, mRNA sequence
comp225961_c0	gi|309714952|gb|GT228148.1|GT228148	Foxtail millet	gi|309714952|gb|GT228148.1|GT228148	gi|309714952|gb|GT228148.1|GT228148	Sl_EST0490 Salinity stress responsive genes from cv. PRASAD (Setaria italica L.) Setaria italica cDNA, mRNA sequence
comp226273_c1	gi|309715018|gb|GT228214.1|GT228214	Foxtail millet	gi|309715018|gb|GT228214.1|GT228214	gi|309715018|gb|GT228214.1|GT228214	Sl_EST0556 Salinity stress responsive genes from cv. PRASAD (Setaria italica L.) Setaria italica cDNA, mRNA sequence
comp226273_c1	gi|309715115|gb|GT228311.1|GT228311	Foxtail millet	gi|309715115|gb|GT228311.1|GT228311	gi|309715115|gb|GT228311.1|GT228311	Sl_EST0653 Salinity stress responsive genes from cv. PRASAD (Setaria italica L.) Setaria italica cDNA, mRNA sequence
comp226433_c0	gi|309714924|gb|GT228120.1|GT228120	Foxtail millet	gi|309714924|gb|GT228120.1|GT228120	gi|309714924|gb|GT228120.1|GT228120	Sl_EST0462 Salinity stress responsive genes from cv. PRASAD (Setaria italica L.) Setaria italica cDNA, mRNA sequence
comp226592_c0	gi|309715063|gb|GT228259.1|GT228259	Foxtail millet	gi|309715063|gb|GT228259.1|GT228259	gi|309715063|gb|GT228259.1|GT228259	Sl_EST0601 Salinity stress responsive genes from cv. PRASAD (Setaria italica L.) Setaria italica cDNA, mRNA sequence
comp227096_c1	gi|309715018|gb|GT228214.1|GT228214	Foxtail millet	gi|309715018|gb|GT228214.1|GT228214	gi|309715018|gb|GT228214.1|GT228214	Sl_EST0556 Salinity stress responsive genes from cv. PRASAD (Setaria italica L.) Setaria italica cDNA, mRNA sequence
comp227242_c0	gi|309715062|gb|GT228258.1|GT228258	Foxtail millet	gi|309715062|gb|GT228258.1|GT228258	gi|309715062|gb|GT228258.1|GT228258	Sl_EST0600 Salinity stress responsive genes from cv. PRASAD (Setaria italica L.) Setaria italica cDNA, mRNA sequence
comp227242_c0	gi|309715131|gb|GT228327.1|GT228327	Foxtail millet	gi|309715131|gb|GT228327.1|GT228327	gi|309715131|gb|GT228327.1|GT228327	Sl_EST0669 Salinity stress responsive genes from cv. PRASAD (Setaria italica L.) Setaria italica cDNA, mRNA sequence
comp227445_c1	gi|309714928|gb|GT228124.1|GT228124	Foxtail millet	gi|309714928|gb|GT228124.1|GT228124	gi|309714928|gb|GT228124.1|GT228124	Sl_EST0466 Salinity stress responsive genes from cv. PRASAD (Setaria italica L.) Setaria italica cDNA, mRNA sequence
comp227610_c3	gi|309715075|gb|GT228271.1|GT228271	Foxtail millet	gi|309715075|gb|GT228271.1|GT228271	gi|309715075|gb|GT228271.1|GT228271	Sl_EST0613 Salinity stress responsive genes from cv. PRASAD (Setaria italica L.) Setaria italica cDNA, mRNA sequence
comp228183_c1	gi|309715038|gb|GT228234.1|GT228234	Foxtail millet	gi|309715038|gb|GT228234.1|GT228234	gi|309715038|gb|GT228234.1|GT228234	Sl_EST0576 Salinity stress responsive genes from cv. PRASAD (Setaria italica L.) Setaria italica cDNA, mRNA sequence
comp228199_c1	gi|309715087|gb|GT228283.1|GT228283	Foxtail millet	gi|309715087|gb|GT228283.1|GT228283	gi|309715087|gb|GT228283.1|GT228283	Sl_EST0625 Salinity stress responsive genes from cv. PRASAD (Setaria italica L.) Setaria italica cDNA, mRNA sequence
comp228318_c0	gi|309715018|gb|GT228214.1|GT228214	Foxtail millet	gi|309715018|gb|GT228214.1|GT228214	gi|309715018|gb|GT228214.1|GT228214	Sl_EST0556 Salinity stress responsive genes from cv. PRASAD (Setaria italica L.) Setaria italica cDNA, mRNA sequence
comp228318_c0	gi|309715115|gb|GT228311.1|GT228311	Foxtail millet	gi|309715115|gb|GT228311.1|GT228311	gi|309715115|gb|GT228311.1|GT228311	Sl_EST0653 Salinity stress responsive genes from cv. PRASAD (Setaria italica L.) Setaria italica cDNA, mRNA sequence
comp228570_c0	gi|309715019|gb|GT228215.1|GT228215	Foxtail millet	gi|309715019|gb|GT228215.1|GT228215	gi|309715019|gb|GT228215.1|GT228215	Sl_EST0557 Salinity stress responsive genes from cv. PRASAD (Setaria italica L.) Setaria italica cDNA, mRNA sequence
comp229311_c0	gi|309714921|gb|GT228117.1|GT228117	Foxtail millet	gi|309714921|gb|GT228117.1|GT228117	gi|309714921|gb|GT228117.1|GT228117	Sl_EST0459 Salinity stress responsive genes from cv. PRASAD (Setaria italica L.) Setaria italica cDNA, mRNA sequence
comp229514_c0	gi|309715006|gb|GT228202.1|GT228202	Foxtail millet	gi|309715006|gb|GT228202.1|GT228202	gi|309715006|gb|GT228202.1|GT228202	Sl_EST0544 Salinity stress responsive genes from cv. PRASAD (Setaria italica L.) Setaria italica cDNA, mRNA sequence
comp229685_c0	gi|309715018|gb|GT228214.1|GT228214	Foxtail millet	gi|309715018|gb|GT228214.1|GT228214	gi|309715018|gb|GT228214.1|GT228214	Sl_EST0556 Salinity stress responsive genes from cv. PRASAD (Setaria italica L.) Setaria italica cDNA, mRNA sequence
comp229685_c0	gi|309715115|gb|GT228311.1|GT228311	Foxtail millet	gi|309715115|gb|GT228311.1|GT228311	gi|309715115|gb|GT228311.1|GT228311	Sl_EST0653 Salinity stress responsive genes from cv. PRASAD (Setaria italica L.) Setaria italica cDNA, mRNA sequence
comp230208_c0	gi|309714900|gb|GT228096.1|GT228096	Foxtail millet	gi|309714900|gb|GT228096.1|GT228096	gi|309714900|gb|GT228096.1|GT228096	Sl_EST0438 Salinity stress responsive genes from cv. PRASAD (Setaria italica L.) Setaria italica cDNA, mRNA sequence
comp230455_c0	gi|309715087|gb|GT228283.1|GT228283	Foxtail millet	gi|309715087|gb|GT228283.1|GT228283	gi|309715087|gb|GT228283.1|GT228283	Sl_EST0625 Salinity stress responsive genes from cv. PRASAD (Setaria italica L.) Setaria italica cDNA, mRNA sequence
comp230811_c0	gi|309715018|gb|GT228214.1|GT228214	Foxtail millet	gi|309715018|gb|GT228214.1|GT228214	gi|309715018|gb|GT228214.1|GT228214	Sl_EST0556 Salinity stress responsive genes from cv. PRASAD (Setaria italica L.) Setaria italica cDNA, mRNA sequence
comp230952_c0	gi|309715084|gb|GT228280.1|GT228280	Foxtail millet	gi|309715084|gb|GT228280.1|GT228280	gi|309715084|gb|GT228280.1|GT228280	Sl_EST0622 Salinity stress responsive genes from cv. PRASAD (Setaria italica L.) Setaria italica cDNA, mRNA sequence
comp231256_c2	gi|309715018|gb|GT228214.1|GT228214	Foxtail millet	gi|309715018|gb|GT228214.1|GT228214	gi|309715018|gb|GT228214.1|GT228214	Sl_EST0556 Salinity stress responsive genes from cv. PRASAD (Setaria italica L.) Setaria italica cDNA, mRNA sequence
comp231256_c2	gi|309715115|gb|GT228311.1|GT228311	Foxtail millet	gi|309715115|gb|GT228311.1|GT228311	gi|309715115|gb|GT228311.1|GT228311	Sl_EST0653 Salinity stress responsive genes from cv. PRASAD (Setaria italica L.) Setaria italica cDNA, mRNA sequence
comp231284_c0	gi|309715062|gb|GT228258.1|GT228258	Foxtail millet	gi|309715062|gb|GT228258.1|GT228258	gi|309715062|gb|GT228258.1|GT228258	Sl_EST0600 Salinity stress responsive genes from cv. PRASAD (Setaria italica L.) Setaria italica cDNA, mRNA sequence
comp231284_c0	gi|309715131|gb|GT228327.1|GT228327	Foxtail millet	gi|309715131|gb|GT228327.1|GT228327	gi|309715131|gb|GT228327.1|GT228327	Sl_EST0669 Salinity stress responsive genes from cv. PRASAD (Setaria italica L.) Setaria italica cDNA, mRNA sequence
comp231553_c0	gi|309714899|gb|GT228095.1|GT228095	Foxtail millet	gi|309714899|gb|GT228095.1|GT228095	gi|309714899|gb|GT228095.1|GT228095	Sl_EST0437 Salinity stress responsive genes from cv. PRASAD (Setaria italica L.) Setaria italica cDNA, mRNA sequence
comp231992_c0	gi|309715014|gb|GT228210.1|GT228210	Foxtail millet	gi|309715014|gb|GT228210.1|GT228210	gi|309715014|gb|GT228210.1|GT228210	Sl_EST0552 Salinity stress responsive genes from cv. PRASAD (Setaria italica L.) Setaria italica cDNA, mRNA sequence
comp232219_c0	gi|309715018|gb|GT228214.1|GT228214	Foxtail millet	gi|309715018|gb|GT228214.1|GT228214	gi|309715018|gb|GT228214.1|GT228214	Sl_EST0556 Salinity stress responsive genes from cv. PRASAD (Setaria italica L.) Setaria italica cDNA, mRNA sequence
comp232553_c0	gi|309715018|gb|GT228214.1|GT228214	Foxtail millet	gi|309715018|gb|GT228214.1|GT228214	gi|309715018|gb|GT228214.1|GT228214	Sl_EST0556 Salinity stress responsive genes from cv. PRASAD (Setaria italica L.) Setaria italica cDNA, mRNA sequence
comp233131_c0	gi|309715014|gb|GT228210.1|GT228210	Foxtail millet	gi|309715014|gb|GT228210.1|GT228210	gi|309715014|gb|GT228210.1|GT228210	Sl_EST0552 Salinity stress responsive genes from cv. PRASAD (Setaria italica L.) Setaria italica cDNA, mRNA sequence
comp233157_c0	gi|309714935|gb|GT228131.1|GT228131	Foxtail millet	gi|309714935|gb|GT228131.1|GT228131	gi|309714935|gb|GT228131.1|GT228131	Sl_EST0473 Salinity stress responsive genes from cv. PRASAD (Setaria italica L.) Setaria italica cDNA, mRNA sequence
comp233472_c0	gi|309714947|gb|GT228143.1|GT228143	Foxtail millet	gi|309714947|gb|GT228143.1|GT228143	gi|309714947|gb|GT228143.1|GT228143	Sl_EST0485 Salinity stress responsive genes from cv. PRASAD (Setaria italica L.) Setaria italica cDNA, mRNA sequence
comp234046_c3	gi|309715069|gb|GT228265.1|GT228265	Foxtail millet	gi|309715069|gb|GT228265.1|GT228265	gi|309715069|gb|GT228265.1|GT228265	Sl_EST0607 Salinity stress responsive genes from cv. PRASAD (Setaria italica L.) Setaria italica cDNA, mRNA sequence
comp234046_c4	gi|309715069|gb|GT228265.1|GT228265	Foxtail millet	gi|309715069|gb|GT228265.1|GT228265	gi|309715069|gb|GT228265.1|GT228265	Sl_EST0607 Salinity stress responsive genes from cv. PRASAD (Setaria italica L.) Setaria italica cDNA, mRNA sequence
comp234559_c0	gi|309714922|gb|GT228118.1|GT228118	Foxtail millet	gi|309714922|gb|GT228118.1|GT228118	gi|309714922|gb|GT228118.1|GT228118	Sl_EST0460 Salinity stress responsive genes from cv. PRASAD (Setaria italica L.) Setaria italica cDNA, mRNA sequence
comp234648_c0	gi|309714938|gb|GT228134.1|GT228134	Foxtail millet	gi|309714938|gb|GT228134.1|GT228134	gi|309714938|gb|GT228134.1|GT228134	Sl_EST0476 Salinity stress responsive genes from cv. PRASAD (Setaria italica L.) Setaria italica cDNA, mRNA sequence
comp235053_c1	gi|309715018|gb|GT228214.1|GT228214	Foxtail millet	gi|309715018|gb|GT228214.1|GT228214	gi|309715018|gb|GT228214.1|GT228214	Sl_EST0556 Salinity stress responsive genes from cv. PRASAD (Setaria italica L.) Setaria italica cDNA, mRNA sequence
comp235137_c1	gi|309714952|gb|GT228148.1|GT228148	Foxtail millet	gi|309714952|gb|GT228148.1|GT228148	gi|309714952|gb|GT228148.1|GT228148	Sl_EST0490 Salinity stress responsive genes from cv. PRASAD (Setaria italica L.) Setaria italica cDNA, mRNA sequence
comp235315_c0	gi|309715077|gb|GT228273.1|GT228273	Foxtail millet	gi|309715077|gb|GT228273.1|GT228273	gi|309715077|gb|GT228273.1|GT228273	Sl_EST0615 Salinity stress responsive genes from cv. PRASAD (Setaria italica L.) Setaria italica cDNA, mRNA sequence
comp235332_c0	gi|309715075|gb|GT228271.1|GT228271	Foxtail millet	gi|309715075|gb|GT228271.1|GT228271	gi|309715075|gb|GT228271.1|GT228271	Sl_EST0613 Salinity stress responsive genes from cv. PRASAD (Setaria italica L.) Setaria italica cDNA, mRNA sequence
comp235515_c0	gi|309715070|gb|GT228266.1|GT228266	Foxtail millet	gi|309715070|gb|GT228266.1|GT228266	gi|309715070|gb|GT228266.1|GT228266	Sl_EST0608 Salinity stress responsive genes from cv. PRASAD (Setaria italica L.) Setaria italica cDNA, mRNA sequence
comp290104_c0	gi|309714953|gb|GT228149.1|GT228149	Foxtail millet	gi|309714953|gb|GT228149.1|GT228149	gi|309714953|gb|GT228149.1|GT228149	Sl_EST0491 Salinity stress responsive genes from cv. PRASAD (Setaria italica L.) Setaria italica cDNA, mRNA sequence

## Sheet: mazie
unigene ID	NCBI	species			annotation
comp128418_c0	gi|116815029|gb|EC857663.1|EC857663	mazie-leaf	gi|116815029|gb|EC857663.1|EC857663	gi|116815029|gb|EC857663.1|EC857663	zea_013850 Normalized cDNA library from mix tissues of maize Zea mays cDNA clone zea_013850, mRNA sequence
comp164192_c0	gi|116827694|gb|EC871622.1|EC871622	mazie-leaf	gi|116827694|gb|EC871622.1|EC871622	gi|116827694|gb|EC871622.1|EC871622	zea362D01 Normalized cDNA library from mix tissues of maize Zea mays cDNA clone zea362D01, mRNA sequence
comp166786_c0	gi|116816329|gb|EC859054.1|EC859054	mazie-leaf	gi|116816329|gb|EC859054.1|EC859054	gi|116816329|gb|EC859054.1|EC859054	zea331G04 Normalized cDNA library from mix tissues of maize Zea mays cDNA clone zea331G04, mRNA sequence
comp172079_c0	gi|116829155|gb|EC865023.1|EC865023	mazie-leaf	gi|116829155|gb|EC865023.1|EC865023	gi|116829155|gb|EC865023.1|EC865023	zea_008564 Normalized cDNA library from mix tissues of maize Zea mays cDNA clone zea_008564, mRNA sequence
comp182149_c0	gi|116829155|gb|EC865023.1|EC865023	mazie-leaf	gi|116829155|gb|EC865023.1|EC865023	gi|116829155|gb|EC865023.1|EC865023	zea_008564 Normalized cDNA library from mix tissues of maize Zea mays cDNA clone zea_008564, mRNA sequence
comp195260_c0	gi|116819849|gb|EC863010.1|EC863010	mazie-leaf	gi|116819849|gb|EC863010.1|EC863010	gi|116819849|gb|EC863010.1|EC863010	zea334H04 Normalized cDNA library from mix tissues of maize Zea mays cDNA clone zea334H04, mRNA sequence
comp198136_c0	gi|116816933|gb|EC859725.1|EC859725	mazie-root	gi|116816933|gb|EC859725.1|EC859725	gi|116816933|gb|EC859725.1|EC859725	zea372F12 Normalized cDNA library from mix tissues of maize Zea mays cDNA clone zea372F12, mRNA sequence
comp199419_c0	gi|116818099|gb|EC861054.1|EC861054	mazie-leaf	gi|116818099|gb|EC861054.1|EC861054	gi|116818099|gb|EC861054.1|EC861054	zea_015868 Normalized cDNA library from mix tissues of maize Zea mays cDNA clone zea_015868, mRNA sequence
comp208075_c1	gi|116827694|gb|EC871622.1|EC871622	mazie-leaf	gi|116827694|gb|EC871622.1|EC871622	gi|116827694|gb|EC871622.1|EC871622	zea362D01 Normalized cDNA library from mix tissues of maize Zea mays cDNA clone zea362D01, mRNA sequence
comp208394_c0	gi|116815029|gb|EC857663.1|EC857663	mazie-leaf	gi|116815029|gb|EC857663.1|EC857663	gi|116815029|gb|EC857663.1|EC857663	zea_013850 Normalized cDNA library from mix tissues of maize Zea mays cDNA clone zea_013850, mRNA sequence
comp210611_c0	gi|116827694|gb|EC871622.1|EC871622	mazie-leaf	gi|116827694|gb|EC871622.1|EC871622	gi|116827694|gb|EC871622.1|EC871622	zea362D01 Normalized cDNA library from mix tissues of maize Zea mays cDNA clone zea362D01, mRNA sequence
comp210947_c0	gi|116819125|gb|EC862222.1|EC862222	mazie-root	gi|116819125|gb|EC862222.1|EC862222	gi|116819125|gb|EC862222.1|EC862222	zea437G04 Normalized cDNA library from mix tissues of maize Zea mays cDNA clone zea437G04, mRNA sequence
comp213236_c2	gi|116820109|gb|EC863301.1|EC863301	mazie-leaf	gi|116820109|gb|EC863301.1|EC863301	gi|116820109|gb|EC863301.1|EC863301	zea_004736 Normalized cDNA library from mix tissues of maize Zea mays cDNA clone zea_004736, mRNA sequence
comp217622_c0	gi|116820109|gb|EC863301.1|EC863301	mazie-leaf	gi|116820109|gb|EC863301.1|EC863301	gi|116820109|gb|EC863301.1|EC863301	zea_004736 Normalized cDNA library from mix tissues of maize Zea mays cDNA clone zea_004736, mRNA sequence
comp218294_c0	gi|116829155|gb|EC865023.1|EC865023	mazie-leaf	gi|116829155|gb|EC865023.1|EC865023	gi|116829155|gb|EC865023.1|EC865023	zea_008564 Normalized cDNA library from mix tissues of maize Zea mays cDNA clone zea_008564, mRNA sequence
comp220538_c0	gi|116826383|gb|EC870165.1|EC870165	mazie-root	gi|116826383|gb|EC870165.1|EC870165	gi|116826383|gb|EC870165.1|EC870165	zea435D04 Normalized cDNA library from mix tissues of maize Zea mays cDNA clone zea435D04, mRNA sequence
comp221245_c5	gi|116817425|gb|EC860273.1|EC860273	mazie-root	gi|116817425|gb|EC860273.1|EC860273	gi|116817425|gb|EC860273.1|EC860273	zea436G01 Normalized cDNA library from mix tissues of maize Zea mays cDNA clone zea436G01, mRNA sequence
comp221597_c0	gi|116819125|gb|EC862222.1|EC862222	mazie-root	gi|116819125|gb|EC862222.1|EC862222	gi|116819125|gb|EC862222.1|EC862222	zea437G04 Normalized cDNA library from mix tissues of maize Zea mays cDNA clone zea437G04, mRNA sequence
comp221733_c0	gi|116818099|gb|EC861054.1|EC861054	mazie-leaf	gi|116818099|gb|EC861054.1|EC861054	gi|116818099|gb|EC861054.1|EC861054	zea_015868 Normalized cDNA library from mix tissues of maize Zea mays cDNA clone zea_015868, mRNA sequence
comp223644_c0	gi|116816933|gb|EC859725.1|EC859725	mazie-root	gi|116816933|gb|EC859725.1|EC859725	gi|116816933|gb|EC859725.1|EC859725	zea372F12 Normalized cDNA library from mix tissues of maize Zea mays cDNA clone zea372F12, mRNA sequence
comp224149_c0	gi|116824131|gb|EC867733.1|EC867733	mazie-root	gi|116824131|gb|EC867733.1|EC867733	gi|116824131|gb|EC867733.1|EC867733	zea437D02 Normalized cDNA library from mix tissues of maize Zea mays cDNA clone zea437D02, mRNA sequence
comp226592_c0	gi|116820109|gb|EC863301.1|EC863301	mazie-leaf	gi|116820109|gb|EC863301.1|EC863301	gi|116820109|gb|EC863301.1|EC863301	zea_004736 Normalized cDNA library from mix tissues of maize Zea mays cDNA clone zea_004736, mRNA sequence
comp226896_c0	gi|116827833|gb|EC871774.1|EC871774	mazie-leaf	gi|116827833|gb|EC871774.1|EC871774	gi|116827833|gb|EC871774.1|EC871774	zea279C11 Normalized cDNA library from mix tissues of maize Zea mays cDNA clone zea279C11, mRNA sequence
comp227387_c0	gi|116827833|gb|EC871774.1|EC871774	mazie-leaf	gi|116827833|gb|EC871774.1|EC871774	gi|116827833|gb|EC871774.1|EC871774	zea279C11 Normalized cDNA library from mix tissues of maize Zea mays cDNA clone zea279C11, mRNA sequence
comp230013_c0	gi|116815029|gb|EC857663.1|EC857663	mazie-leaf	gi|116815029|gb|EC857663.1|EC857663	gi|116815029|gb|EC857663.1|EC857663	zea_013850 Normalized cDNA library from mix tissues of maize Zea mays cDNA clone zea_013850, mRNA sequence
comp230963_c0	gi|116820109|gb|EC863301.1|EC863301	mazie-leaf	gi|116820109|gb|EC863301.1|EC863301	gi|116820109|gb|EC863301.1|EC863301	zea_004736 Normalized cDNA library from mix tissues of maize Zea mays cDNA clone zea_004736, mRNA sequence
comp231157_c1	gi|116820109|gb|EC863301.1|EC863301	mazie-leaf	gi|116820109|gb|EC863301.1|EC863301	gi|116820109|gb|EC863301.1|EC863301	zea_004736 Normalized cDNA library from mix tissues of maize Zea mays cDNA clone zea_004736, mRNA sequence
comp231809_c0	gi|116820109|gb|EC863301.1|EC863301	mazie-leaf	gi|116820109|gb|EC863301.1|EC863301	gi|116820109|gb|EC863301.1|EC863301	zea_004736 Normalized cDNA library from mix tissues of maize Zea mays cDNA clone zea_004736, mRNA sequence
comp231858_c0	gi|116826383|gb|EC870165.1|EC870165	mazie-root	gi|116826383|gb|EC870165.1|EC870165	gi|116826383|gb|EC870165.1|EC870165	zea435D04 Normalized cDNA library from mix tissues of maize Zea mays cDNA clone zea435D04, mRNA sequence
comp232883_c0	gi|116826383|gb|EC870165.1|EC870165	mazie-root	gi|116826383|gb|EC870165.1|EC870165	gi|116826383|gb|EC870165.1|EC870165	zea435D04 Normalized cDNA library from mix tissues of maize Zea mays cDNA clone zea435D04, mRNA sequence
comp233398_c0	gi|116824131|gb|EC867733.1|EC867733	mazie-root	gi|116824131|gb|EC867733.1|EC867733	gi|116824131|gb|EC867733.1|EC867733	zea437D02 Normalized cDNA library from mix tissues of maize Zea mays cDNA clone zea437D02, mRNA sequence
comp233570_c0	gi|116815029|gb|EC857663.1|EC857663	mazie-leaf	gi|116815029|gb|EC857663.1|EC857663	gi|116815029|gb|EC857663.1|EC857663	zea_013850 Normalized cDNA library from mix tissues of maize Zea mays cDNA clone zea_013850, mRNA sequence
comp234541_c0	gi|116816329|gb|EC859054.1|EC859054	mazie-leaf	gi|116816329|gb|EC859054.1|EC859054	gi|116816329|gb|EC859054.1|EC859054	zea331G04 Normalized cDNA library from mix tissues of maize Zea mays cDNA clone zea331G04, mRNA sequence
comp234788_c1	gi|116827833|gb|EC871774.1|EC871774	mazie-leaf	gi|116827833|gb|EC871774.1|EC871774	gi|116827833|gb|EC871774.1|EC871774	zea279C11 Normalized cDNA library from mix tissues of maize Zea mays cDNA clone zea279C11, mRNA sequence
comp235233_c0	gi|116821847|gb|EC865194.1|EC865194	mazie-leaf	gi|116821847|gb|EC865194.1|EC865194	gi|116821847|gb|EC865194.1|EC865194	zea_003813 Normalized cDNA library from mix tissues of maize Zea mays cDNA clone zea_003813, mRNA sequence

## Sheet: rice
unigene ID	NCBI	species			annotation
comp132635_c0	gi|19494117|gb|AU252330.1|AU252330	rice	gi|19494117|gb|AU252330.1|AU252330	gi|19494117|gb|AU252330.1|AU252330	AU252330 salt-stressed barley root cDNA Hordeum vulgare subsp. vulgare cDNA clone BR-T05 similar to heat shock protein 70, mRNA sequence
comp132635_c0	gi|51862583|gb|AU312414.1|AU312414	rice	gi|51862583|gb|AU312414.1|AU312414	gi|51862583|gb|AU312414.1|AU312414	AU312414 6 days salt stressed cDNA library, root Hordeum vulgare cDNA clone BGP2D6, mRNA sequence
comp159419_c0	gi|19494167|gb|AU252380.1|AU252380	rice	gi|19494167|gb|AU252380.1|AU252380	gi|19494167|gb|AU252380.1|AU252380	AU252380 salt-stressed barley root cDNA Hordeum vulgare subsp. vulgare cDNA clone BR-O07 similar to Rf2 nuclear restore protein, mRNA sequence
comp164192_c0	gi|19494121|gb|AU252334.1|AU252334	rice	gi|19494121|gb|AU252334.1|AU252334	gi|19494121|gb|AU252334.1|AU252334	AU252334 salt-stressed barley root cDNA Hordeum vulgare subsp. vulgare cDNA clone BR-T09 similar to polyubiquitin, mRNA sequence
comp183235_c0	gi|19494167|gb|AU252380.1|AU252380	rice	gi|19494167|gb|AU252380.1|AU252380	gi|19494167|gb|AU252380.1|AU252380	AU252380 salt-stressed barley root cDNA Hordeum vulgare subsp. vulgare cDNA clone BR-O07 similar to Rf2 nuclear restore protein, mRNA sequence
comp197663_c1	gi|19494167|gb|AU252380.1|AU252380	rice	gi|19494167|gb|AU252380.1|AU252380	gi|19494167|gb|AU252380.1|AU252380	AU252380 salt-stressed barley root cDNA Hordeum vulgare subsp. vulgare cDNA clone BR-O07 similar to Rf2 nuclear restore protein, mRNA sequence
comp199810_c1	gi|19494117|gb|AU252330.1|AU252330	rice	gi|19494117|gb|AU252330.1|AU252330	gi|19494117|gb|AU252330.1|AU252330	AU252330 salt-stressed barley root cDNA Hordeum vulgare subsp. vulgare cDNA clone BR-T05 similar to heat shock protein 70, mRNA sequence
comp201056_c0	gi|51862531|gb|AU312373.1|AU312373	rice	gi|51862531|gb|AU312373.1|AU312373	gi|51862531|gb|AU312373.1|AU312373	AU312373 6 days salt stressed cDNA library, leaf Hordeum vulgare cDNA clone BGP1E3, mRNA sequence
comp206809_c0	gi|51862581|gb|AU312412.1|AU312412	rice	gi|51862581|gb|AU312412.1|AU312412	gi|51862581|gb|AU312412.1|AU312412	AU312412 6 days salt stressed cDNA library, root Hordeum vulgare cDNA clone BGP1P12, mRNA sequence
comp208870_c0	gi|19494142|gb|AU252355.1|AU252355	rice	gi|19494142|gb|AU252355.1|AU252355	gi|19494142|gb|AU252355.1|AU252355	AU252355 salt-stressed barley root cDNA Hordeum vulgare subsp. vulgare cDNA clone BR-A04 similar to cytosolic phosphogluconate dehydrogenase, mRNA sequence
comp210368_c0	gi|51862581|gb|AU312412.1|AU312412	rice	gi|51862581|gb|AU312412.1|AU312412	gi|51862581|gb|AU312412.1|AU312412	AU312412 6 days salt stressed cDNA library, root Hordeum vulgare cDNA clone BGP1P12, mRNA sequence
comp210813_c0	gi|51862541|gb|AU312381.1|AU312381	rice	gi|51862541|gb|AU312381.1|AU312381	gi|51862541|gb|AU312381.1|AU312381	AU312381 6 days salt stressed cDNA library, leaf Hordeum vulgare cDNA clone BGP1G4, mRNA sequence
comp212667_c0	gi|51862611|gb|AU312471.1|AU312471	rice	gi|51862611|gb|AU312471.1|AU312471	gi|51862611|gb|AU312471.1|AU312471	AU312471 6 days salt stressed cDNA library, root Hordeum vulgare cDNA clone BGP2A4, mRNA sequence
comp213621_c1	gi|19494167|gb|AU252380.1|AU252380	rice	gi|19494167|gb|AU252380.1|AU252380	gi|19494167|gb|AU252380.1|AU252380	AU252380 salt-stressed barley root cDNA Hordeum vulgare subsp. vulgare cDNA clone BR-O07 similar to Rf2 nuclear restore protein, mRNA sequence
comp216005_c0	gi|19494121|gb|AU252334.1|AU252334	rice	gi|19494121|gb|AU252334.1|AU252334	gi|19494121|gb|AU252334.1|AU252334	AU252334 salt-stressed barley root cDNA Hordeum vulgare subsp. vulgare cDNA clone BR-T09 similar to polyubiquitin, mRNA sequence
comp218855_c0	gi|19494117|gb|AU252330.1|AU252330	rice	gi|19494117|gb|AU252330.1|AU252330	gi|19494117|gb|AU252330.1|AU252330	AU252330 salt-stressed barley root cDNA Hordeum vulgare subsp. vulgare cDNA clone BR-T05 similar to heat shock protein 70, mRNA sequence
comp219224_c0	gi|19494087|gb|AU252300.1|AU252300	rice	gi|19494087|gb|AU252300.1|AU252300	gi|19494087|gb|AU252300.1|AU252300	AU252300 salt-stressed barley root cDNA Hordeum vulgare subsp. vulgare cDNA clone BR-M10 similar to inorganic pyrophosphatase, mRNA sequence
comp219224_c0	gi|51862520|gb|AU312366.1|AU312366	rice	gi|51862520|gb|AU312366.1|AU312366	gi|51862520|gb|AU312366.1|AU312366	AU312366 6 days salt stressed cDNA library, leaf Hordeum vulgare cDNA clone BGP1D3, mRNA sequence
comp221667_c0	gi|19494117|gb|AU252330.1|AU252330	rice	gi|19494117|gb|AU252330.1|AU252330	gi|19494117|gb|AU252330.1|AU252330	AU252330 salt-stressed barley root cDNA Hordeum vulgare subsp. vulgare cDNA clone BR-T05 similar to heat shock protein 70, mRNA sequence
comp222438_c0	gi|19494167|gb|AU252380.1|AU252380	rice	gi|19494167|gb|AU252380.1|AU252380	gi|19494167|gb|AU252380.1|AU252380	AU252380 salt-stressed barley root cDNA Hordeum vulgare subsp. vulgare cDNA clone BR-O07 similar to Rf2 nuclear restore protein, mRNA sequence
comp223057_c1	gi|51862581|gb|AU312412.1|AU312412	rice	gi|51862581|gb|AU312412.1|AU312412	gi|51862581|gb|AU312412.1|AU312412	AU312412 6 days salt stressed cDNA library, root Hordeum vulgare cDNA clone BGP1P12, mRNA sequence
comp224342_c0	gi|51862581|gb|AU312412.1|AU312412	rice	gi|51862581|gb|AU312412.1|AU312412	gi|51862581|gb|AU312412.1|AU312412	AU312412 6 days salt stressed cDNA library, root Hordeum vulgare cDNA clone BGP1P12, mRNA sequence
comp224725_c0	gi|51862581|gb|AU312412.1|AU312412	rice	gi|51862581|gb|AU312412.1|AU312412	gi|51862581|gb|AU312412.1|AU312412	AU312412 6 days salt stressed cDNA library, root Hordeum vulgare cDNA clone BGP1P12, mRNA sequence
comp226520_c0	gi|51862581|gb|AU312412.1|AU312412	rice	gi|51862581|gb|AU312412.1|AU312412	gi|51862581|gb|AU312412.1|AU312412	AU312412 6 days salt stressed cDNA library, root Hordeum vulgare cDNA clone BGP1P12, mRNA sequence
comp227667_c1	gi|51862611|gb|AU312471.1|AU312471	rice	gi|51862611|gb|AU312471.1|AU312471	gi|51862611|gb|AU312471.1|AU312471	AU312471 6 days salt stressed cDNA library, root Hordeum vulgare cDNA clone BGP2A4, mRNA sequence
comp227850_c0	gi|19494117|gb|AU252330.1|AU252330	rice	gi|19494117|gb|AU252330.1|AU252330	gi|19494117|gb|AU252330.1|AU252330	AU252330 salt-stressed barley root cDNA Hordeum vulgare subsp. vulgare cDNA clone BR-T05 similar to heat shock protein 70, mRNA sequence
comp228260_c0	gi|51862552|gb|AU312388.1|AU312388	rice	gi|51862552|gb|AU312388.1|AU312388	gi|51862552|gb|AU312388.1|AU312388	AU312388 6 days salt stressed cDNA library, leaf Hordeum vulgare cDNA clone BGP1K2, mRNA sequence
comp228632_c0	gi|19494117|gb|AU252330.1|AU252330	rice	gi|19494117|gb|AU252330.1|AU252330	gi|19494117|gb|AU252330.1|AU252330	AU252330 salt-stressed barley root cDNA Hordeum vulgare subsp. vulgare cDNA clone BR-T05 similar to heat shock protein 70, mRNA sequence
comp229093_c0	gi|19494154|gb|AU252367.1|AU252367	rice	gi|19494154|gb|AU252367.1|AU252367	gi|19494154|gb|AU252367.1|AU252367	AU252367 salt-stressed barley root cDNA Hordeum vulgare subsp. vulgare cDNA clone BR-A15 similar to glycelaldehyde-3-phosphate dehydrogenase, mRNA sequence
comp229311_c0	gi|19494167|gb|AU252380.1|AU252380	rice	gi|19494167|gb|AU252380.1|AU252380	gi|19494167|gb|AU252380.1|AU252380	AU252380 salt-stressed barley root cDNA Hordeum vulgare subsp. vulgare cDNA clone BR-O07 similar to Rf2 nuclear restore protein, mRNA sequence
comp231446_c0	gi|19494184|gb|AU252397.1|AU252397	rice	gi|19494184|gb|AU252397.1|AU252397	gi|19494184|gb|AU252397.1|AU252397	AU252397 salt-stressed barley root cDNA Hordeum vulgare subsp. vulgare cDNA clone BR-O24 similar to oxalate oxidase, mRNA sequence
comp232432_c0	gi|51862519|gb|AU312365.1|AU312365	rice	gi|51862519|gb|AU312365.1|AU312365	gi|51862519|gb|AU312365.1|AU312365	AU312365 6 days salt stressed cDNA library, leaf Hordeum vulgare cDNA clone BGP1C6, mRNA sequence
comp233211_c0	gi|51862519|gb|AU312365.1|AU312365	rice	gi|51862519|gb|AU312365.1|AU312365	gi|51862519|gb|AU312365.1|AU312365	AU312365 6 days salt stressed cDNA library, leaf Hordeum vulgare cDNA clone BGP1C6, mRNA sequence
comp234297_c0	gi|51862531|gb|AU312373.1|AU312373	rice	gi|51862531|gb|AU312373.1|AU312373	gi|51862531|gb|AU312373.1|AU312373	AU312373 6 days salt stressed cDNA library, leaf Hordeum vulgare cDNA clone BGP1E3, mRNA sequence
comp247043_c0	gi|51862581|gb|AU312412.1|AU312412	rice	gi|51862581|gb|AU312412.1|AU312412	gi|51862581|gb|AU312412.1|AU312412	AU312412 6 days salt stressed cDNA library, root Hordeum vulgare cDNA clone BGP1P12, mRNA sequence
