# Supplementary material for: De novo assembly of the Japanese lawngrass (Zoysia japonica Steud.) root transcriptome and identification of candidate unigenes related to early responses under salt stress
Source: Front Plant Sci. 2015 Aug 20;6:610. doi: 10.3389/fpls.2015.00610 (PMC4542685; doi:10.3389/fpls.2015.00610)
Supplement: Supplementary File 7 — Transcript distribution across TF families. [file DataSheet7.XLS]

## Sheet: tf_class
AP2-EREBP	187
bHLH	158
WRKY	137
NAC	131
MYB	129
C2H2	120
bZIP	115
C3H	104
HB	100
Orphans	93
MYB-related	80
PHD	68
GRAS	64
SNF2	61
G2-like	57
CCAAT	55
MADS	54
FAR1	52
GNAT	44
SET	43
TRAF	43
AUX/IAA	43
ABI3VP1	41
C2C2-Dof	38
ARF	36
Trihelix	36
mTERF	35
C2C2-GATA	35
OFP	31
HSF	30
Tify	28
SBP	28
TCP	23
FHA	23
LOB	23
Jumonji	20
TUB	19
HMG	18
SWI/SNF-BAF60b	17
RWP-RK	17
BSD	16
E2F-DP	16
SRS	13
GRF	13
zf-HD	11
LUG	10
EIL	10
DBP	10
CPP	10
PLATZ	10
GeBP	10
Alfin-like	10
C2C2-CO-like	9
CSD	8
Sigma70-like	8
CAMTA	7
ARID	7
DDT	7
Pseudo_ARR-B	7
BES1	6
ARR-B	6
SWI/SNF-SWI3	5
BBR/BPC	5
LIM	5
TAZ	4
PBF-2-like	4
Coactivator_p15	4
S1Fa-like	3
RB	3
MBF1	2
VOZ	2
Rcd1-like	2
SOH1	2
C2C2-YABBY	2
HRT	2
IWS1	1
LFY	1
ULT	1
MED6	1
MED7	1
