# Supplementary material for: De novo assembly of the Japanese lawngrass (Zoysia japonica Steud.) root transcriptome and identification of candidate unigenes related to early responses under salt stress
Source: Front Plant Sci. 2015 Aug 20;6:610. doi: 10.3389/fpls.2015.00610 (PMC4542685; doi:10.3389/fpls.2015.00610)
Supplement: Supplementary File 8 — Major TFs identified in the DEG database. [file DataSheet8.XLS]

## Sheet: AP2-EREBP
#ID	FDR	log2FC	regulated	COG_class	COG_class_annotation	GO_annotation	KEGG_annotation	Swissprot_annotation	TrEMBL_annotation	nr_annotation	nt_annotation
comp129473_c0	0.00130513	3.38318	up	--	--	--	--	--	Predicted protein OS=Hordeum vulgare var. distichum (Two-rowed barley) PE=2 SV=1	predicted protein [Hordeum vulgare subsp. vulgare]	Zea mays ethylene-responsive element binding protein 2 (LOC100280788), mRNA >gi|195608179|gb|EU953802.1| Zea mays clone 1446523 ethylene-responsive element binding protein 2 mRNA, complete cds
comp132815_c0	0.000916542	1.98711	up	--	--	Biological Process: transcription, DNA-dependent (GO:0006351);; Biological Process: negative regulation of transcription, DNA-dependent (GO:0045892);;	--	AP2/ERF and B3 domain-containing protein Os05g0549800 OS=Oryza sativa subsp. japonica (Rice) PE=2 SV=1	Uncharacterized protein GN=Si024576m.g OS=Setaria italica (Foxtail millet) PE=4 SV=1	PREDICTED: AP2/ERF and B3 domain-containing protein Os05g0549800-like [Setaria italica]	PREDICTED: Setaria italica AP2/ERF and B3 domain-containing protein Os05g0549800-like (LOC101782792), mRNA
comp165172_c0	6.89004e-13	4.05651	up	--	--	Biological Process: transcription, DNA-dependent (GO:0006351);;	--	--	Uncharacterized protein GN=OB02G40600 OS=Oryza brachyantha PE=4 SV=1	predicted protein [Hordeum vulgare subsp. vulgare]	Sorghum bicolor hypothetical protein, mRNA
comp187192_c0	0.0063251	1.76224	up	--	--	Molecular Function: DNA binding (GO:0003677);; Molecular Function: sequence-specific DNA binding transcription factor activity (GO:0003700);; Cellular Component: nucleus (GO:0005634);; Biological Process: transcription, DNA-dependent (GO:0006351);; Biological Process: regulation of transcription, DNA-dependent (GO:0006355);; Biological Process: response to water deprivation (GO:0009414);; Cellula…	--	Dehydration-responsive element-binding protein 1A GN=OSJNOa273B05.11 OS=Oryza sativa subsp. japonica (Rice) PE=2 SV=1	Uncharacterized protein GN=Si030998m.g OS=Setaria italica (Foxtail millet) PE=4 SV=1	PREDICTED: dehydration-responsive element-binding protein 1A-like [Setaria italica]	Zea mays clone 281871 mRNA sequence
comp195676_c0	0.0057894	1.77475	up	--	--	Biological Process: respiratory burst involved in defense response (GO:0002679);; Molecular Function: DNA binding (GO:0003677);; Molecular Function: sequence-specific DNA binding transcription factor activity (GO:0003700);; Molecular Function: protein binding (GO:0005515);; Cellular Component: nucleus (GO:0005634);; Biological Process: regulation of transcription, DNA-dependent (GO:0006355);; Cel…	K14516|5e-57|sbi:SORBI_01g000352|hypothetical protein	Ethylene-responsive transcription factor 1B GN=K14B15.15 OS=Arabidopsis thaliana (Mouse-ear cress) PE=1 SV=2	Uncharacterized protein (Fragment) GN=Si038911m.g OS=Setaria italica (Foxtail millet) PE=4 SV=1	PREDICTED: ethylene-responsive transcription factor 1B-like [Setaria italica]	PREDICTED: Setaria italica ethylene-responsive transcription factor 1B-like (LOC101776079), mRNA
comp196695_c0	0.00259988	2.04048	up	--	--	Biological Process: transcription, DNA-dependent (GO:0006351);;	--	--	Putative AP2/EREBP transcription factor superfamily protein GN=ZEAMMB73_117148 OS=Zea mays (Maize) PE=4 SV=1	putative AP2/EREBP transcription factor superfamily protein [Zea mays]	Sorghum bicolor hypothetical protein, mRNA
comp200644_c0	1.05451e-09	3.37058	up	--	--	Biological Process: defense response (GO:0006952);; Biological Process: metabolic process (GO:0008152);; Biological Process: cellular process (GO:0009987);;	--	Ethylene-responsive transcription factor ERF109 GN=ERF109 OS=Arabidopsis thaliana (Mouse-ear cress) PE=1 SV=1	Uncharacterized protein OS=Oryza glaberrima (African rice) PE=4 SV=1	Os02g0764700 [Oryza sativa Japonica Group]	Sorghum bicolor hypothetical protein, mRNA
comp201567_c0	0.000702276	2.01875	up	--	--	Molecular Function: DNA binding (GO:0003677);; Molecular Function: sequence-specific DNA binding transcription factor activity (GO:0003700);; Cellular Component: nucleus (GO:0005634);; Biological Process: regulation of transcription, DNA-dependent (GO:0006355);; Biological Process: response to cold (GO:0009409);; Cellular Component: plastid (GO:0009536);; Biological Process: regulation of gibbere…	--	Ethylene-responsive transcription factor ERF025 GN=ERF025 OS=Arabidopsis thaliana (Mouse-ear cress) PE=2 SV=1	Uncharacterized protein GN=Si011086m.g OS=Setaria italica (Foxtail millet) PE=4 SV=1	PREDICTED: ethylene-responsive transcription factor ERF025-like isoform X1 [Setaria italica]	Zea mays ap2/EREBP transcription factor (LOC100281151), mRNA >gi|195612077|gb|EU955751.1| Zea mays clone 1544743 ap2/EREBP transcription factor mRNA, complete cds
comp202483_c0	1.64858e-07	4.001	up	--	--	Cellular Component: mitochondrion (GO:0005739);; Biological Process: transcription, DNA-dependent (GO:0006351);;	--	Ethylene-responsive transcription factor ERF026 OS=Arabidopsis thaliana (Mouse-ear cress) PE=2 SV=1	Uncharacterized protein GN=Si037714m.g OS=Setaria italica (Foxtail millet) PE=4 SV=1	TPA: putative AP2/EREBP transcription factor superfamily protein [Zea mays]	TSA: Triticum turgidum UCW_Tt-k35_contig_81163 transcribed RNA sequence
comp204520_c0	0.000791324	2.00312	up	--	--	Biological Process: respiratory burst involved in defense response (GO:0002679);; Molecular Function: DNA binding (GO:0003677);; Molecular Function: sequence-specific DNA binding transcription factor activity (GO:0003700);; Molecular Function: binding (GO:0005488);; Molecular Function: protein binding (GO:0005515);; Cellular Component: nucleus (GO:0005634);; Biological Process: transcription, DNA…	--	Ethylene-responsive transcription factor ERF114 GN=ERF114 OS=Arabidopsis thaliana (Mouse-ear cress) PE=2 SV=1	Uncharacterized protein GN=Si010289m.g OS=Setaria italica (Foxtail millet) PE=4 SV=1	putative AP2/EREBP transcription factor superfamily protein [Zea mays]	Zea mays clone 1661619 mRNA sequence
comp206878_c0	0.00924253	2.54972	up	--	--	Cellular Component: nucleus (GO:0005634);; Cellular Component: plasma membrane (GO:0005886);; Biological Process: transcription, DNA-dependent (GO:0006351);; Biological Process: detection of hypoxia (GO:0070483);;	--	Ethylene-responsive transcription factor RAP2-2 GN=MLN21.1 OS=Arabidopsis thaliana (Mouse-ear cress) PE=1 SV=2	Uncharacterized protein GN=Si036647m.g OS=Setaria italica (Foxtail millet) PE=4 SV=1	PREDICTED: ethylene-responsive transcription factor RAP2-12-like [Setaria italica]	PREDICTED: Setaria italica ethylene-responsive transcription factor RAP2-12-like (LOC101774734), mRNA
comp206878_c1	0.00476366	1.80945	up	--	--	Biological Process: respiratory burst involved in defense response (GO:0002679);; Molecular Function: DNA binding (GO:0003677);; Molecular Function: sequence-specific DNA binding transcription factor activity (GO:0003700);; Molecular Function: protein binding (GO:0005515);; Cellular Component: nucleolus (GO:0005730);; Cellular Component: plasma membrane (GO:0005886);; Biological Process: transcri…	--	Ethylene-responsive transcription factor RAP2-12 GN=T18A20.14 OS=Arabidopsis thaliana (Mouse-ear cress) PE=2 SV=1	Uncharacterized protein GN=Si036647m.g OS=Setaria italica (Foxtail millet) PE=4 SV=1	PREDICTED: ethylene-responsive transcription factor RAP2-12-like [Setaria italica]	PREDICTED: Setaria italica ethylene-responsive transcription factor RAP2-12-like (LOC101774734), mRNA
comp208933_c0	0.000377173	2.24408	up	--	--	Biological Process: transcription, DNA-dependent (GO:0006351);; Biological Process: regulation of primary metabolic process (GO:0080090);; Biological Process: regulation of cellular macromolecule biosynthetic process (GO:2000112);;	--	--	Putative uncharacterized protein Sb04g034290 GN=Sb04g034290 OS=Sorghum bicolor (Sorghum) PE=4 SV=1	hypothetical protein SORBIDRAFT_04g034290 [Sorghum bicolor]	PREDICTED: Setaria italica ethylene-responsive transcription factor ERF014-like (LOC101782598), mRNA
comp211710_c0	2.44655e-09	3.18646	up	--	--	--	--	--	Uncharacterized protein GN=Si031079m.g OS=Setaria italica (Foxtail millet) PE=4 SV=1	PREDICTED: ethylene-responsive transcription factor RAP2-3-like [Setaria italica]	Sorghum bicolor hypothetical protein, mRNA
comp213932_c0	1.58254e-08	3.12338	up	--	--	--	--	--	Predicted protein OS=Hordeum vulgare var. distichum (Two-rowed barley) PE=2 SV=1	predicted protein [Hordeum vulgare subsp. vulgare]	Zea mays ethylene-responsive element binding protein 2 (LOC100857096), mRNA >gi|195655250|gb|EU974975.1| Zea mays clone 461977 ethylene-responsive element binding protein 2 mRNA, complete cds
comp213932_c1	3.32079e-11	3.66322	up	--	--	--	--	Ethylene-responsive transcription factor ERF071 GN=ERF071 OS=Arabidopsis thaliana (Mouse-ear cress) PE=2 SV=1	Putative AP2/EREBP transcription factor superfamily protein GN=ZEAMMB73_214192 OS=Zea mays (Maize) PE=4 SV=1	putative AP2/EREBP transcription factor superfamily protein [Zea mays]	Sorghum bicolor hypothetical protein, mRNA
comp214237_c0	3.50231e-12	4.13279	up	--	--	Biological Process: response to stress (GO:0006950);; Biological Process: response to temperature stimulus (GO:0009266);; Biological Process: cellular process (GO:0009987);; Cellular Component: intracellular membrane-bounded organelle (GO:0043231);;	--	Dehydration-responsive element-binding protein 1J OS=Oryza sativa subsp. japonica (Rice) PE=2 SV=1	Dehydration-responsive element-binding protein 1B OS=Zea mays (Maize) PE=2 SV=1	dehydration-responsive element-binding protein 1B [Zea mays]	Zea mays dehydration-responsive element-binding protein 1B (LOC100281871), mRNA >gi|195617029|gb|EU958227.1| Zea mays clone 1679636 dehydration-responsive element-binding protein 1B mRNA, complete cds
comp216960_c0	9.63133e-07	3.4094	up	--	--	--	--	Pollen coat protein B6 GN=OlnB6 OS=Brassica napus (Rape) PE=1 SV=3	Uncharacterized protein GN=Si026709m.g OS=Setaria italica (Foxtail millet) PE=4 SV=1	PREDICTED: uncharacterized protein LOC101771844 [Setaria italica]	PREDICTED: Setaria italica uncharacterized LOC101771844 (LOC101771844), mRNA
comp217707_c0	4.21861e-06	2.5286	up	--	--	Biological Process: cellular aromatic compound metabolic process (GO:0006725);; Biological Process: nitrogen compound metabolic process (GO:0006807);; Biological Process: response to osmotic stress (GO:0006970);; Biological Process: response to abscisic acid stimulus (GO:0009737);; Biological Process: primary metabolic process (GO:0044238);; Biological Process: regulation of cellular process (GO:…	--	Ethylene-responsive transcription factor ERF113 GN=ERF113 OS=Arabidopsis thaliana (Mouse-ear cress) PE=2 SV=1	Putative AP2/EREBP transcription factor superfamily protein GN=ZEAMMB73_959922 OS=Zea mays (Maize) PE=4 SV=1	PREDICTED: ethylene-responsive transcription factor ERF110-like [Setaria italica]	Sorghum bicolor hypothetical protein, mRNA
comp220196_c0	6.38245e-05	2.85268	up	--	--	Biological Process: response to stimulus (GO:0050896);;	--	Ethylene-responsive transcription factor ERF109 GN=ERF109 OS=Arabidopsis thaliana (Mouse-ear cress) PE=1 SV=1	Uncharacterized protein OS=Oryza glaberrima (African rice) PE=4 SV=1	Os02g0764700 [Oryza sativa Japonica Group]	Zea mays ethylene-responsive element binding protein 2 (LOC100857096), mRNA >gi|195655250|gb|EU974975.1| Zea mays clone 461977 ethylene-responsive element binding protein 2 mRNA, complete cds
comp221407_c0	2.16774e-06	2.58708	up	--	--	Biological Process: transcription, DNA-dependent (GO:0006351);; Biological Process: response to stress (GO:0006950);;	--	Ethylene-responsive transcription factor ERF071 GN=ERF071 OS=Arabidopsis thaliana (Mouse-ear cress) PE=2 SV=1	AP2-EREBP-type transcription factor (Fragment) OS=Zea mays subsp. mays (maize) PE=2 SV=1	putative AP2/EREBP transcription factor superfamily protein [Zea mays]	Zea mays subsp. mays clone UT3171 AP2-EREBP-type transcription factor mRNA, partial cds
comp223372_c0	0.0014247	-2.23321	down	--	--	Molecular Function: DNA binding (GO:0003677);; Molecular Function: sequence-specific DNA binding transcription factor activity (GO:0003700);; Molecular Function: protein binding (GO:0005515);; Cellular Component: nucleus (GO:0005634);; Biological Process: regulation of transcription, DNA-dependent (GO:0006355);; Biological Process: protein import into nucleus (GO:0006606);; Biological Process: re…	K09286|1e-148|zma:100273192|hypothetical protein LOC100273192	Ethylene-responsive transcription factor RAP2-11 GN=T29J13.210 OS=Arabidopsis thaliana (Mouse-ear cress) PE=2 SV=1	Uncharacterized protein GN=Si030686m.g OS=Setaria italica (Foxtail millet) PE=4 SV=1	PREDICTED: ethylene-responsive transcription factor RAP2-11-like [Setaria italica]	PREDICTED: Setaria italica ethylene-responsive transcription factor RAP2-11-like (LOC101754150), mRNA
comp223421_c0	0.000171369	2.20728	up	--	--	--	--	--	Ethylene responsive transcription factor GN=ERF3 OS=Saccharum officinarum (Sugarcane) PE=2 SV=1	ethylene responsive transcription factor [Saccharum officinarum]	Zea mays uncharacterized LOC100278463 (LOC100278463), mRNA >gi|195652648|gb|EU973674.1| Zea mays clone 404206 hypothetical protein mRNA, complete cds
comp223712_c0	0.003243	2.1535	up	--	--	--	--	Cold-regulated protein 1 (Fragment) OS=Hordeum vulgare (Barley) PE=2 SV=2	Uncharacterized protein GN=Si022663m.g OS=Setaria italica (Foxtail millet) PE=4 SV=1	hypothetical protein OsJ_18670 [Oryza sativa Japonica Group]	PREDICTED: Setaria italica uncharacterized LOC101752824 (LOC101752824), mRNA
comp224786_c3	0.00130513	3.38318	up	--	--	Biological Process: metabolic process (GO:0008152);;	--	Probable sucrose-phosphate synthase 1 GN=P0678F11.16 OS=Oryza sativa subsp. japonica (Rice) PE=2 SV=2	Uncharacterized protein GN=F775_17257 OS=Aegilops tauschii (Tausch's goatgrass) PE=4 SV=1	hypothetical protein F775_17257 [Aegilops tauschii]	PREDICTED: Setaria italica uncharacterized LOC101768750 (LOC101768750), mRNA
comp225087_c0	7.6895e-08	2.87617	up	--	--	Molecular Function: binding (GO:0005488);; Biological Process: RNA metabolic process (GO:0016070);;	--	Vegetative cell wall protein gp1 (Precursor) GN=GP1 OS=Chlamydomonas reinhardtii (Chlamydomonas smithii) PE=2 SV=1	Putative uncharacterized protein Sb03g041028 (Fragment) GN=Sb03g041028 OS=Sorghum bicolor (Sorghum) PE=4 SV=1	PREDICTED: ethylene-responsive transcription factor ABR1-like [Setaria italica]	PREDICTED: Setaria italica ethylene-responsive transcription factor ABR1-like (LOC101760174), mRNA
comp225279_c0	0.000668487	2.06336	up	--	--	Biological Process: respiratory burst involved in defense response (GO:0002679);; Molecular Function: DNA binding (GO:0003677);; Molecular Function: sequence-specific DNA binding transcription factor activity (GO:0003700);; Cellular Component: nucleus (GO:0005634);; Biological Process: transcription, DNA-dependent (GO:0006351);; Biological Process: multicellular organismal development (GO:0007275…	--	Ethylene-responsive transcription factor ERF014 GN=ERF014 OS=Arabidopsis thaliana (Mouse-ear cress) PE=2 SV=1	Uncharacterized protein GN=Si007977m.g OS=Setaria italica (Foxtail millet) PE=4 SV=1	PREDICTED: ethylene-responsive transcription factor ERF014-like [Setaria italica]	PREDICTED: Setaria italica ethylene-responsive transcription factor ERF014-like (LOC101778787), mRNA
comp226459_c0	0.000779292	2.08074	up	--	--	Biological Process: regulation of transcription, DNA-dependent (GO:0006355);; Biological Process: response to stress (GO:0006950);; Biological Process: response to abiotic stimulus (GO:0009628);; Biological Process: response to hormone stimulus (GO:0009725);; Biological Process: response to organic cyclic compound (GO:0014070);; Cellular Component: intracellular membrane-bounded organelle (GO:004…	--	Formin-like protein 18 (Precursor) GN=B1160F02.7 OS=Oryza sativa subsp. japonica (Rice) PE=2 SV=1	Putative AP2/EREBP transcription factor superfamily protein GN=ZEAMMB73_039079 OS=Zea mays (Maize) PE=4 SV=1	putative AP2/EREBP transcription factor superfamily protein [Zea mays]	Zea mays uncharacterized LOC100275603 (LOC100275603), mRNA >gi|195614699|gb|EU957062.1| Zea mays clone 1581709 hypothetical protein mRNA, complete cds
comp228487_c0	1.63982e-06	2.67058	up	--	--	Molecular Function: sequence-specific DNA binding transcription factor activity (GO:0003700);; Cellular Component: nucleus (GO:0005634);; Biological Process: regulation of transcription, DNA-dependent (GO:0006355);; Biological Process: response to stress (GO:0006950);; Biological Process: response to heat (GO:0009408);; Biological Process: response to water deprivation (GO:0009414);; Biological P…	--	Dehydration-responsive element-binding protein 1C OS=Oryza sativa subsp. japonica (Rice) PE=2 SV=1	Uncharacterized protein GN=Si007199m.g OS=Setaria italica (Foxtail millet) PE=4 SV=1	PREDICTED: dehydration-responsive element-binding protein 1C-like [Setaria italica]	Phyllostachys edulis cDNA clone: bphylf050a02, full insert sequence
comp228487_c1	0.000708581	2.09459	up	--	--	Molecular Function: sequence-specific DNA binding transcription factor activity (GO:0003700);; Cellular Component: nucleus (GO:0005634);; Biological Process: regulation of transcription, DNA-dependent (GO:0006355);; Biological Process: response to cold (GO:0009409);; Biological Process: response to water deprivation (GO:0009414);; Cellular Component: plastid (GO:0009536);; Biological Process: res…	--	Ethylene-responsive transcription factor ERF038 GN=ERF038 OS=Arabidopsis thaliana (Mouse-ear cress) PE=2 SV=1	Uncharacterized protein (Fragment) GN=Si012254m.g OS=Setaria italica (Foxtail millet) PE=4 SV=1	PREDICTED: ethylene-responsive transcription factor ERF035-like [Setaria italica]	Zea mays dehydration-responsive element-binding protein 1C (LOC100283619), mRNA >gi|195635910|gb|EU965306.1| Zea mays clone 285154 dehydration-responsive element-binding protein 1C mRNA, complete cds
comp231646_c3	0.00261957	1.90103	up	--	--	Cellular Component: mitochondrial proton-transporting ATP synthase complex, coupling factor F(o) (GO:0000276);; Molecular Function: ATP binding (GO:0005524);; Cellular Component: nucleus (GO:0005634);; Cellular Component: vacuole (GO:0005773);; Molecular Function: zinc ion binding (GO:0008270);; Cellular Component: chloroplast (GO:0009507);; Biological Process: response to chitin (GO:0010200);; M…	--	ATP synthase protein MI25 OS=Oryza sativa subsp. indica (Rice) PE=2 SV=1	Sorghum bicolor URF209 OS=Sorghum bicolor (Sorghum) PE=2 SV=1	urf209; orf25 [Sorghum bicolor]	Oryza sativa Indica Group strain WA-CMS mitochondrion, complete genome
comp233109_c4	7.8111e-06	2.60603	up	--	--	Biological Process: respiratory burst involved in defense response (GO:0002679);; Molecular Function: DNA binding (GO:0003677);; Molecular Function: sequence-specific DNA binding transcription factor activity (GO:0003700);; Molecular Function: protein binding (GO:0005515);; Cellular Component: nucleus (GO:0005634);; Cellular Component: nucleolus (GO:0005730);; Cellular Component: cytoplasm (GO:00…	--	Ethylene-responsive transcription factor 1 GN=OJ1311_D08.9 OS=Oryza sativa subsp. japonica (Rice) PE=1 SV=1	Uncharacterized protein GN=OsI_33421 OS=Oryza sativa subsp. indica (Rice) PE=2 SV=1	hypothetical protein OsI_33421 [Oryza sativa Indica Group]	Oryza sativa (indica cultivar-group) cDNA clone:OSIGCRA126F17, full insert sequence
comp233109_c5	3.61709e-08	2.93996	up	--	--	Biological Process: respiratory burst involved in defense response (GO:0002679);; Molecular Function: DNA binding (GO:0003677);; Molecular Function: sequence-specific DNA binding transcription factor activity (GO:0003700);; Molecular Function: protein binding (GO:0005515);; Cellular Component: nucleus (GO:0005634);; Cellular Component: plasma membrane (GO:0005886);; Biological Process: regulation…	--	Ethylene-responsive transcription factor RAP2-12 GN=T18A20.14 OS=Arabidopsis thaliana (Mouse-ear cress) PE=2 SV=1	Uncharacterized protein GN=Si031079m.g OS=Setaria italica (Foxtail millet) PE=4 SV=1	PREDICTED: ethylene-responsive transcription factor RAP2-3-like [Setaria italica]	Sorghum bicolor hypothetical protein, mRNA
comp234321_c1	3.33067e-16	4.54537	up	--	--	Molecular Function: DNA binding (GO:0003677);; Molecular Function: sequence-specific DNA binding transcription factor activity (GO:0003700);; Cellular Component: nucleus (GO:0005634);; Biological Process: regulation of transcription, DNA-dependent (GO:0006355);; Biological Process: response to heat (GO:0009408);; Biological Process: response to water deprivation (GO:0009414);; Cellular Component:…	--	Dehydration-responsive element-binding protein 1G OS=Oryza sativa subsp. japonica (Rice) PE=2 SV=1	Uncharacterized protein GN=Si018262m.g OS=Setaria italica (Foxtail millet) PE=4 SV=1	PREDICTED: dehydration-responsive element-binding protein 1G-like [Setaria italica]	Oryza sativa Japonica Group Os02g0677300 (Os02g0677300) mRNA, complete cds >gi|32991250|dbj|AK106041.1| Oryza sativa Japonica Group cDNA clone:001-206-E01, full insert sequence

## Sheet: WRKY
#ID	FDR	log2FC	regulated	COG_class	COG_class_annotation	GO_annotation	KEGG_annotation	Swissprot_annotation	TrEMBL_annotation	nr_annotation	nt_annotation
comp176397_c0	5.10806e-07	2.75446	up	--	--	Molecular Function: sequence-specific DNA binding transcription factor activity (GO:0003700);; Cellular Component: nucleus (GO:0005634);; Biological Process: defense response (GO:0006952);; Biological Process: gibberellin metabolic process (GO:0009685);; Molecular Function: sequence-specific DNA binding (GO:0043565);;	--	Probable WRKY transcription factor 40 GN=WRKY40 OS=Arabidopsis thaliana (Mouse-ear cress) PE=1 SV=1	Uncharacterized protein GN=BRADI3G06070 OS=Brachypodium distachyon (Purple false brome) PE=4 SV=1	PREDICTED: probable WRKY transcription factor 40-like [Brachypodium distachyon]	PREDICTED: Setaria italica probable WRKY transcription factor 40-like (LOC101754625), mRNA
comp190186_c0	1.60054e-05	2.43029	up	--	--	--	--	--	Uncharacterized protein GN=Si002203m.g OS=Setaria italica (Foxtail millet) PE=4 SV=1	PREDICTED: probable WRKY transcription factor 53-like [Setaria italica]	PREDICTED: Brachypodium distachyon probable WRKY transcription factor 53-like (LOC100841626), mRNA
comp209693_c0	0.0036149	1.83268	up	--	--	Molecular Function: DNA binding (GO:0003677);; Molecular Function: sequence-specific DNA binding transcription factor activity (GO:0003700);; Cellular Component: nucleus (GO:0005634);; Biological Process: amino acid transport (GO:0006865);; Biological Process: toxin catabolic process (GO:0009407);; Biological Process: response to nematode (GO:0009624);; Biological Process: response to salt stress…	--	Probable WRKY transcription factor 57 OS=Arabidopsis thaliana (Mouse-ear cress) PE=2 SV=1	Uncharacterized protein GN=BRADI1G08106 OS=Brachypodium distachyon (Purple false brome) PE=4 SV=1	PREDICTED: probable WRKY transcription factor 58-like [Brachypodium distachyon]	Oryza sativa Japonica Group Os03g0758000 (Os03g0758000) mRNA, complete cds >gi|33519205|gb|AY341859.1| Oryza sativa (japonica cultivar-group) WRKY19 mRNA, complete cds
comp212744_c0	0.00245384	1.88308	up	--	--	Biological Process: MAPK cascade (GO:0000165);; Molecular Function: sequence-specific DNA binding transcription factor activity (GO:0003700);; Molecular Function: protein binding (GO:0005515);; Cellular Component: nucleolus (GO:0005730);; Cellular Component: cytoplasm (GO:0005737);; Biological Process: protein targeting to membrane (GO:0006612);; Biological Process: cation transport (GO:0006812);…	--	WRKY transcription factor 55 GN=WRKY55 OS=Arabidopsis thaliana (Mouse-ear cress) PE=2 SV=1	Uncharacterized protein GN=Si025307m.g OS=Setaria italica (Foxtail millet) PE=4 SV=1	PREDICTED: uncharacterized protein LOC101758761 [Setaria italica]	Oryza sativa Japonica Group Os05g0321900 (Os05g0321900) mRNA, complete cds
comp214872_c0	9.58338e-06	2.44678	up	--	--	--	--	WRKY transcription factor 55 GN=WRKY55 OS=Arabidopsis thaliana (Mouse-ear cress) PE=2 SV=1	Uncharacterized protein GN=Si002121m.g OS=Setaria italica (Foxtail millet) PE=4 SV=1	PREDICTED: probable WRKY transcription factor 4-like [Setaria italica]	Sorghum bicolor hypothetical protein, mRNA
comp215247_c0	0.00655664	1.76976	up	--	--	Biological Process: respiratory burst involved in defense response (GO:0002679);; Molecular Function: sequence-specific DNA binding transcription factor activity (GO:0003700);; Cellular Component: nucleus (GO:0005634);; Biological Process: regulation of transcription, DNA-dependent (GO:0006355);; Biological Process: toxin catabolic process (GO:0009407);; Biological Process: response to water depr…	--	Probable WRKY transcription factor 71 GN=WRKY71 OS=Arabidopsis thaliana (Mouse-ear cress) PE=2 SV=1	Predicted protein (Fragment) OS=Hordeum vulgare var. distichum (Two-rowed barley) PE=2 SV=1	predicted protein [Hordeum vulgare subsp. vulgare]	PREDICTED: Brachypodium distachyon probable WRKY transcription factor 75-like (LOC100846649), mRNA
comp215530_c0	0.00405675	1.81427	up	--	--	Biological Process: respiratory burst involved in defense response (GO:0002679);; Molecular Function: sequence-specific DNA binding transcription factor activity (GO:0003700);; Molecular Function: calmodulin binding (GO:0005516);; Cellular Component: nucleus (GO:0005634);; Cellular Component: vacuolar membrane (GO:0005774);; Biological Process: regulation of transcription, DNA-dependent (GO:00063…	--	WRKY transcription factor 22 OS=Arabidopsis thaliana (Mouse-ear cress) PE=2 SV=1	Putative uncharacterized protein Sb04g009800 GN=Sb04g009800 OS=Sorghum bicolor (Sorghum) PE=4 SV=1	hypothetical protein SORBIDRAFT_04g009800 [Sorghum bicolor]	Zea mays clone UT1178 WRKY transcription factor mRNA, partial cds
comp217063_c0	0.00128361	2.1735	up	--	--	Biological Process: response to molecule of bacterial origin (GO:0002237);; Molecular Function: sequence-specific DNA binding transcription factor activity (GO:0003700);; Molecular Function: protein binding (GO:0005515);; Cellular Component: nucleus (GO:0005634);; Biological Process: regulation of transcription, DNA-dependent (GO:0006355);; Biological Process: ion transport (GO:0006811);; Biologi…	--	Probable WRKY transcription factor 40 GN=WRKY40 OS=Arabidopsis thaliana (Mouse-ear cress) PE=1 SV=1	Uncharacterized protein GN=Si017443m.g OS=Setaria italica (Foxtail millet) PE=4 SV=1	PREDICTED: probable WRKY transcription factor 40-like [Setaria italica]	Phyllostachys edulis cDNA clone: bphylf003o20, full insert sequence
comp219026_c0	0	4.67767	up	--	--	Molecular Function: DNA binding (GO:0003677);; Molecular Function: sequence-specific DNA binding transcription factor activity (GO:0003700);; Cellular Component: nucleus (GO:0005634);; Biological Process: defense response (GO:0006952);; Molecular Function: zinc ion binding (GO:0008270);; Biological Process: response to cold (GO:0009409);; Biological Process: response to hormone stimulus (GO:00097…	--	Probable WRKY transcription factor 34 GN=WRKY34 OS=Arabidopsis thaliana (Mouse-ear cress) PE=2 SV=1	Putative DNA-binding protein homolog GN=SB32H17.5 OS=Sorghum bicolor (Sorghum) PE=4 SV=1	putative DNA-binding protein homolog [Sorghum bicolor]	Zea mays putative WRKY DNA-binding domain superfamily protein (LOC100277808), mRNA >gi|195646565|gb|EU970633.1| Zea mays clone 348246 hypothetical protein mRNA, complete cds
comp219085_c1	0.000212771	2.18547	up	--	--	--	--	--	Putative uncharacterized protein Sb04g016540 GN=Sb04g016540 OS=Sorghum bicolor (Sorghum) PE=4 SV=1	hypothetical protein SORBIDRAFT_04g016540 [Sorghum bicolor]	PREDICTED: Setaria italica probable WRKY transcription factor 11-like (LOC101760439), mRNA
comp219290_c0	4.21375e-05	2.72137	up	--	--	--	--	--	Uncharacterized protein GN=Si002401m.g OS=Setaria italica (Foxtail millet) PE=4 SV=1	PREDICTED: probable WRKY transcription factor 38-like [Setaria italica]	Zea mays clone 373365 hypothetical protein mRNA, complete cds
comp219290_c2	0.00314051	1.84629	up	--	--	--	--	--	Uncharacterized protein GN=Si002401m.g OS=Setaria italica (Foxtail millet) PE=4 SV=1	PREDICTED: probable WRKY transcription factor 38-like [Setaria italica]	PREDICTED: Setaria italica probable WRKY transcription factor 38-like (LOC101769639), mRNA
comp219290_c3	0.00296107	2.03228	up	--	--	Molecular Function: DNA binding (GO:0003677);; Molecular Function: sequence-specific DNA binding transcription factor activity (GO:0003700);; Molecular Function: protein binding (GO:0005515);; Cellular Component: nucleolus (GO:0005730);; Cellular Component: chloroplast (GO:0009507);; Biological Process: detection of biotic stimulus (GO:0009595);; Biological Process: systemic acquired resistance (…	--	Probable WRKY transcription factor 66 GN=WRKY66 OS=Arabidopsis thaliana (Mouse-ear cress) PE=2 SV=1	Uncharacterized protein GN=Si002401m.g OS=Setaria italica (Foxtail millet) PE=4 SV=1	PREDICTED: probable WRKY transcription factor 38-like [Setaria italica]	Sorghum bicolor hypothetical protein, mRNA
comp223939_c0	0.000111943	2.51003	up	--	--	Biological Process: MAPK cascade (GO:0000165);; Molecular Function: DNA binding (GO:0003677);; Molecular Function: sequence-specific DNA binding transcription factor activity (GO:0003700);; Molecular Function: protein binding (GO:0005515);; Cellular Component: nucleolus (GO:0005730);; Biological Process: protein targeting to membrane (GO:0006612);; Biological Process: nitric oxide mediated signal…	--	Probable WRKY transcription factor 38 GN=WRKY38 OS=Arabidopsis thaliana (Mouse-ear cress) PE=1 SV=1	Putative uncharacterized protein Sb03g038170 GN=Sb03g038170 OS=Sorghum bicolor (Sorghum) PE=4 SV=1	hypothetical protein SORBIDRAFT_03g038170 [Sorghum bicolor]	Sorghum bicolor hypothetical protein, mRNA
comp224456_c0	1.0713e-06	2.67567	up	--	--	Biological Process: transition metal ion transport (GO:0000041);; Molecular Function: DNA binding (GO:0003677);; Molecular Function: sequence-specific DNA binding transcription factor activity (GO:0003700);; Molecular Function: protein binding (GO:0005515);; Cellular Component: nucleolus (GO:0005730);; Cellular Component: chloroplast (GO:0009507);; Biological Process: detection of biotic stimulus…	--	Probable WRKY transcription factor 38 GN=WRKY38 OS=Arabidopsis thaliana (Mouse-ear cress) PE=1 SV=1	WRKY-type transcription factor (Fragment) OS=Zea mays subsp. mays (maize) PE=2 SV=1	WRKY DNA binding domain containing protein [Zea mays]	Sorghum bicolor hypothetical protein, mRNA
comp227024_c0	8.97192e-06	2.46176	up	--	--	Biological Process: immune effector process (GO:0002252);; Molecular Function: protein binding (GO:0005515);; Cellular Component: nucleolus (GO:0005730);; Biological Process: nitric oxide mediated signal transduction (GO:0007263);; Biological Process: multicellular organismal development (GO:0007275);; Biological Process: systemic acquired resistance (GO:0009627);; Biological Process: response to…	--	Probable WRKY transcription factor 53 GN=WRKY53 OS=Arabidopsis thaliana (Mouse-ear cress) PE=1 SV=1	Putative uncharacterized protein Sb05g001170 GN=Sb05g001170 OS=Sorghum bicolor (Sorghum) PE=4 SV=1	hypothetical protein SORBIDRAFT_05g001170 [Sorghum bicolor]	PREDICTED: Setaria italica probable WRKY transcription factor 54-like (LOC101754029), mRNA
comp227555_c0	0.00467042	1.89458	up	--	--	Biological Process: MAPK cascade (GO:0000165);; Biological Process: response to hypoxia (GO:0001666);; Biological Process: respiratory burst involved in defense response (GO:0002679);; Molecular Function: DNA binding (GO:0003677);; Molecular Function: sequence-specific DNA binding transcription factor activity (GO:0003700);; Molecular Function: protein binding (GO:0005515);; Cellular Component: n…	--	Probable WRKY transcription factor 53 GN=WRKY53 OS=Arabidopsis thaliana (Mouse-ear cress) PE=1 SV=1	Uncharacterized protein GN=Si022843m.g OS=Setaria italica (Foxtail millet) PE=4 SV=1	PREDICTED: probable WRKY transcription factor 53-like isoform X1 [Setaria italica]	Sorghum bicolor hypothetical protein, mRNA
comp230832_c1	8.34147e-10	3.23539	up	--	--	Biological Process: transition metal ion transport (GO:0000041);; Biological Process: respiratory burst involved in defense response (GO:0002679);; Molecular Function: DNA binding (GO:0003677);; Molecular Function: sequence-specific DNA binding transcription factor activity (GO:0003700);; Molecular Function: calmodulin binding (GO:0005516);; Cellular Component: nucleolus (GO:0005730);; Biological…	--	Probable WRKY transcription factor 53 GN=WRKY53 OS=Arabidopsis thaliana (Mouse-ear cress) PE=1 SV=1	Uncharacterized protein GN=Si008812m.g OS=Setaria italica (Foxtail millet) PE=4 SV=1	PREDICTED: uncharacterized protein LOC101764723 [Setaria italica]	PREDICTED: Setaria italica uncharacterized LOC101764723 (LOC101764723), mRNA
comp230832_c3	1.04438e-07	2.89269	up	[O]	Posttranslational modification, protein turnover, chaperones	Molecular Function: DNA binding (GO:0003677);; Molecular Function: sequence-specific DNA binding transcription factor activity (GO:0003700);; Molecular Function: protein binding (GO:0005515);; Cellular Component: nucleus (GO:0005634);; Biological Process: signal transduction (GO:0007165);; Cellular Component: chloroplast (GO:0009507);; Biological Process: response to salicylic acid stimulus (GO:0…	--	Probable WRKY transcription factor 30 GN=WRKY30 OS=Arabidopsis thaliana (Mouse-ear cress) PE=2 SV=1	Uncharacterized protein GN=Si008812m.g OS=Setaria italica (Foxtail millet) PE=4 SV=1	PREDICTED: uncharacterized protein LOC101764723 [Setaria italica]	Sorghum bicolor hypothetical protein, mRNA

## Sheet: bHLH
#ID	FDR	log2FC	regulated	COG_class	COG_class_annotation	GO_annotation	KEGG_annotation	Swissprot_annotation	TrEMBL_annotation	nr_annotation	nt_annotation
comp163075_c0	0.000744128	-2.08774	down	--	--	Molecular Function: DNA binding (GO:0003677);; Molecular Function: sequence-specific DNA binding transcription factor activity (GO:0003700);; Cellular Component: nucleus (GO:0005634);; Biological Process: regulation of transcription, DNA-dependent (GO:0006355);; Biological Process: fatty acid catabolic process (GO:0009062);; Biological Process: jasmonic acid metabolic process (GO:0009694);; Biolo…	--	Transcription factor bHLH78 GN=K15N18.2 OS=Arabidopsis thaliana (Mouse-ear cress) PE=2 SV=1	Uncharacterized protein GN=Si026387m.g OS=Setaria italica (Foxtail millet) PE=4 SV=1	PREDICTED: LOW QUALITY PROTEIN: transcription factor bHLH62-like [Setaria italica]	Zea mays full-length cDNA clone ZM_BFc0091C03 mRNA, complete cds
comp200239_c0	0.00217	-3.84395	down	--	--	Molecular Function: binding (GO:0005488);; Biological Process: cellular process (GO:0009987);;	--	Arginine/serine-rich protein 45 GN=F19K19.9 OS=Arabidopsis thaliana (Mouse-ear cress) PE=1 SV=1	Uncharacterized protein GN=Si010533m.g OS=Setaria italica (Foxtail millet) PE=4 SV=1	PREDICTED: transcription factor FER-LIKE IRON DEFICIENCY-INDUCED TRANSCRIPTION FACTOR-like [Setaria italica]	PREDICTED: Setaria italica transcription factor FER-LIKE IRON DEFICIENCY-INDUCED TRANSCRIPTION FACTOR-like (LOC101764958), mRNA
comp204015_c1	0.000512934	2.56185	up	--	--	Molecular Function: DNA binding (GO:0003677);; Molecular Function: sequence-specific DNA binding transcription factor activity (GO:0003700);; Cellular Component: nucleus (GO:0005634);; Biological Process: response to xenobiotic stimulus (GO:0009410);; Biological Process: photomorphogenesis (GO:0009640);; Biological Process: embryo development ending in seed dormancy (GO:0009793);; Biological Proc…	--	Transcription factor ICE1 OS=Arabidopsis thaliana (Mouse-ear cress) PE=1 SV=1	Uncharacterized protein GN=Si001874m.g OS=Setaria italica (Foxtail millet) PE=4 SV=1	PREDICTED: transcription factor bHLH93-like isoform X2 [Setaria italica]	PREDICTED: Setaria italica transcription factor bHLH93-like (LOC101759762), transcript variant X2, mRNA
comp205942_c2	0.000584188	2.76475	up	--	--	Cellular Component: nucleus (GO:0005634);;	--	--	Uncharacterized protein GN=Si002840m.g OS=Setaria italica (Foxtail millet) PE=4 SV=1	PREDICTED: uncharacterized protein LOC101785677 [Setaria italica]	PREDICTED: Setaria italica uncharacterized LOC101785677 (LOC101785677), mRNA
comp210564_c0	5.58867e-05	-3.42856	down	--	--	Cellular Component: nucleus (GO:0005634);; Cellular Component: mitochondrion (GO:0005739);; Biological Process: regulation of transcription, DNA-dependent (GO:0006355);; Biological Process: pollen development (GO:0009555);; Biological Process: response to auxin stimulus (GO:0009733);; Biological Process: cell growth (GO:0016049);; Biological Process: carpel morphogenesis (GO:0048445);; Biological…	--	Transcription factor bHLH54 GN=T22C5.19 OS=Arabidopsis thaliana (Mouse-ear cress) PE=2 SV=1	Uncharacterized protein OS=Oryza glaberrima (African rice) PE=4 SV=1	Helix-loop-helix DNA-binding domain containing protein [Oryza sativa Japonica Group]	PREDICTED: Brachypodium distachyon transcription factor bHLH84-like (LOC100821427), mRNA
comp211941_c0	0.000187255	-2.4635	down	--	--	Molecular Function: DNA binding (GO:0003677);; Molecular Function: protein binding (GO:0005515);; Cellular Component: nucleus (GO:0005634);; Biological Process: regulation of transcription, DNA-dependent (GO:0006355);; Biological Process: response to water deprivation (GO:0009414);; Biological Process: cellular response to iron ion starvation (GO:0010106);; Biological Process: stomatal complex de…	--	Transcription factor bHLH100 GN=F13H10.21 OS=Arabidopsis thaliana (Mouse-ear cress) PE=2 SV=1	Uncharacterized protein GN=Si002720m.g OS=Setaria italica (Foxtail millet) PE=4 SV=1	PREDICTED: transcription factor ORG3-like isoform X1 [Setaria italica]	PREDICTED: Setaria italica transcription factor ORG3-like (LOC101786076), transcript variant X1, mRNA
comp217267_c0	3.39093e-05	2.42437	up	--	--	Biological Process: cell fate specification (GO:0001708);; Molecular Function: DNA binding (GO:0003677);; Molecular Function: protein binding (GO:0005515);; Cellular Component: nucleus (GO:0005634);; Biological Process: regulation of transcription, DNA-dependent (GO:0006355);; Biological Process: cellular protein modification process (GO:0006464);; Biological Process: organelle organization (GO:0…	--	Transcription factor bHLH18 GN=T30L20.1 OS=Arabidopsis thaliana (Mouse-ear cress) PE=2 SV=1	Uncharacterized protein GN=Si036393m.g OS=Setaria italica (Foxtail millet) PE=4 SV=1	PREDICTED: transcription factor bHLH18-like [Setaria italica]	PREDICTED: Setaria italica transcription factor bHLH18-like (LOC101762009), mRNA
comp218711_c0	3.64542e-12	3.94432	up	--	--	Molecular Function: DNA binding (GO:0003677);; Molecular Function: sequence-specific DNA binding transcription factor activity (GO:0003700);; Molecular Function: transcription cofactor activity (GO:0003712);; Molecular Function: binding (GO:0005488);; Cellular Component: nucleus (GO:0005634);; Cellular Component: cytosol (GO:0005829);; Biological Process: glycine catabolic process (GO:0006546);; …	--	Transcription factor PIF5 GN=F17J16.110 OS=Arabidopsis thaliana (Mouse-ear cress) PE=1 SV=1	Putative uncharacterized protein Sb02g002760 GN=Sb02g002760 OS=Sorghum bicolor (Sorghum) PE=4 SV=1	hypothetical protein SORBIDRAFT_02g002760 [Sorghum bicolor]	PREDICTED: Setaria italica transcription factor PIF4-like (LOC101784240), mRNA
comp218793_c0	7.39897e-07	2.68134	up	--	--	Cellular Component: nucleus (GO:0005634);;	--	Arginine/serine-rich protein 45 GN=F19K19.9 OS=Arabidopsis thaliana (Mouse-ear cress) PE=1 SV=1	Putative uncharacterized protein Sb09g019020 GN=Sb09g019020 OS=Sorghum bicolor (Sorghum) PE=4 SV=1	hypothetical protein SORBIDRAFT_09g019020 [Sorghum bicolor]	PREDICTED: Setaria italica uncharacterized LOC101768101 (LOC101768101), mRNA
comp219303_c0	1.3516e-05	2.44706	up	--	--	Molecular Function: protein binding (GO:0005515);; Cellular Component: nucleus (GO:0005634);; Biological Process: anthocyanin-containing compound biosynthetic process (GO:0009718);; Cellular Component: chloroplast envelope (GO:0009941);; Biological Process: response to chitin (GO:0010200);; Biological Process: cellular response to phosphate starvation (GO:0016036);; Molecular Function: protein di…	--	Transcription factor bHLH106 GN=T3K9.10 OS=Arabidopsis thaliana (Mouse-ear cress) PE=2 SV=1	Putative uncharacterized protein Sb01g003830 GN=Sb01g003830 OS=Sorghum bicolor (Sorghum) PE=4 SV=1	PREDICTED: transcription factor bHLH106-like [Setaria italica]	PREDICTED: Setaria italica transcription factor bHLH106-like (LOC101754448), mRNA
comp224706_c0	2.68861e-07	2.78678	up	--	--	--	--	Transcription factor bHLH92 GN=K9D7.15 OS=Arabidopsis thaliana (Mouse-ear cress) PE=2 SV=1	Uncharacterized protein GN=Si002320m.g OS=Setaria italica (Foxtail millet) PE=4 SV=1	hypothetical protein SORBIDRAFT_03g036100 [Sorghum bicolor]	Sorghum bicolor hypothetical protein, mRNA
comp226077_c0	1.79527e-05	2.49966	up	--	--	Molecular Function: DNA binding (GO:0003677);; Molecular Function: sequence-specific DNA binding transcription factor activity (GO:0003700);; Molecular Function: binding (GO:0005488);; Molecular Function: protein binding (GO:0005515);; Cellular Component: nucleus (GO:0005634);; Biological Process: regulation of transcription, DNA-dependent (GO:0006355);; Biological Process: cellular protein modif…	--	Transcription factor bHLH35 GN=MUL3.10 OS=Arabidopsis thaliana (Mouse-ear cress) PE=2 SV=1	Uncharacterized protein GN=Si010413m.g OS=Setaria italica (Foxtail millet) PE=4 SV=1	PREDICTED: transcription factor bHLH35-like isoform X2 [Setaria italica]	PREDICTED: Setaria italica transcription factor bHLH35-like (LOC101767786), transcript variant X2, mRNA
comp226229_c0	0.000231237	2.21621	up	--	--	Biological Process: regulation of biosynthetic process (GO:0009889);; Biological Process: regulation of cellular process (GO:0050794);; Biological Process: regulation of primary metabolic process (GO:0080090);;	--	Transcription factor bHLH112 GN=T13M11.1 OS=Arabidopsis thaliana (Mouse-ear cress) PE=2 SV=1	Uncharacterized protein GN=Si010139m.g OS=Setaria italica (Foxtail millet) PE=4 SV=1	PREDICTED: transcription factor bHLH112-like [Setaria italica]	PREDICTED: Setaria italica transcription factor bHLH112-like (LOC101765898), mRNA
comp227976_c0	1.70673e-05	-2.67531	down	--	--	Molecular Function: sequence-specific DNA binding transcription factor activity (GO:0003700);; Molecular Function: binding (GO:0005488);; Molecular Function: protein binding (GO:0005515);; Cellular Component: nucleus (GO:0005634);; Biological Process: regulation of transcription, DNA-dependent (GO:0006355);; Biological Process: cellular amino acid metabolic process (GO:0006520);; Biological Proce…	--	Transcription factor bHLH113 GN=MLD14.24 OS=Arabidopsis thaliana (Mouse-ear cress) PE=2 SV=1	Uncharacterized protein GN=Si036666m.g OS=Setaria italica (Foxtail millet) PE=4 SV=1	PREDICTED: transcription factor bHLH68-like [Setaria italica]	Phyllostachys edulis cDNA clone: bphylf056b12, full insert sequence
comp231687_c2	5.95765e-06	2.50955	up	--	--	Molecular Function: calcium ion binding (GO:0005509);; Cellular Component: nucleus (GO:0005634);; Biological Process: organelle localization (GO:0051640);;	--	Probable calcium-binding protein CML50 GN=CML50 OS=Arabidopsis thaliana (Mouse-ear cress) PE=2 SV=1	Uncharacterized protein GN=Si014345m.g OS=Setaria italica (Foxtail millet) PE=4 SV=1	PREDICTED: probable calcium-binding protein CML50-like [Setaria italica]	PREDICTED: Setaria italica probable calcium-binding protein CML50-like (LOC101776669), mRNA
comp232528_c0	1.43507e-08	3.02707	up	--	--	Molecular Function: DNA binding (GO:0003677);; Molecular Function: sequence-specific DNA binding transcription factor activity (GO:0003700);; Cellular Component: nucleus (GO:0005634);; Biological Process: response to auxin stimulus (GO:0009733);; Biological Process: gibberellic acid mediated signaling pathway (GO:0009740);; Biological Process: positive regulation of flower development (GO:0009911…	--	Transcription factor bHLH128 GN=T20M3.7 OS=Arabidopsis thaliana (Mouse-ear cress) PE=1 SV=1	Uncharacterized protein GN=Si001123m.g OS=Setaria italica (Foxtail millet) PE=4 SV=1	PREDICTED: transcription factor bHLH128-like [Setaria italica]	PREDICTED: Setaria italica transcription factor bHLH128-like (LOC101777326), mRNA
comp233497_c3	0.000894166	1.99179	up	--	--	Cellular Component: mitochondrion (GO:0005739);;	--	--	Uncharacterized protein GN=Si037999m.g OS=Setaria italica (Foxtail millet) PE=4 SV=1	PREDICTED: late embryogenesis abundant protein Lea5-D-like [Setaria italica]	PREDICTED: Setaria italica late embryogenesis abundant protein Lea5-D-like (LOC101784025), mRNA
comp233750_c0	0.00917479	1.71327	up	--	--	Molecular Function: DNA binding (GO:0003677);; Molecular Function: sequence-specific DNA binding transcription factor activity (GO:0003700);; Cellular Component: nucleus (GO:0005634);; Biological Process: defense response (GO:0006952);; Biological Process: jasmonic acid metabolic process (GO:0009694);; Biological Process: anthocyanin-containing compound biosynthetic process (GO:0009718);; Biologi…	--	Putative transcription factor bHLH041 GN=MHM17.7 OS=Arabidopsis thaliana (Mouse-ear cress) PE=4 SV=1	Uncharacterized protein GN=Si007981m.g OS=Setaria italica (Foxtail millet) PE=4 SV=1	PREDICTED: putative transcription factor bHLH041-like [Setaria italica]	PREDICTED: Setaria italica putative transcription factor bHLH041-like (LOC101779211), mRNA
comp234559_c0	0.0087737	1.92442	up	[GHR]	--	Biological Process: mitotic cell cycle (GO:0000278);; Molecular Function: magnesium ion binding (GO:0000287);; Biological Process: response to hypoxia (GO:0001666);; Molecular Function: sequence-specific DNA binding transcription factor activity (GO:0003700);; Molecular Function: pyruvate decarboxylase activity (GO:0004737);; Cellular Component: intracellular (GO:0005622);; Cellular Component: cy…	K01568|0.0|sbi:SORBI_01g038360|hypothetical protein	Pyruvate decarboxylase 2 GN=PDC2 OS=Oryza sativa subsp. indica (Rice) PE=2 SV=2	Uncharacterized protein GN=Si034754m.g OS=Setaria italica (Foxtail millet) PE=3 SV=1	TPA: hypothetical protein ZEAMMB73_940063 [Zea mays]	PREDICTED: Setaria italica pyruvate decarboxylase 2-like (LOC101776753), mRNA

## Sheet: MYB
#ID	FDR	log2FC	regulated	COG_class	COG_class_annotation	GO_annotation	KEGG_annotation	Swissprot_annotation	TrEMBL_annotation	nr_annotation	nt_annotation
comp133066_c0	0.000325234	2.1027	up	--	--	--	K09422|5e-27|zma:100192609|hypothetical protein LOC100192609	--	Uncharacterized protein GN=Si030584m.g OS=Setaria italica (Foxtail millet) PE=4 SV=1	PREDICTED: myb-related protein 330-like [Setaria italica]	PREDICTED: Setaria italica myb-related protein 330-like (LOC101766176), mRNA
comp165833_c0	0.000136344	-2.71528	down	--	--	Molecular Function: DNA binding (GO:0003677);; Molecular Function: chromatin binding (GO:0003682);; Molecular Function: sequence-specific DNA binding transcription factor activity (GO:0003700);; Cellular Component: nucleus (GO:0005634);; Biological Process: polyamine catabolic process (GO:0006598);; Biological Process: oligopeptide transport (GO:0006857);; Biological Process: response to water de…	K09422|4e-35|sbi:SORBI_06g027180|hypothetical protein	Myb-related protein Zm1 OS=Zea mays (Maize) PE=2 SV=1	P-type R2R3 Myb protein (Fragment) GN=Myb6 OS=Sorghum bicolor (Sorghum) PE=4 SV=1	P-type R2R3 Myb protein [Sorghum bicolor]	Sorghum bicolor hypothetical protein, mRNA
comp189682_c0	1.55413e-08	3.00659	up	--	--	--	K09422|3e-40|sbi:SORBI_09g002675|hypothetical protein	Arginine/serine-rich protein 45 GN=F19K19.9 OS=Arabidopsis thaliana (Mouse-ear cress) PE=1 SV=1	Uncharacterized protein GN=Si022474m.g OS=Setaria italica (Foxtail millet) PE=4 SV=1	PREDICTED: transcription repressor MYB5-like [Setaria italica]	PREDICTED: Setaria italica transcription repressor MYB5-like (LOC101774704), mRNA
comp192422_c0	0.00820506	1.91542	up	--	--	Cellular Component: integral to plasma membrane (GO:0005887);; Biological Process: protein targeting to membrane (GO:0006612);; Biological Process: water transport (GO:0006833);; Biological Process: response to nematode (GO:0009624);; Biological Process: response to salt stress (GO:0009651);; Biological Process: response to fructose stimulus (GO:0009750);; Biological Process: positive regulation …	--	Amino acid permease 6 GN=AAP6 OS=Arabidopsis thaliana (Mouse-ear cress) PE=1 SV=1	Putative uncharacterized protein Sb10g021980 GN=Sb10g021980 OS=Sorghum bicolor (Sorghum) PE=4 SV=1	hypothetical protein SORBIDRAFT_10g021980 [Sorghum bicolor]	Oryza sativa (indica cultivar-group) cDNA clone:OSIGCSA022N23, full insert sequence
comp214695_c0	7.6295e-05	-2.42115	down	--	--	Cellular Component: integral to plasma membrane (GO:0005887);; Biological Process: protein targeting to membrane (GO:0006612);; Biological Process: water transport (GO:0006833);; Biological Process: response to nematode (GO:0009624);; Biological Process: response to salt stress (GO:0009651);; Biological Process: response to fructose stimulus (GO:0009750);; Biological Process: positive regulation …	--	Amino acid permease 3 GN=AAP3 OS=Arabidopsis thaliana (Mouse-ear cress) PE=1 SV=2	Putative uncharacterized protein Sb09g020790 GN=Sb09g020790 OS=Sorghum bicolor (Sorghum) PE=4 SV=1	hypothetical protein SORBIDRAFT_09g020790 [Sorghum bicolor]	Oryza sativa Japonica Group Os05g0424000 (Os05g0424000) mRNA, complete cds
comp223532_c0	0.00329101	1.85297	up	--	--	Molecular Function: DNA binding (GO:0003677);; Molecular Function: chromatin binding (GO:0003682);; Molecular Function: binding (GO:0005488);; Biological Process: transcription, DNA-dependent (GO:0006351);; Biological Process: response to hormone stimulus (GO:0009725);;	K09422|7e-16|sbi:SORBI_04g026480|hypothetical protein	Myb-related protein Myb4 GN=OSJNBa0073E02.6 OS=Oryza sativa subsp. japonica (Rice) PE=2 SV=2	Myb-related protein Myb4 GN=F775_30010 OS=Aegilops tauschii (Tausch's goatgrass) PE=4 SV=1	Myb-related protein Myb4 [Aegilops tauschii]	PREDICTED: Setaria italica myb-related protein Myb4-like (LOC101778435), mRNA
comp223703_c0	0.00181419	-2.27004	down	--	--	Biological Process: response to stimulus (GO:0050896);;	K09422|3e-46|zma:100279722|hypothetical protein LOC100279722	Myb-related protein 330 GN=MYB330 OS=Antirrhinum majus (Garden snapdragon) PE=2 SV=1	Uncharacterized protein GN=Si026734m.g OS=Setaria italica (Foxtail millet) PE=4 SV=1	PREDICTED: transcription repressor MYB4-like [Setaria italica]	PREDICTED: Setaria italica transcription repressor MYB4-like (LOC101754682), mRNA
comp225265_c3	0.000125523	-3.51623	down	--	--	--	K09422|7e-21|osa:4330397|Os02g0695200	Myb-related protein Zm1 OS=Zea mays (Maize) PE=2 SV=1	Uncharacterized protein GN=Si017704m.g OS=Setaria italica (Foxtail millet) PE=4 SV=1	PREDICTED: myb-related protein Zm1-like [Setaria italica]	Saccharum hybrid cultivar Co 86032 MYB transcription factor (MYB21) pseudogene, partial sequence
comp227022_c1	1.96162e-05	-2.48346	down	[KAD]	--	Molecular Function: DNA binding (GO:0003677);; Molecular Function: chromatin binding (GO:0003682);; Molecular Function: sequence-specific DNA binding transcription factor activity (GO:0003700);; Cellular Component: nucleus (GO:0005634);; Biological Process: polyamine catabolic process (GO:0006598);; Biological Process: oligopeptide transport (GO:0006857);; Biological Process: response to water de…	K09422|1e-110|sbi:SORBI_02g030900|hypothetical protein	Protein ODORANT1 GN=ODO1 OS=Petunia hybrida (Petunia) PE=2 SV=1	Uncharacterized protein GN=Si030750m.g OS=Setaria italica (Foxtail millet) PE=4 SV=1	PREDICTED: protein ODORANT1-like [Setaria italica]	Zea mays clone UT1153 MYB transcription factor mRNA, partial cds
comp227022_c2	1.52078e-05	-2.66435	down	--	--	Molecular Function: DNA binding (GO:0003677);; Molecular Function: chromatin binding (GO:0003682);; Molecular Function: sequence-specific DNA binding transcription factor activity (GO:0003700);; Cellular Component: nucleus (GO:0005634);; Biological Process: polyamine catabolic process (GO:0006598);; Biological Process: oligopeptide transport (GO:0006857);; Biological Process: response to water de…	K09422|6e-29|zma:100101510|cl51309_1	Protein ODORANT1 GN=ODO1 OS=Petunia hybrida (Petunia) PE=2 SV=1	Uncharacterized protein OS=Zea mays (Maize) PE=2 SV=1	unknown [Zea mays]	Sorghum bicolor hypothetical protein, mRNA
comp227756_c0	0.00895281	-1.83285	down	--	--	Molecular Function: DNA binding (GO:0003677);; Molecular Function: sequence-specific DNA binding transcription factor activity (GO:0003700);; Cellular Component: nucleus (GO:0005634);; Biological Process: regulation of transcription, DNA-dependent (GO:0006355);;	K09422|1e-69|osa:4345885|Os08g0486300	Transcription factor MYB39 GN=dl4925c OS=Arabidopsis thaliana (Mouse-ear cress) PE=2 SV=1	Uncharacterized protein GN=Si014103m.g OS=Setaria italica (Foxtail millet) PE=4 SV=1	PREDICTED: myb-related protein Hv33-like [Setaria italica]	PREDICTED: Setaria italica myb-related protein Hv33-like (LOC101767104), mRNA
comp227756_c2	0.00191348	2.13022	up	--	--	--	K09422|8e-71|sbi:SORBI_07g021420|hypothetical protein	Myb-related protein 306 GN=MYB306 OS=Antirrhinum majus (Garden snapdragon) PE=2 SV=1	Uncharacterized protein GN=Si014183m.g OS=Setaria italica (Foxtail millet) PE=4 SV=1	PREDICTED: myb-related protein 306-like [Setaria italica]	Sorghum bicolor hypothetical protein, mRNA
comp229467_c0	0.000596925	-2.15395	down	--	--	Molecular Function: binding (GO:0005488);; Biological Process: regulation of transcription, DNA-dependent (GO:0006355);; Biological Process: positive regulation of cellular biosynthetic process (GO:0031328);;	K09422|4e-94|sbi:SORBI_07g003320|hypothetical protein	--	Uncharacterized protein GN=Si015546m.g OS=Setaria italica (Foxtail millet) PE=4 SV=1	PREDICTED: myb-related protein Zm38-like [Setaria italica]	PREDICTED: Setaria italica myb-related protein Zm38-like (LOC101753031), mRNA
comp231354_c0	0.00057501	-3.58308	down	--	--	Molecular Function: DNA binding (GO:0003677);; Molecular Function: chromatin binding (GO:0003682);; Molecular Function: sequence-specific DNA binding transcription factor activity (GO:0003700);; Cellular Component: nucleus (GO:0005634);; Biological Process: polyamine catabolic process (GO:0006598);; Biological Process: oligopeptide transport (GO:0006857);; Biological Process: response to water de…	K09422|2e-34|sbi:SORBI_03g011640|hypothetical protein	Transcription factor MYB86 GN=F21E10.4 OS=Arabidopsis thaliana (Mouse-ear cress) PE=2 SV=1	MYB transcription factor MYB160 (Fragment) GN=MYB160 OS=Glycine max (Soybean) PE=2 SV=1	hypothetical protein M569_08448, partial [Genlisea aurea]	PREDICTED: Setaria italica transcription factor MYB86-like (LOC101759338), mRNA

## Sheet: NAC
#ID	FDR	log2FC	regulated	COG_class	COG_class_annotation	GO_annotation	KEGG_annotation	Swissprot_annotation	TrEMBL_annotation	nr_annotation	nt_annotation
comp221615_c0	0.00673629	-2.21917	down	--	--	--	--	--	Uncharacterized protein GN=Si010799m.g OS=Setaria italica (Foxtail millet) PE=4 SV=1	PREDICTED: NAC domain-containing protein 21/22-like [Setaria italica]	Sorghum bicolor hypothetical protein, mRNA
comp223170_c0	0.00359849	1.88756	up	--	--	Biological Process: response to hypoxia (GO:0001666);; Molecular Function: sequence-specific DNA binding transcription factor activity (GO:0003700);; Cellular Component: nucleus (GO:0005634);; Biological Process: trehalose biosynthetic process (GO:0005992);; Biological Process: proline biosynthetic process (GO:0006561);; Biological Process: regulation of cell size (GO:0008361);; Biological Proces…	--	Transcription factor JUNGBRUNNEN 1 GN=F23E6.1 OS=Arabidopsis thaliana (Mouse-ear cress) PE=1 SV=1	Uncharacterized protein GN=Si006994m.g OS=Setaria italica (Foxtail millet) PE=4 SV=1	PREDICTED: NAC transcription factor ONAC010-like [Setaria italica]	PREDICTED: Setaria italica NAC transcription factor ONAC010-like (LOC101778263), mRNA
comp223522_c0	0.0037095	1.82795	up	--	--	--	--	NAC domain-containing protein 67 OS=Oryza sativa subsp. japonica (Rice) PE=2 SV=1	NAC transcription factor (Fragment) OS=Zea mays (Maize) PE=2 SV=1	NAC transcription factor [Zea mays]	Sorghum bicolor hypothetical protein, mRNA
comp224226_c2	0.0050249	-2.97286	down	--	--	Biological Process: mRNA splicing, via spliceosome (GO:0000398);; Biological Process: RNA methylation (GO:0001510);; Molecular Function: DNA binding (GO:0003677);; Molecular Function: sequence-specific DNA binding transcription factor activity (GO:0003700);; Cellular Component: small nucleolar ribonucleoprotein complex (GO:0005732);; Cellular Component: cytosol (GO:0005829);; Biological Process: …	--	NAC domain-containing protein 12 GN=F6N18.15 OS=Arabidopsis thaliana (Mouse-ear cress) PE=2 SV=1	Os06g0131700 protein GN=Os06g0131700 OS=Oryza sativa subsp. japonica (Rice) PE=2 SV=1	Os06g0131700 [Oryza sativa Japonica Group]	Zea mays subsp. mays clone pUT3082 NAC86 NAC type transcription factor mRNA, partial cds
comp224325_c0	2.15188e-07	-2.97477	down	--	--	Cellular Component: plastid (GO:0009536);; Biological Process: cellular process (GO:0009987);; Biological Process: aromatic compound biosynthetic process (GO:0019438);; Cellular Component: intracellular part (GO:0044424);;	--	NAC domain-containing protein 43 GN=F19D11.5 OS=Arabidopsis thaliana (Mouse-ear cress) PE=2 SV=2	Putative uncharacterized protein Sb07g001550 GN=Sb07g001550 OS=Sorghum bicolor (Sorghum) PE=4 SV=1	hypothetical protein SORBIDRAFT_07g001550 [Sorghum bicolor]	PREDICTED: Setaria italica NAC domain-containing protein 43-like (LOC101754928), partial mRNA
comp224528_c2	0.000533021	2.05266	up	[C]	Energy production and conversion	Cellular Component: mitochondrion (GO:0005739);; Cellular Component: peroxisome (GO:0005777);; Cellular Component: cytosol (GO:0005829);; Biological Process: defense response (GO:0006952);; Biological Process: signal transduction (GO:0007165);; Biological Process: jasmonic acid biosynthetic process (GO:0009695);; Biological Process: response to hormone stimulus (GO:0009725);; Molecular Function: …	--	12-oxophytodienoate reductase 1 OS=Oryza sativa subsp. japonica (Rice) PE=2 SV=1	Uncharacterized protein OS=Oryza glaberrima (African rice) PE=4 SV=1	Os06g0216300 [Oryza sativa Japonica Group]	Zea mays inbred line Han21 12-oxo-phytodienoic acid reductase (OPR1) mRNA, complete cds
comp226371_c0	9.32705e-07	2.67003	up	--	--	Molecular Function: protein binding (GO:0005515);; Biological Process: transcription, DNA-dependent (GO:0006351);; Biological Process: defense response (GO:0006952);; Biological Process: signal transduction (GO:0007165);; Biological Process: response to abiotic stimulus (GO:0009628);; Biological Process: response to abscisic acid stimulus (GO:0009737);; Biological Process: system development (GO:…	--	NAC domain-containing protein 90 GN=NAC090 OS=Arabidopsis thaliana (Mouse-ear cress) PE=2 SV=1	Uncharacterized protein GN=Si002586m.g OS=Setaria italica (Foxtail millet) PE=4 SV=1	PREDICTED: NAC domain-containing protein 90-like [Setaria italica]	PREDICTED: Setaria italica NAC domain-containing protein 90-like (LOC101780159), mRNA
comp228612_c0	0.000262728	2.1259	up	--	--	Molecular Function: DNA binding (GO:0003677);; Biological Process: regulation of transcription, DNA-dependent (GO:0006355);;	--	--	Uncharacterized protein GN=Si036301m.g OS=Setaria italica (Foxtail millet) PE=4 SV=1	hypothetical protein SORBIDRAFT_01g028450 [Sorghum bicolor]	Oryza sativa (indica cultivar-group) cDNA clone:OSIGCPI241J15, full insert sequence
comp230487_c0	0.00448129	1.86996	up	--	--	Biological Process: mRNA splicing, via spliceosome (GO:0000398);; Biological Process: RNA methylation (GO:0001510);; Molecular Function: sequence-specific DNA binding transcription factor activity (GO:0003700);; Cellular Component: mitochondrion (GO:0005739);; Cellular Component: cytosol (GO:0005829);; Biological Process: transcription, DNA-dependent (GO:0006351);; Biological Process: response to…	--	NAC domain-containing protein 77 OS=Oryza sativa subsp. japonica (Rice) PE=2 SV=2	Uncharacterized protein GN=Si010417m.g OS=Setaria italica (Foxtail millet) PE=4 SV=1	PREDICTED: NAC domain-containing protein 77-like [Setaria italica]	PREDICTED: Setaria italica NAC domain-containing protein 77-like (LOC101772237), mRNA
comp231035_c0	0.00617275	1.96691	up	--	--	Biological Process: MAPK cascade (GO:0000165);; Biological Process: response to hypoxia (GO:0001666);; Molecular Function: DNA binding (GO:0003677);; Molecular Function: sequence-specific DNA binding transcription factor activity (GO:0003700);; Cellular Component: nucleus (GO:0005634);; Biological Process: transcription, DNA-dependent (GO:0006351);; Biological Process: protein targeting to membra…	--	NAC domain-containing protein 67 OS=Oryza sativa subsp. japonica (Rice) PE=2 SV=1	NAC transcription factor (Fragment) OS=Zea mays (Maize) PE=2 SV=1	NAC transcription factor [Zea mays]	Sorghum bicolor stress-induced NAC protein 1 (SNAC1) mRNA, complete cds
comp231321_c0	0.00688055	2.29945	up	--	--	Molecular Function: sequence-specific DNA binding transcription factor activity (GO:0003700);; Cellular Component: nucleus (GO:0005634);; Biological Process: response to stress (GO:0006950);; Biological Process: multidimensional cell growth (GO:0009825);; Biological Process: flower development (GO:0009908);; Biological Process: leaf senescence (GO:0010150);;	--	NAC transcription factor NAM-B2 GN=NAM-B2 OS=Triticum durum (Durum wheat) PE=2 SV=1	Uncharacterized protein GN=Si032676m.g OS=Setaria italica (Foxtail millet) PE=4 SV=1	PREDICTED: NAC transcription factor NAM-2-like [Setaria italica]	Zea mays full-length cDNA clone ZM_BFc0169O24 mRNA, complete cds

## Sheet: bZIP
#ID	FDR	log2FC	regulated	COG_class	COG_class_annotation	GO_annotation	KEGG_annotation	Swissprot_annotation	TrEMBL_annotation	nr_annotation	nt_annotation
comp132219_c0	0.00851805	-2.11769	down	--	--	Biological Process: MAPK cascade (GO:0000165);; Molecular Function: sequence-specific DNA binding transcription factor activity (GO:0003700);; Molecular Function: calmodulin binding (GO:0005516);; Cellular Component: nucleus (GO:0005634);; Cellular Component: cytoplasm (GO:0005737);; Cellular Component: mitochondrion (GO:0005739);; Biological Process: regulation of transcription, DNA-dependent (G…	K14431|1e-53|sbi:SORBI_08g003260|hypothetical protein	Transcription factor TGA6 OS=Arabidopsis thaliana (Mouse-ear cress) PE=1 SV=2	Uncharacterized protein GN=Si026421m.g OS=Setaria italica (Foxtail millet) PE=4 SV=1	PREDICTED: transcription factor HBP-1b(c1)-like isoform X2 [Setaria italica]	PREDICTED: Setaria italica transcription factor HBP-1b(c1)-like (LOC101755908), transcript variant X2, mRNA
comp218835_c0	0.00140413	-2.01721	down	--	--	Molecular Function: sequence-specific DNA binding transcription factor activity (GO:0003700);; Molecular Function: protein binding (GO:0005515);; Cellular Component: nucleus (GO:0005634);; Biological Process: response to xenobiotic stimulus (GO:0009410);; Biological Process: response to water deprivation (GO:0009414);; Biological Process: response to mechanical stimulus (GO:0009612);; Biological …	K14432|1e-129|zma:100193967|hypothetical protein LOC100193967	bZIP transcription factor TRAB1 OS=Oryza sativa subsp. japonica (Rice) PE=1 SV=1	Uncharacterized protein GN=Si030114m.g OS=Setaria italica (Foxtail millet) PE=4 SV=1	PREDICTED: bZIP transcription factor TRAB1-like [Setaria italica]	PREDICTED: Setaria italica bZIP transcription factor TRAB1-like (LOC101758999), mRNA
comp225262_c0	1.83979e-05	-2.59814	down	[J]	Translation, ribosomal structure and biogenesis	Molecular Function: sequence-specific DNA binding transcription factor activity (GO:0003700);; Cellular Component: nucleus (GO:0005634);; Biological Process: regulation of transcription, DNA-dependent (GO:0006355);; Biological Process: sulfate transport (GO:0008272);; Biological Process: DNA mediated transformation (GO:0009294);; Biological Process: response to xenobiotic stimulus (GO:0009410);; …	--	Transcription factor RF2b GN=RF2b OS=Oryza sativa subsp. japonica (Rice) PE=1 SV=1	Uncharacterized protein GN=Si002546m.g OS=Setaria italica (Foxtail millet) PE=4 SV=1	PREDICTED: transcription factor RF2b-like [Setaria italica]	PREDICTED: Setaria italica transcription factor RF2b-like (LOC101755973), mRNA
comp227913_c0	4.77984e-05	-2.53761	down	--	--	Molecular Function: sulfotransferase activity (GO:0008146);; Cellular Component: cytoplasmic membrane-bounded vesicle (GO:0016023);;	--	--	Uncharacterized protein GN=Si035289m.g OS=Setaria italica (Foxtail millet) PE=4 SV=1	PREDICTED: uncharacterized protein LOC101760819 isoform X1 [Setaria italica]	PREDICTED: Setaria italica uncharacterized LOC101760819 (LOC101760819), transcript variant X2, mRNA
comp229055_c1	0.00739596	-1.81276	down	--	--	Molecular Function: DNA binding (GO:0003677);; Molecular Function: sequence-specific DNA binding transcription factor activity (GO:0003700);; Cellular Component: nucleus (GO:0005634);; Biological Process: regulation of transcription, DNA-dependent (GO:0006355);; Biological Process: regulation of cellular amino acid metabolic process (GO:0006521);; Biological Process: cellular response to starvati…	--	Ocs element-binding factor 1 GN=OBF1 OS=Zea mays (Maize) PE=2 SV=2	Putative uncharacterized protein Sb03g024260 GN=Sb03g024260 OS=Sorghum bicolor (Sorghum) PE=4 SV=1	hypothetical protein SORBIDRAFT_03g024260 [Sorghum bicolor]	Zea mays common plant regulatory factor 7 (LOC100285656), mRNA >gi|195651896|gb|EU973298.1| Zea mays clone 396372 common plant regulatory factor 7 mRNA, complete cds
comp235529_c0	0.00443066	1.85374	up	--	--	--	--	--	Uncharacterized protein GN=Si023562m.g OS=Setaria italica (Foxtail millet) PE=4 SV=1	PREDICTED: ocs element-binding factor 1-like [Setaria italica]	PREDICTED: Setaria italica ocs element-binding factor 1-like (LOC101754036), mRNA
