# Supplementary material for: De novo assembly of the Japanese lawngrass (Zoysia japonica Steud.) root transcriptome and identification of candidate unigenes related to early responses under salt stress
Source: Front Plant Sci. 2015 Aug 20;6:610. doi: 10.3389/fpls.2015.00610 (PMC4542685; doi:10.3389/fpls.2015.00610)
Supplement: Supplementary File 9 — SSRs derived from the identified unigenes. [file DataSheet9.XLS]

compound_SSR	441
compound_SSR*	12
perfect_SSR_1	2050
perfect_SSR_2	723
perfect_SSR_3	1564
perfect_SSR_4	46
perfect_SSR_5	6
Total SSR	4842
