# Supplementary material for: De novo assembly of the Japanese lawngrass (Zoysia japonica Steud.) root transcriptome and identification of candidate unigenes related to early responses under salt stress
Source: Front Plant Sci. 2015 Aug 20;6:610. doi: 10.3389/fpls.2015.00610 (PMC4542685; doi:10.3389/fpls.2015.00610)
Supplement: Supplementary File 10 — Primers used for experimental validation. [file DataSheet10.XLS]

## Sheet: 工作表1
ID		5' to 3'
comp132815_c0	sense primer	AGGGAGGGATCGAGAAGATT
	antisense primer	ACGTTGCAAGAGGAGATGAC
comp211710_c0	sense primer	ACGACTGTGCCGATTTGAT
	antisense primer	ATTGTTGGGAGAAGTGAGACC
comp196695_c0	sense primer	GATGGAATCTTCCCGCTCTTAC
	antisense primer	AGTGAGACCCATCGCAATTTAT
comp233109_c5	sense primer	GGACCTCTGGACCTTTGATAAC
	antisense primer	AGCCAAGGCAAAGGTCAA
comp223421_c0	sense primer	CCTAGACCTTTCGGTGTAAATAGG
	antisense primer	GCTGTGTGGTTGAGGAATCT
comp217707_c0	sense primer	CTCTGAGATGGACATCAGAAGC
	antisense primer	GCTTCAGGACGAAGAGAGTATAAA
comp206878_c0	sense primer	CCCGCACATACTTGTTTCTTG
	antisense primer	GCCTACTTACAGCTCCCTTG
comp206878_c1	sense primer	GCCTCTGATGACACGATCAC
	antisense primer	GACGAGTGACCAGCTCTTTG
comp195676_c0	sense primer	GAGCCACCACTCCATCTGA
	antisense primer	TTAAGCACGCCAAGACTGAC
zjActin	sense primer	GTGCTTGACTCTGGTGATGGT
	antisense primer	GAACCACCAATCCAGACGCTG
